# Supplementary material for: Propranolol treatment during repetitive mild traumatic brain injuries induces transcriptomic changes in the bone marrow of mice
Source: Front Neurosci. 2023 Sep 12;17:1219941. doi: 10.3389/fnins.2023.1219941 (PMC10561692; doi:10.3389/fnins.2023.1219941)
Supplement: Supplementary file 1 [file Data_Sheet_1.csv]

	Log2 fold change	std error (log2)	Lower confidence limit (log2)	Upper confidence limit (log2)	Linear fold change	Lower confidence limit (linear)	Upper confidence limit (linear)	P-value	BONF.p.value	method	Gene.sets	probe.ID
Bcat2-mRNA	0.737	0.0697	0.601	0.874	1.67	1.52	1.83	5.60E-06	0.00317	loglinear	Amino Acid Metabolism	NM_009737.2:410
Vcp-mRNA	1.01	0.113	0.791	1.24	2.02	1.73	2.36	1.95E-05	0.011	loglinear	Autophagy, Hedgehog Signaling	NM_009503.3:510
Nln-mRNA	1.35	0.179	0.995	1.7	2.54	1.99	3.25	6.89E-05	0.039	lm.nb	Glucose Metabolism	NM_029447.2:1116
Smarcad1-mRNA	1.2	0.166	0.87	1.52	2.29	1.83	2.87	9.27E-05	0.0526	loglinear	Epigenetic Modification, Pluripotency Markers & Regulators	NM_007958.1:930
Hmgb1-mRNA	0.785	0.109	0.57	0.999	1.72	1.48	2	9.45E-05	0.0536	loglinear	Apoptosis, Autophagy, Glucose Metabolism, MET & EMT Signaling	NM_010439.4:507
Pgm1-mRNA	1.07	0.152	0.773	1.37	2.1	1.71	2.59	0.000109	0.0615	loglinear	Ectodermal Lineage, Glucose Metabolism	NM_028132.3:925
Col4a2-mRNA	1.85	0.282	1.3	2.4	3.6	2.46	5.28	0.000176	0.1	lm.nb	Endodermal Lineage, MET & EMT Signaling, PI3K-AKT Signaling	NM_009932.4:3120
Jund-mRNA	1.25	0.193	0.873	1.63	2.38	1.83	3.09	0.000192	0.109	lm.nb	AP-1 Signaling	NM_010592.5:1636
Mdk-mRNA	1.72	0.277	1.18	2.26	3.3	2.26	4.8	0.000253	0.144	lm.nb	MET & EMT Signaling, Notch Signaling	NM_001012335.1:341
Dynll1-mRNA	3.19	0.525	2.16	4.22	9.11	4.46	18.6	0.000299	0.17	lm.nb	Apoptosis, Autophagy	NM_019682.4:1210
Snai2-mRNA	3.22	0.533	2.18	4.27	9.33	4.53	19.2	0.000307	0.174	lm.nb	Epigenetic Modification, Hippo Signaling, Mesodermal Lineage, MET & EMT Signaling	NM_011415.2:815
Atf4-mRNA	0.775	0.13	0.52	1.03	1.71	1.43	2.04	0.000337	0.191	lm.nb	AP-1 Signaling, Apoptosis, Glucose Metabolism, MAPK Signaling, Oxidative Stress Response, PI3K-AKT Signaling	NM_009716.2:812
Jun-mRNA	1.3	0.224	0.855	1.74	2.45	1.81	3.33	0.000419	0.237	lm.nb	AP-1 Signaling	NM_010591.2:1783
Aldh9a1-mRNA	-0.946	0.166	-1.27	-0.622	0.519	0.415	0.65	0.000446	0.253	loglinear	Fatty Acid Metabolism	NM_019993.4:1035
Xpo1-mRNA	0.617	0.11	0.403	0.832	1.53	1.32	1.78	0.000489	0.277	loglinear	TGF-beta Signaling	NM_134014.3:1904
Pkd2-mRNA	1.72	0.308	1.12	2.33	3.3	2.17	5.02	0.000515	0.292	lm.nb	Oxidative Stress Response	NM_008861.3:816
Klf2-mRNA	1.17	0.212	0.756	1.59	2.25	1.69	3	0.00055	0.312	lm.nb	Na.QZ.ve State, Oxidative Stress Response	NM_008452.2:105
Rbm3-mRNA	0.629	0.114	0.405	0.853	1.55	1.32	1.81	0.000569	0.322	loglinear	Na.QZ.ve State	NM_001166409.1:536
Cdk5-mRNA	0.857	0.157	0.55	1.16	1.81	1.46	2.24	0.000599	0.34	loglinear	Cytoskeletal Reorganization, Epigenetic Modification	NM_007668.3:77
Chuk-mRNA	0.876	0.161	0.56	1.19	1.84	1.47	2.28	0.000614	0.348	lm.nb	Apoptosis, MAPK Signaling, mTOR Signaling, Oxidative Stress Response, PI3K-AKT Signaling	NM_001162410.1:222
Cul1-mRNA	0.784	0.146	0.497	1.07	1.72	1.41	2.1	0.000677	0.384	loglinear	Cell Cycle, Hedgehog Signaling, Notch Signaling, TGF-beta Signaling	NM_012042.3:919
Ppp1ca-mRNA	-0.596	0.111	-0.814	-0.377	0.662	0.569	0.77	0.000691	0.392	loglinear	Glucose Metabolism, Hippo Signaling, Senescence & Quiescence, TGF-beta Signaling	NM_031868.2:375
Ppp2r5b-mRNA	1.19	0.224	0.754	1.63	2.29	1.69	3.1	7.00E-04	0.397	lm.nb	PI3K-AKT Signaling	NM_198168.3:1112
Rhob-mRNA	0.995	0.191	0.62	1.37	1.99	1.54	2.58	0.000824	0.467	lm.nb	Cytoskeletal Reorganization, Oxidative Stress Response, RhoROCK Signaling	NM_007483.3:715
Gcdh-mRNA	1.24	0.239	0.771	1.71	2.36	1.71	3.26	0.000831	0.471	lm.nb	Amino Acid Metabolism, Fatty Acid Metabolism	NM_008097.2:485
Acaca-mRNA	0.796	0.154	0.494	1.1	1.74	1.41	2.14	0.000856	0.485	loglinear	Fatty Acid Metabolism, Mesodermal Lineage	NM_133360.2:745
Sdc2-mRNA	1.55	0.302	0.962	2.15	2.94	1.95	4.43	0.000883	0.501	lm.nb	Ectodermal Lineage	NM_008304.2:675
Hoxb3-mRNA	0.94	0.183	0.582	1.3	1.92	1.5	2.46	0.00089	0.505	loglinear	HOX Gene Activation	NM_001079869.1:661
Tbk1-mRNA	0.858	0.167	0.53	1.19	1.81	1.44	2.27	0.000897	0.509	loglinear	Autophagy	NM_019786.4:440
Rnf4-mRNA	0.671	0.132	0.412	0.929	1.59	1.33	1.9	0.000952	0.54	loglinear	Cytoskeletal Reorganization	NM_011278.5:530
Paxip1-mRNA	0.745	0.147	0.457	1.03	1.68	1.37	2.05	0.000963	0.546	lm.nb	Epigenetic Modification, HOX Gene Activation	NM_018878.2:2500
Cpt1a-mRNA	0.733	0.145	0.45	1.02	1.66	1.37	2.02	0.000971	0.551	lm.nb	Fatty Acid Metabolism, Glucose Metabolism, Na.QZ.ve State	NM_013495.2:2172
Tsg101-mRNA	0.96	0.191	0.586	1.33	1.95	1.5	2.52	0.00102	0.578	lm.nb	Autophagy	NM_021884.3:1076
Ppp2ca-mRNA	-0.663	0.133	-0.923	-0.403	0.632	0.528	0.756	0.00105	0.597	loglinear	Autophagy, Glucose Metabolism, Hippo Signaling, Mesodermal Lineage, PI3K-AKT Signaling, Pluripotency Markers & Regulators, TGF-beta Signaling	NM_019411.4:975
Slc3a2-mRNA	0.747	0.153	0.447	1.05	1.68	1.36	2.07	0.00121	0.687	lm.nb	Amino Acid Metabolism, mTOR Signaling	NM_008577.4:1150
Pfkfb1-mRNA	1.24	0.258	0.74	1.75	2.37	1.67	3.36	0.0013	0.739	loglinear	Glucose Metabolism	NM_008824.2:405
Ehbp1l1-mRNA	0.727	0.153	0.426	1.03	1.65	1.34	2.04	0.00147	0.832	lm.nb	Cytoskeletal Reorganization	NM_001114597.1:4686
Lin9-mRNA	0.969	0.206	0.565	1.37	1.96	1.48	2.59	0.00155	0.879	loglinear	Senescence & Quiescence	NM_175186.4:690
Vdac1-mRNA	0.375	0.0799	0.218	0.531	1.3	1.16	1.45	0.00157	0.889	loglinear	Autophagy, Senescence & Quiescence	NM_011694.4:562
Map1lc3a-mRNA	0.725	0.157	0.417	1.03	1.65	1.34	2.05	0.00171	0.97	lm.nb	Autophagy, Oxidative Stress Response	NM_025735.3:506
Foxa1-mRNA	2.81	0.609	1.62	4	7.02	3.07	16	0.00172	0.975	lm.nb	Endodermal Lineage, Mesodermal Lineage, MET & EMT Signaling	NM_008259.4:1221
Wdr70-mRNA	0.927	0.205	0.525	1.33	1.9	1.44	2.51	0.00197	1	lm.nb	Epigenetic Modification	NM_001081402.1:786
Dnmt3a-mRNA	0.761	0.169	0.429	1.09	1.69	1.35	2.13	0.00201	1	lm.nb	Epigenetic Modification, Primed State	NM_007872.4:2580
Asf1a-mRNA	0.593	0.132	0.333	0.852	1.51	1.26	1.8	0.00206	1	lm.nb	Senescence & Quiescence	NM_025541.3:435
Hdac1-mRNA	-1.01	0.226	-1.45	-0.563	0.498	0.366	0.677	0.00214	1	lm.nb	Cell Cycle, Epigenetic Modification, Notch Signaling, TGF-beta Signaling	NM_008228.2:470
Lamb1-mRNA	1.32	0.298	0.734	1.9	2.49	1.66	3.74	0.00221	1	lm.nb	Endodermal Lineage, PI3K-AKT Signaling	NM_008482.2:1970
Seh1l-mRNA	0.53	0.12	0.295	0.765	1.44	1.23	1.7	0.00222	1	loglinear	mTOR Signaling	NM_001039088.1:312
Lin28a-mRNA	0.843	0.192	0.466	1.22	1.79	1.38	2.33	0.00233	1	lm.nb	Pluripotency Markers & Regulators	NM_145833.1:320
Atf3-mRNA	2.04	0.47	1.11	2.96	4.1	2.16	7.76	0.00251	1	lm.nb	AP-1 Signaling, Glucose Metabolism	NM_007498.3:387
Cdc6-mRNA	0.616	0.142	0.337	0.895	1.53	1.26	1.86	0.00253	1	lm.nb	Cell Cycle	NM_011799.2:1206
Cir1-mRNA	0.617	0.143	0.337	0.897	1.53	1.26	1.86	0.00255	1	loglinear	Notch Signaling	NM_025854.3:1079
Cd34-mRNA	-0.731	0.171	-1.07	-0.395	0.603	0.477	0.761	0.00275	1	lm.nb	Partially Reprogrammed	NM_001111059.1:560
Polr1c-mRNA	0.585	0.137	0.315	0.854	1.5	1.24	1.81	0.00279	1	loglinear	Epigenetic Modification	NM_009085.2:252
Rhoa-mRNA	0.531	0.126	0.284	0.777	1.44	1.22	1.71	0.00291	1	loglinear	Cytoskeletal Reorganization, mTOR Signaling, PI3K-AKT Signaling, Pluripotency Markers & Regulators, RhoROCK Signaling, TGF-beta Signaling	NM_016802.4:514
Atf2-mRNA	0.496	0.118	0.265	0.728	1.41	1.2	1.66	0.00299	1	loglinear	AP-1 Signaling, Epigenetic Modification, MAPK Signaling, PI3K-AKT Signaling	NM_001284371.1:1392
Atp6v1a-mRNA	-0.735	0.175	-1.08	-0.392	0.601	0.473	0.762	0.003	1	lm.nb	mTOR Signaling	NM_007508.5:434
Fzd9-mRNA	3.29	0.786	1.75	4.83	9.76	3.36	28.4	0.00307	1	lm.nb	Hippo Signaling, mTOR Signaling, Pluripotency Markers & Regulators	NM_010246.1:745
Mcm3-mRNA	0.57	0.137	0.301	0.84	1.48	1.23	1.79	0.00319	1	lm.nb	Cell Cycle	NM_008563.2:1627
Dusp7-mRNA	-1.4	0.339	-2.07	-0.741	0.378	0.238	0.598	0.00321	1	loglinear	MAPK Signaling	NM_153459.4:660
Cbx4-mRNA	0.716	0.174	0.376	1.06	1.64	1.3	2.08	0.00333	1	lm.nb	Senescence & Quiescence	NM_007625.2:935
Csf1-mRNA	0.638	0.156	0.331	0.945	1.56	1.26	1.93	0.00354	1	lm.nb	MAPK Signaling, PI3K-AKT Signaling	NM_001113530.1:833
Sorbs1-mRNA	0.998	0.245	0.518	1.48	2	1.43	2.78	0.00356	1	loglinear	Glucose Metabolism	NM_009166.3:2075
Rock1-mRNA	0.681	0.167	0.353	1.01	1.6	1.28	2.01	0.00358	1	lm.nb	Apoptosis, Cytoskeletal Reorganization, MET & EMT Signaling, RhoROCK Signaling, TGF-beta Signaling	NM_009071.2:2595
Cdc16-mRNA	0.64	0.157	0.332	0.949	1.56	1.26	1.93	0.0036	1	lm.nb	Cell Cycle, Senescence & Quiescence	NM_027276.2:476
Rock2-mRNA	0.653	0.162	0.335	0.971	1.57	1.26	1.96	0.00381	1	lm.nb	Cytoskeletal Reorganization, RhoROCK Signaling	NM_009072.2:735
Mapk1-mRNA	0.485	0.121	0.248	0.722	1.4	1.19	1.65	0.00386	1	loglinear	MAPK Signaling	NM_011949.3:1210
Nfatc3-mRNA	-0.781	0.197	-1.17	-0.395	0.582	0.445	0.76	0.00413	1	lm.nb	MAPK Signaling, Senescence & Quiescence	NM_010901.2:2260
Hmga1-mRNA	0.766	0.193	0.388	1.14	1.7	1.31	2.21	0.00413	1	lm.nb	Senescence & Quiescence	NM_001025427.3:310
Pik3r1-mRNA	0.628	0.16	0.314	0.942	1.55	1.24	1.92	0.00441	1	lm.nb	PI3K-AKT Signaling	NM_001024955.2:1190
Slc7a5-mRNA	0.536	0.137	0.267	0.805	1.45	1.2	1.75	0.00453	1	loglinear	Amino Acid Metabolism, mTOR Signaling	NM_011404.3:780
Mink1-mRNA	0.618	0.159	0.307	0.929	1.53	1.24	1.9	0.00458	1	lm.nb	Senescence & Quiescence	NM_001045959.1:3568
Mapk8-mRNA	0.727	0.191	0.353	1.1	1.66	1.28	2.15	0.00518	1	lm.nb	MAPK Signaling	NM_016700.3:970
Ptprc-mRNA	0.603	0.16	0.29	0.916	1.52	1.22	1.89	0.00546	1	lm.nb	Partially Reprogrammed	NM_011210.3:2320
Prkab1-mRNA	0.606	0.162	0.289	0.923	1.52	1.22	1.9	0.00564	1	lm.nb	Autophagy, mTOR Signaling	NM_031869.2:511
Tbce-mRNA	0.6	0.162	0.282	0.919	1.52	1.22	1.89	0.00606	1	loglinear	Cytoskeletal Reorganization	NM_178337.2:225
Rgs4-mRNA	1.25	0.343	0.578	1.92	2.38	1.49	3.79	0.00653	1	lm.nb	Mesodermal Lineage, MET & EMT Signaling	NM_009062.3:544
Chmp2b-mRNA	0.305	0.0839	0.141	0.47	1.24	1.1	1.38	0.00658	1	loglinear	Autophagy, Cytoskeletal Reorganization	NM_026879.2:414
Ldb1-mRNA	0.49	0.135	0.225	0.755	1.4	1.17	1.69	0.00677	1	loglinear	Epigenetic Modification	NM_010697.1:1050
Rac1-mRNA	-0.526	0.145	-0.81	-0.241	0.695	0.57	0.846	0.00681	1	loglinear	Cytoskeletal Reorganization, MAPK Signaling, MET & EMT Signaling, PI3K-AKT Signaling	NM_009007.2:265
Bcl2l11-mRNA	0.941	0.262	0.428	1.45	1.92	1.34	2.74	0.00706	1	lm.nb	Apoptosis, PI3K-AKT Signaling	NM_001284410.1:236
Ywhae-mRNA	-0.475	0.133	-0.735	-0.215	0.719	0.601	0.861	0.00714	1	lm.nb	Apoptosis, Cell Cycle, Hippo Signaling, PI3K-AKT Signaling	NM_009536.4:428
Mapk9-mRNA	0.696	0.195	0.314	1.08	1.62	1.24	2.11	0.00731	1	loglinear	MAPK Signaling	NM_207692.2:1217
Myc-mRNA	0.434	0.124	0.191	0.676	1.35	1.14	1.6	0.00805	1	loglinear	Cell Cycle, Pluripotency Markers & Regulators	NM_010849.4:630
Oma1-mRNA	0.799	0.228	0.352	1.25	1.74	1.28	2.37	0.00806	1	lm.nb	Apoptosis, Glucose Metabolism	NM_025909.3:952
Atl1-mRNA	1.5	0.431	0.657	2.35	2.83	1.58	5.09	0.00827	1	lm.nb	Partially Reprogrammed	NM_178628.5:1510
Bmp4-mRNA	2.82	0.815	1.22	4.42	7.07	2.34	21.4	0.00855	1	lm.nb	Ectodermal Lineage, Hippo Signaling, Mesodermal Lineage, Pluripotency Markers & Regulators, TGF-beta Signaling	NM_007554.2:1500
Ptpn2-mRNA	0.438	0.127	0.19	0.686	1.35	1.14	1.61	0.00862	1	loglinear	Glucose Metabolism, JAK-STAT Signaling	NM_001127177.1:1012
Hdac6-mRNA	0.934	0.271	0.404	1.46	1.91	1.32	2.76	0.00867	1	lm.nb	Autophagy, Ectodermal Lineage, Epigenetic Modification, Notch Signaling, Oxidative Stress Response	NM_010413.3:2195
Rnf2-mRNA	0.803	0.233	0.346	1.26	1.75	1.27	2.4	0.00876	1	lm.nb	Epigenetic Modification, Senescence & Quiescence	NM_011277.1:680
Atp6v1f-mRNA	-0.477	0.139	-0.749	-0.206	0.718	0.595	0.867	0.00879	1	lm.nb	mTOR Signaling	NM_025381.2:150
Apbb1ip-mRNA	0.423	0.123	0.182	0.663	1.34	1.13	1.58	0.00882	1	lm.nb	Integrin Signaling	NM_019456.2:736
Kdm1a-mRNA	0.542	0.158	0.233	0.852	1.46	1.17	1.8	0.00892	1	loglinear	Epigenetic Modification, MET & EMT Signaling	NM_001356567.1:495
Lamp1-mRNA	-0.437	0.128	-0.688	-0.187	0.739	0.621	0.879	0.00911	1	loglinear	Autophagy	NM_010684.2:1248
Nfya-mRNA	-0.558	0.163	-0.878	-0.237	0.679	0.544	0.848	0.0092	1	lm.nb	Pluripotency Markers & Regulators	NM_001110832.1:500
Sirt1-mRNA	0.547	0.164	0.225	0.869	1.46	1.17	1.83	0.0104	1	lm.nb	Epigenetic Modification, Glucose Metabolism, MET & EMT Signaling, Oxidative Stress Response, Senescence & Quiescence	NM_019812.2:843
Il6st-mRNA	0.435	0.131	0.177	0.693	1.35	1.13	1.62	0.0107	1	loglinear	JAK-STAT Signaling, Mesodermal Lineage, Pluripotency Markers & Regulators	NM_010560.2:2325
Cdh2-mRNA	1.21	0.367	0.49	1.93	2.31	1.4	3.81	0.0109	1	lm.nb	Endodermal Lineage, MET & EMT Signaling	NM_007664.4:2861
Nras-mRNA	0.343	0.105	0.137	0.549	1.27	1.1	1.46	0.0115	1	loglinear	Apoptosis, Autophagy, MAPK Signaling, mTOR Signaling, PI3K-AKT Signaling, Pluripotency Markers & Regulators, Senescence & Quiescence	NM_010937.2:635
Mcee-mRNA	0.418	0.128	0.166	0.669	1.34	1.12	1.59	0.0116	1	loglinear	Fatty Acid Metabolism	NM_028626.1:136
Gabarapl2-mRNA	0.464	0.143	0.182	0.745	1.38	1.13	1.68	0.012	1	lm.nb	Autophagy	NM_026693.5:125
Cbx6-mRNA	0.773	0.241	0.3	1.25	1.71	1.23	2.37	0.0125	1	lm.nb	Senescence & Quiescence	NM_028763.3:1217
Vim-mRNA	-0.389	0.124	-0.632	-0.146	0.764	0.645	0.904	0.0139	1	lm.nb	Apoptosis, Autophagy, Cytoskeletal Reorganization, MET & EMT Signaling, Pluripotency Markers & Regulators	NM_011701.4:1417
Tyk2-mRNA	0.519	0.165	0.194	0.843	1.43	1.14	1.79	0.0139	1	lm.nb	JAK-STAT Signaling	NM_001205312.1:1532
Rad9a-mRNA	0.505	0.161	0.189	0.821	1.42	1.14	1.77	0.0139	1	lm.nb	Senescence & Quiescence	NM_011237.2:490
Vps29-mRNA	-0.488	0.158	-0.798	-0.179	0.713	0.575	0.884	0.0149	1	loglinear		NM_019780.1:452
Bccip-mRNA	0.265	0.086	0.0967	0.434	1.2	1.07	1.35	0.015	1	loglinear	Cytoskeletal Reorganization	NM_025392.2:855
Pik3cb-mRNA	0.735	0.239	0.266	1.2	1.66	1.2	2.3	0.0153	1	lm.nb	PI3K-AKT Signaling	NM_029094.3:1970
Ctnnd1-mRNA	0.437	0.143	0.157	0.717	1.35	1.11	1.64	0.0157	1	loglinear	Pluripotency Markers & Regulators	NM_001085449.1:1358
Tab2-mRNA	-0.365	0.121	-0.601	-0.128	0.777	0.659	0.915	0.0165	1	loglinear	MAPK Signaling	NM_001359534.1:750
Ywhag-mRNA	0.554	0.184	0.195	0.914	1.47	1.14	1.88	0.0166	1	lm.nb	Apoptosis, Cell Cycle, Hippo Signaling, PI3K-AKT Signaling	NM_018871.3:614
Pik3cd-mRNA	0.439	0.146	0.154	0.725	1.36	1.11	1.65	0.0166	1	lm.nb	PI3K-AKT Signaling	NM_001029837.2:1332
Rps6ka3-mRNA	-0.491	0.163	-0.811	-0.171	0.712	0.57	0.888	0.0169	1	lm.nb	MAPK Signaling, mTOR Signaling, Senescence & Quiescence	NM_148945.1:1885
Ccdc88c-mRNA	0.627	0.209	0.217	1.04	1.54	1.16	2.05	0.0172	1	lm.nb	Ectodermal Lineage	NM_026681.5:398
Dvl3-mRNA	0.566	0.189	0.195	0.937	1.48	1.14	1.91	0.0174	1	lm.nb	Hippo Signaling, mTOR Signaling, Notch Signaling, Pluripotency Markers & Regulators	NM_007889.2:1004
Junb-mRNA	0.715	0.239	0.246	1.18	1.64	1.19	2.27	0.0174	1	lm.nb	AP-1 Signaling	NM_008416.1:335
Prkca-mRNA	0.974	0.328	0.332	1.62	1.96	1.26	3.07	0.0178	1	lm.nb	Epigenetic Modification, Hypoxia Response, MAPK Signaling, mTOR Signaling, PI3K-AKT Signaling, Pluripotency Markers & Regulators	NM_011101.3:408
Mapkapk5-mRNA	0.452	0.152	0.154	0.75	1.37	1.11	1.68	0.0178	1	lm.nb	MAPK Signaling, Senescence & Quiescence	XM_990515.1:1062
Arhgap10-mRNA	0.65	0.221	0.218	1.08	1.57	1.16	2.12	0.0185	1	lm.nb	Apoptosis, Cytoskeletal Reorganization, Ectodermal Lineage	NM_030113.2:298
Phf14-mRNA	0.451	0.153	0.151	0.751	1.37	1.11	1.68	0.0186	1	lm.nb	Epigenetic Modification	NM_001168382.1:1430
Col5a2-mRNA	1.84	0.636	0.598	3.09	3.59	1.51	8.52	0.0199	1	lm.nb	Endodermal Lineage	NM_007737.2:4425
Ift140-mRNA	0.721	0.251	0.228	1.21	1.65	1.17	2.32	0.0209	1	lm.nb	Hedgehog Signaling	NM_134126.3:1828
Pias1-mRNA	-0.634	0.222	-1.07	-0.2	0.644	0.477	0.871	0.0211	1	lm.nb	JAK-STAT Signaling, Mesodermal Lineage	NM_019663.3:1290
Tfdp2-mRNA	0.682	0.239	0.214	1.15	1.6	1.16	2.22	0.0212	1	lm.nb	Apoptosis, Cell Cycle, Notch Signaling, Senescence & Quiescence, TGF-beta Signaling	NM_178667.4:754
Elovl5-mRNA	0.543	0.19	0.171	0.916	1.46	1.13	1.89	0.0212	1	lm.nb	Fatty Acid Metabolism	NM_134255.3:398
Enoph1-mRNA	0.507	0.177	0.159	0.855	1.42	1.12	1.81	0.0212	1	lm.nb	Amino Acid Metabolism	NM_001163035.1:590
Mecp2-mRNA	0.611	0.215	0.189	1.03	1.53	1.14	2.05	0.0218	1	lm.nb	Ectodermal Lineage, Epigenetic Modification	NM_010788.2:755
Eci1-mRNA	-1.16	0.413	-1.97	-0.348	0.448	0.255	0.785	0.0231	1	lm.nb	Fatty Acid Metabolism	NM_010023.4:674
Pan2-mRNA	0.639	0.228	0.192	1.09	1.56	1.14	2.12	0.0232	1	lm.nb	Ectodermal Lineage	NM_001252326.1:898
Eef1a1-mRNA	-0.128	0.0456	-0.217	-0.0383	0.915	0.86	0.974	0.0232	1	loglinear	Autophagy	NM_010106.2:398
Tacc3-mRNA	-0.36	0.129	-0.612	-0.108	0.779	0.654	0.928	0.0233	1	loglinear	Notch Signaling	NM_001040435.2:778
Ube2c-mRNA	0.369	0.132	0.11	0.628	1.29	1.08	1.55	0.0235	1	lm.nb	Senescence & Quiescence	NM_026785.2:151
Tgm2-mRNA	0.752	0.271	0.22	1.28	1.68	1.17	2.43	0.0242	1	lm.nb	MET & EMT Signaling	NM_009373.3:1260
Mapk7-mRNA	0.939	0.339	0.275	1.6	1.92	1.21	3.04	0.0242	1	lm.nb	MAPK Signaling, Oxidative Stress Response, Senescence & Quiescence	NM_011841.1:1292
Id4-mRNA	0.988	0.357	0.288	1.69	1.98	1.22	3.22	0.0244	1	lm.nb	Pluripotency Markers & Regulators, TGF-beta Signaling	NM_031166.2:306
Skp2-mRNA	0.513	0.186	0.149	0.877	1.43	1.11	1.84	0.0245	1	loglinear	Cell Cycle, mTOR Signaling	NM_013787.2:790
Zfp622-mRNA	0.5	0.182	0.143	0.858	1.41	1.1	1.81	0.0253	1	lm.nb	Oxidative Stress Response	NM_144523.3:1330
Stx17-mRNA	-0.334	0.122	-0.574	-0.0954	0.793	0.672	0.936	0.0254	1	loglinear	Autophagy	NM_026343.2:880
Ctcf-mRNA	-0.372	0.136	-0.639	-0.106	0.772	0.642	0.929	0.0256	1	lm.nb	Epigenetic Modification, HOX Gene Activation	NM_181322.3:1605
Gadd45a-mRNA	0.588	0.215	0.167	1.01	1.5	1.12	2.01	0.0257	1	lm.nb	Apoptosis, Cell Cycle, MAPK Signaling, MET & EMT Signaling, Senescence & Quiescence	NM_007836.1:184
Rasgrp2-mRNA	0.351	0.129	0.0983	0.605	1.28	1.07	1.52	0.0262	1	lm.nb	Integrin Signaling, MAPK Signaling	NM_011242.2:580
Prkar1a-mRNA	0.469	0.173	0.129	0.809	1.38	1.09	1.75	0.0268	1	lm.nb	Hedgehog Signaling, Mesodermal Lineage	NM_001313973.2:1270
Plcg2-mRNA	0.437	0.162	0.119	0.755	1.35	1.09	1.69	0.0273	1	lm.nb	Hypoxia Response	NM_172285.1:978
Aaas-mRNA	0.732	0.272	0.198	1.27	1.66	1.15	2.4	0.0275	1	lm.nb	Glucose Metabolism	NM_153416.2:540
Csnk2a2-mRNA	0.441	0.165	0.118	0.763	1.36	1.09	1.7	0.0281	1	loglinear	Autophagy	NM_009974.3:1066
Pcna-mRNA	0.308	0.115	0.0822	0.534	1.24	1.06	1.45	0.0282	1	loglinear	Cell Cycle, Oxidative Stress Response	NM_011045.2:590
Hdac2-mRNA	-0.522	0.197	-0.907	-0.137	0.696	0.533	0.909	0.0289	1	lm.nb	Cell Cycle, Epigenetic Modification, Notch Signaling, Oxidative Stress Response	NM_008229.2:1010
Rps6ka2-mRNA	0.719	0.271	0.187	1.25	1.65	1.14	2.38	0.0293	1	lm.nb	MAPK Signaling, mTOR Signaling, Senescence & Quiescence	NM_011299.4:1130
Ccnb2-mRNA	0.455	0.174	0.113	0.797	1.37	1.08	1.74	0.0311	1	lm.nb	Cell Cycle, Cytoskeletal Reorganization, Senescence & Quiescence	NM_007630.2:280
Ppp3cb-mRNA	0.352	0.135	0.0877	0.617	1.28	1.06	1.53	0.0312	1	loglinear	MAPK Signaling, Senescence & Quiescence	NM_008914.1:290
Eif4e2-mRNA	0.428	0.164	0.106	0.75	1.35	1.08	1.68	0.0313	1	lm.nb	Hypoxia Response, mTOR Signaling, PI3K-AKT Signaling	NM_001039169.1:870
Crkl-mRNA	0.542	0.208	0.134	0.95	1.46	1.1	1.93	0.0315	1	lm.nb	MAPK Signaling	NM_001277231.1:700
Rps6kb1-mRNA	0.406	0.156	0.0994	0.712	1.32	1.07	1.64	0.0318	1	lm.nb	Autophagy, Hypoxia Response, mTOR Signaling, PI3K-AKT Signaling, TGF-beta Signaling	NM_001114334.1:533
Rac2-mRNA	0.677	0.261	0.164	1.19	1.6	1.12	2.28	0.0322	1	lm.nb	Cytoskeletal Reorganization, MAPK Signaling	NM_009008.3:614
Ivd-mRNA	0.557	0.216	0.134	0.981	1.47	1.1	1.97	0.0326	1	lm.nb	Amino Acid Metabolism	NM_019826.3:626
Elovl1-mRNA	0.391	0.152	0.0926	0.689	1.31	1.07	1.61	0.0332	1	loglinear	Fatty Acid Metabolism	NM_019422.2:420
Mark3-mRNA	0.61	0.238	0.143	1.08	1.53	1.1	2.11	0.0335	1	lm.nb	Cytoskeletal Reorganization	NM_022801.4:620
Akt2-mRNA	0.24	0.0938	0.0557	0.423	1.18	1.04	1.34	0.034	1	loglinear	PI3K-AKT Signaling	NM_001110208.1:1108
Arid5b-mRNA	1.57	0.616	0.363	2.78	2.97	1.29	6.85	0.0342	1	lm.nb	Mesodermal Lineage	NM_023598.2:960
Kitl-mRNA	0.652	0.256	0.15	1.15	1.57	1.11	2.22	0.0343	1	lm.nb	MAPK Signaling, PI3K-AKT Signaling	NM_013598.1:280
Timp3-mRNA	0.894	0.352	0.205	1.58	1.86	1.15	3	0.0346	1	lm.nb	MET & EMT Signaling	NM_011595.2:600
Ptpn11-mRNA	0.366	0.145	0.082	0.649	1.29	1.06	1.57	0.0354	1	loglinear	JAK-STAT Signaling	NM_011202.3:1295
Nedd8-mRNA	0.265	0.105	0.0583	0.472	1.2	1.04	1.39	0.0362	1	loglinear	TGF-beta Signaling	NM_008683.3:218
Ccdc130-mRNA	0.508	0.203	0.111	0.905	1.42	1.08	1.87	0.0364	1	lm.nb	Ectodermal Lineage	NM_026350.3:345
Csnk1a1-mRNA	0.161	0.0643	0.035	0.287	1.12	1.02	1.22	0.0367	1	loglinear	Hedgehog Signaling	NM_146087.2:690
Ppt1-mRNA	0.43	0.172	0.0931	0.767	1.35	1.07	1.7	0.0369	1	lm.nb	Fatty Acid Metabolism	NM_008917.3:826
Jak2-mRNA	-0.425	0.171	-0.761	-0.0902	0.745	0.59	0.939	0.0377	1	lm.nb	JAK-STAT Signaling	NM_008413.2:1049
Nav1-mRNA	0.513	0.208	0.106	0.92	1.43	1.08	1.89	0.0387	1	loglinear	Cytoskeletal Reorganization	NM_173437.2:5230
Glud1-mRNA	0.31	0.126	0.0629	0.557	1.24	1.04	1.47	0.0394	1	loglinear	Amino Acid Metabolism, Glutamine Metabolism	NM_008133.4:1495
Stam-mRNA	0.485	0.2	0.0944	0.876	1.4	1.07	1.84	0.041	1	lm.nb	JAK-STAT Signaling	NM_011484.2:1064
Mapk11-mRNA	-1.2	0.495	-2.18	-0.233	0.434	0.221	0.851	0.0411	1	lm.nb	AP-1 Signaling, MAPK Signaling, Pluripotency Markers & Regulators, Senescence & Quiescence	NM_011161.5:396
Cab39-mRNA	0.447	0.184	0.0862	0.808	1.36	1.06	1.75	0.0413	1	lm.nb	mTOR Signaling	NM_133781.5:424
Acad8-mRNA	0.594	0.245	0.113	1.08	1.51	1.08	2.11	0.0418	1	lm.nb	Amino Acid Metabolism	NM_025862.2:838
Rras2-mRNA	0.383	0.159	0.0709	0.696	1.3	1.05	1.62	0.0429	1	loglinear	Autophagy, Cytoskeletal Reorganization, MAPK Signaling, Senescence & Quiescence	NM_025846.2:475
Dync1h1-mRNA	0.451	0.188	0.0823	0.82	1.37	1.06	1.77	0.0434	1	loglinear	Autophagy, Cytoskeletal Reorganization	NM_030238.2:5944
Sdsl-mRNA	1.5	0.626	0.273	2.73	2.83	1.21	6.62	0.0435	1	lm.nb	Amino Acid Metabolism	NM_133902.2:926
Map4k4-mRNA	0.385	0.163	0.0659	0.704	1.31	1.05	1.63	0.0456	1	lm.nb	MAPK Signaling, Senescence & Quiescence	NM_008696.2:3425
Hdac10-mRNA	0.725	0.307	0.123	1.33	1.65	1.09	2.51	0.0459	1	lm.nb	Ectodermal Lineage, Epigenetic Modification, Notch Signaling	NM_199198.2:1845
Brd7-mRNA	0.373	0.16	0.06	0.686	1.29	1.04	1.61	0.0477	1	lm.nb	Epigenetic Modification	NM_012047.2:1230
Mapk14-mRNA	0.359	0.155	0.0561	0.662	1.28	1.04	1.58	0.0487	1	lm.nb	AP-1 Signaling, Glucose Metabolism, MAPK Signaling, Pluripotency Markers & Regulators, Senescence & Quiescence	NM_011951.3:512
Ppp1cb-mRNA	0.42	0.182	0.064	0.777	1.34	1.05	1.71	0.0496	1	lm.nb	Glucose Metabolism, Hippo Signaling, Senescence & Quiescence, TGF-beta Signaling	NM_172707.3:464
F11r-mRNA	1.93	0.837	0.291	3.57	3.82	1.22	11.9	0.0498	1	lm.nb	Cytoskeletal Reorganization, TGF-beta Signaling	NM_172647.2:800
Sfn-mRNA	0.602	0.263	0.0879	1.12	1.52	1.06	2.17	0.0509	1	lm.nb	Apoptosis, Cell Cycle	NM_018754.2:447
Meis1-mRNA	0.853	0.373	0.123	1.58	1.81	1.09	3	0.0512	1	lm.nb	Ectodermal Lineage, HOX Gene Activation, Mesodermal Lineage, Pluripotency Markers & Regulators	NM_001193271.1:1060
Nfkb2-mRNA	0.45	0.197	0.0645	0.835	1.37	1.05	1.78	0.0514	1	lm.nb	MAPK Signaling	NM_019408.2:1150
Fosb-mRNA	0.842	0.369	0.118	1.57	1.79	1.09	2.96	0.052	1	lm.nb	AP-1 Signaling	NM_008036.2:615
Nf2-mRNA	0.634	0.278	0.0884	1.18	1.55	1.06	2.26	0.0522	1	lm.nb	Cytoskeletal Reorganization, Ectodermal Lineage, Hippo Signaling	NM_001252252.1:2016
Kpnb1-mRNA	0.231	0.102	0.0309	0.432	1.17	1.02	1.35	0.0535	1	loglinear	Apoptosis, Cytoskeletal Reorganization	NM_008379.3:492
Map4k3-mRNA	1.07	0.472	0.14	1.99	2.09	1.1	3.97	0.054	1	lm.nb	MAPK Signaling	NM_001081357.1:1128
Egln2-mRNA	0.344	0.153	0.0448	0.643	1.27	1.03	1.56	0.0543	1	lm.nb	Hypoxia Response	NM_053208.4:1260
Bcl2l1-mRNA	0.425	0.189	0.0553	0.795	1.34	1.04	1.73	0.0543	1	lm.nb	Apoptosis, Autophagy, JAK-STAT Signaling, PI3K-AKT Signaling	NM_009743.4:200
Pdhb-mRNA	0.268	0.119	0.0339	0.502	1.2	1.02	1.42	0.0551	1	loglinear	Amino Acid Metabolism, Glucose Metabolism, Hypoxia Response	NM_024221.3:845
Sparc-mRNA	0.689	0.308	0.0857	1.29	1.61	1.06	2.45	0.0556	1	lm.nb	MET & EMT Signaling	NM_001290817.1:815
Rapgef3-mRNA	0.578	0.259	0.0696	1.09	1.49	1.05	2.12	0.0564	1	lm.nb	Cytoskeletal Reorganization, Epigenetic Modification, Integrin Signaling	NM_144850.2:2784
Enah-mRNA	1.8	0.811	0.208	3.39	3.47	1.15	10.4	0.0575	1	lm.nb	Cytoskeletal Reorganization	NM_001083120.2:2686
Setd2-mRNA	0.451	0.204	0.0513	0.85	1.37	1.04	1.8	0.0579	1	lm.nb	Endodermal Lineage, Epigenetic Modification, Mesodermal Lineage	NM_001081340.2:1345
Trp53-mRNA	0.306	0.139	0.0346	0.578	1.24	1.02	1.49	0.0581	1	loglinear	Apoptosis, Cell Cycle, Senescence & Quiescence	NM_011640.3:220
Flii-mRNA	0.303	0.138	0.0325	0.574	1.23	1.02	1.49	0.0594	1	loglinear	Cytoskeletal Reorganization	NM_022009.1:290
Itgb3-mRNA	0.549	0.253	0.0527	1.04	1.46	1.04	2.06	0.062	1	lm.nb	Cytoskeletal Reorganization, Integrin Signaling, MET & EMT Signaling, PI3K-AKT Signaling	NM_016780.2:534
Pcgf6-mRNA	0.617	0.286	0.0561	1.18	1.53	1.04	2.26	0.0632	1	lm.nb	Epigenetic Modification, Pluripotency Markers & Regulators	NM_027654.3:1010
Src-mRNA	0.77	0.358	0.0687	1.47	1.7	1.05	2.77	0.0636	1	lm.nb	Cytoskeletal Reorganization, Glucose Metabolism, Integrin Signaling, Oxidative Stress Response	NM_001025395.2:968
Itga2b-mRNA	0.589	0.275	0.0495	1.13	1.5	1.03	2.19	0.0648	1	lm.nb	Cytoskeletal Reorganization, Integrin Signaling, PI3K-AKT Signaling	NM_010575.2:461
Spopl-mRNA	0.737	0.346	0.0578	1.42	1.67	1.04	2.67	0.0661	1	lm.nb	Hedgehog Signaling	NM_029773.2:522
Atp6v1g1-mRNA	0.353	0.166	0.0274	0.679	1.28	1.02	1.6	0.0663	1	lm.nb	mTOR Signaling	NM_024173.1:195
Orc3-mRNA	0.292	0.139	0.0204	0.564	1.22	1.01	1.48	0.0681	1	loglinear	Cell Cycle	NM_001159563.1:500
Ets1-mRNA	0.298	0.142	0.02	0.576	1.23	1.01	1.49	0.0688	1	lm.nb	Oxidative Stress Response, Senescence & Quiescence	NM_001038642.1:740
Bcl6-mRNA	0.595	0.283	0.0396	1.15	1.51	1.03	2.22	0.069	1	lm.nb	Epigenetic Modification	NM_009744.3:185
Mtmr4-mRNA	0.381	0.182	0.0252	0.737	1.3	1.02	1.67	0.0691	1	lm.nb	Autophagy, TGF-beta Signaling	NM_001357901.1:3130
Map3k7-mRNA	0.35	0.167	0.0218	0.678	1.27	1.02	1.6	0.07	1	loglinear	Autophagy, Epigenetic Modification, MAPK Signaling, Pluripotency Markers & Regulators	NM_009316.1:822
Tgfb1-mRNA	-0.219	0.105	-0.425	-0.0131	0.859	0.745	0.991	0.0706	1	loglinear	Cell Cycle, Endodermal Lineage, Hippo Signaling, MAPK Signaling, Senescence & Quiescence, TGF-beta Signaling	NM_011577.1:1470
Pcca-mRNA	0.931	0.451	0.0482	1.81	1.91	1.03	3.52	0.0726	1	lm.nb	Fatty Acid Metabolism	NM_144844.2:1558
Heg1-mRNA	-0.452	0.22	-0.882	-0.0218	0.731	0.542	0.985	0.0734	1	lm.nb	RhoROCK Signaling	NM_175256.5:942
Phf2-mRNA	-0.313	0.152	-0.611	-0.0149	0.805	0.655	0.99	0.0736	1	loglinear	Epigenetic Modification	NM_011078.3:628
Ep300-mRNA	0.307	0.149	0.0137	0.6	1.24	1.01	1.52	0.0743	1	lm.nb	Cell Cycle, Glucose Metabolism, HOX Gene Activation, Hypoxia Response, JAK-STAT Signaling, Notch Signaling, TGF-beta Signaling	NM_177821.6:4305
Ppp2r5c-mRNA	0.282	0.138	0.0113	0.552	1.22	1.01	1.47	0.0754	1	loglinear	PI3K-AKT Signaling, Pluripotency Markers & Regulators	NM_001135001.1:1400
G6pdx-mRNA	0.416	0.207	0.0106	0.822	1.33	1.01	1.77	0.0791	1	lm.nb	Glucose Metabolism, Oxidative Stress Response	NM_008062.3:1118
Klf4-mRNA	0.85	0.427	0.0135	1.69	1.8	1.01	3.22	0.0816	1	lm.nb	Mesodermal Lineage, Na.QZ.ve State, Oxidative Stress Response, Pluripotency Markers & Regulators	NM_010637.3:1148
Gramd1b-mRNA	0.354	0.178	0.00534	0.703	1.28	1	1.63	0.0818	1	lm.nb	Ectodermal Lineage	NM_172768.1:1660
Gls-mRNA	0.272	0.137	0.00334	0.54	1.21	1	1.45	0.0825	1	lm.nb	Amino Acid Metabolism, Glutamine Metabolism	NM_001113383.1:976
Rb1cc1-mRNA	0.809	0.409	0.00779	1.61	1.75	1.01	3.05	0.0832	1	lm.nb	Autophagy	NM_009826.4:497
Lepr-mRNA	0.668	0.338	0.00486	1.33	1.59	1	2.52	0.0838	1	lm.nb	Glucose Metabolism, JAK-STAT Signaling	NM_010704.2:600
Fgf7-mRNA	1.08	0.545	0.00766	2.14	2.11	1.01	4.42	0.0838	1	lm.nb	MAPK Signaling, PI3K-AKT Signaling	NM_008008.4:500
Bcl2-mRNA	0.457	0.232	0.00312	0.911	1.37	1	1.88	0.0839	1	lm.nb	Apoptosis, Autophagy, Hedgehog Signaling, Hypoxia Response, JAK-STAT Signaling, Oxidative Stress Response, PI3K-AKT Signaling	NM_009741.3:1844
Tor1a-mRNA	0.262	0.133	0.00174	0.521	1.2	1	1.44	0.0839	1	loglinear	Oxidative Stress Response	NM_144884.2:246
Tuba4a-mRNA	0.447	0.227	0.00225	0.891	1.36	1	1.85	0.0844	1	lm.nb	Apoptosis, Autophagy, Cytoskeletal Reorganization, Hedgehog Signaling	NM_009447.3:216
Sav1-mRNA	0.24	0.122	0.000747	0.48	1.18	1	1.39	0.0849	1	loglinear	Hippo Signaling	NM_022028.2:1070
Dusp6-mRNA	0.903	0.46	0.00224	1.8	1.87	1	3.49	0.085	1	lm.nb	MAPK Signaling, Primed State	NM_026268.3:1066
Wdr61-mRNA	0.439	0.225	-0.00103	0.88	1.36	0.999	1.84	0.0863	1	lm.nb	Epigenetic Modification	NM_001025375.2:858
Zbtb16-mRNA	0.49	0.252	-0.00352	0.984	1.4	0.998	1.98	0.0875	1	loglinear	Ectodermal Lineage	NM_001033324.3:388
Ercc3-mRNA	-0.308	0.159	-0.619	0.0036	0.808	0.651	1	0.0887	1	loglinear	Epigenetic Modification, Oxidative Stress Response	NM_133658.1:555
Sdcbp-mRNA	0.231	0.119	-0.00321	0.464	1.17	0.998	1.38	0.0893	1	loglinear	Cytoskeletal Reorganization, Ectodermal Lineage, MET & EMT Signaling	NM_001098227.1:158
Adh1-mRNA	0.555	0.288	-0.0102	1.12	1.47	0.993	2.17	0.0904	1	lm.nb	Fatty Acid Metabolism	NM_007409.3:320
Igfbp3-mRNA	0.749	0.39	-0.0152	1.51	1.68	0.99	2.85	0.091	1	lm.nb	Glucose Metabolism, MET & EMT Signaling, Senescence & Quiescence	NM_008343.2:766
Ikbkg-mRNA	0.392	0.204	-0.00854	0.792	1.31	0.994	1.73	0.0914	1	lm.nb	Apoptosis, MAPK Signaling, PI3K-AKT Signaling	NM_178590.2:525
Stub1-mRNA	0.281	0.147	-0.00703	0.568	1.21	0.995	1.48	0.0922	1	loglinear	TGF-beta Signaling	NM_019719.3:878
Gcm1-mRNA	-0.548	0.287	-1.11	0.0142	0.684	0.463	1.01	0.0925	1	lm.nb	Na.QZ.ve State	NM_008103.3:930
Slit3-mRNA	1.75	0.929	-0.0655	3.58	3.37	0.956	11.9	0.0955	1	lm.nb	MET & EMT Signaling	NM_011412.3:1057
Stam2-mRNA	-0.788	0.419	-1.61	0.0322	0.579	0.328	1.02	0.0964	1	lm.nb	JAK-STAT Signaling	NM_019667.2:190
Rbm14-mRNA	0.427	0.227	-0.0192	0.872	1.34	0.987	1.83	0.0976	1	lm.nb	Epigenetic Modification	NM_019869.3:1965
Ino80-mRNA	0.353	0.189	-0.0174	0.724	1.28	0.988	1.65	0.0987	1	lm.nb	Cytoskeletal Reorganization	NM_026574.3:1760
Fzr1-mRNA	0.29	0.156	-0.017	0.596	1.22	0.988	1.51	0.101	1	lm.nb	Cell Cycle, Senescence & Quiescence	NM_019757.1:641
Nrf1-mRNA	0.337	0.182	-0.0198	0.694	1.26	0.986	1.62	0.101	1	lm.nb	AP-1 Signaling	NM_010938.3:570
Crk-mRNA	0.533	0.29	-0.0355	1.1	1.45	0.976	2.15	0.103	1	lm.nb	Integrin Signaling, MAPK Signaling, Oxidative Stress Response	NM_133656.5:249
Fer-mRNA	0.652	0.356	-0.0448	1.35	1.57	0.969	2.55	0.104	1	lm.nb	Cytoskeletal Reorganization, Oxidative Stress Response	NM_001037997.3:140
Tnfaip3-mRNA	0.388	0.212	-0.0271	0.803	1.31	0.981	1.75	0.104	1	lm.nb	MET & EMT Signaling, Oxidative Stress Response	NM_009397.2:232
Stag1-mRNA	-0.421	0.23	-0.873	0.0305	0.747	0.546	1.02	0.105	1	lm.nb	Cell Cycle	NM_009282.3:3058
Bub1-mRNA	0.423	0.232	-0.0323	0.878	1.34	0.978	1.84	0.106	1	lm.nb	Cell Cycle	NM_001113179.1:1802
Hlcs-mRNA	1.67	0.925	-0.138	3.49	3.19	0.909	11.2	0.108	1	lm.nb	Epigenetic Modification	NM_139145.4:970
Mtf1-mRNA	0.297	0.165	-0.0266	0.621	1.23	0.982	1.54	0.11	1	lm.nb	Oxidative Stress Response	NM_008636.4:315
Lox-mRNA	0.747	0.417	-0.0692	1.56	1.68	0.953	2.96	0.111	1	lm.nb	MET & EMT Signaling	NM_010728.3:1628
Rheb-mRNA	0.324	0.182	-0.0338	0.681	1.25	0.977	1.6	0.114	1	lm.nb	Autophagy, mTOR Signaling, PI3K-AKT Signaling, Senescence & Quiescence	NM_053075.3:416
Ube2m-mRNA	-0.123	0.0696	-0.259	0.0132	0.918	0.835	1.01	0.115	1	loglinear	TGF-beta Signaling	NM_145578.1:415
Nudc-mRNA	-0.277	0.157	-0.584	0.0299	0.825	0.667	1.02	0.115	1	lm.nb	Cytoskeletal Reorganization	NM_010948.3:196
Acly-mRNA	-0.42	0.238	-0.886	0.0457	0.747	0.541	1.03	0.115	1	lm.nb	Fatty Acid Metabolism, Pluripotency Markers & Regulators	NM_001199296.1:1397
Vegfc-mRNA	1.36	0.776	-0.164	2.88	2.56	0.892	7.36	0.118	1	lm.nb	MAPK Signaling, MET & EMT Signaling, PI3K-AKT Signaling	NM_009506.2:1320
Acvr1-mRNA	0.593	0.341	-0.0749	1.26	1.51	0.949	2.4	0.12	1	lm.nb	Mesodermal Lineage, MET & EMT Signaling, Pluripotency Markers & Regulators, TGF-beta Signaling	NM_001110204.1:1544
Pttg1-mRNA	0.393	0.226	-0.0504	0.837	1.31	0.966	1.79	0.121	1	lm.nb	Cell Cycle	NM_001131054.1:288
Rala-mRNA	0.258	0.15	-0.0352	0.552	1.2	0.976	1.47	0.123	1	lm.nb	Cytoskeletal Reorganization	NM_019491.5:605
Cdkn1b-mRNA	0.456	0.265	-0.0638	0.975	1.37	0.957	1.97	0.124	1	lm.nb	Cell Cycle, Cytoskeletal Reorganization, Hypoxia Response, PI3K-AKT Signaling, Senescence & Quiescence	NM_009875.4:921
Ubqln1-mRNA	-0.302	0.176	-0.646	0.0428	0.811	0.639	1.03	0.124	1	lm.nb	Oxidative Stress Response	NM_026842.4:455
Jak1-mRNA	-0.234	0.138	-0.504	0.0358	0.85	0.705	1.03	0.128	1	lm.nb	JAK-STAT Signaling	NM_146145.2:932
Ube2d1-mRNA	-0.358	0.211	-0.771	0.0558	0.78	0.586	1.04	0.128	1	loglinear	Hypoxia Response, Senescence & Quiescence, TGF-beta Signaling	NM_145420.2:380
Itga5-mRNA	0.351	0.209	-0.0581	0.76	1.28	0.961	1.69	0.131	1	lm.nb	Cytoskeletal Reorganization, Endodermal Lineage, MET & EMT Signaling, PI3K-AKT Signaling	NM_001314041.1:2622
Cdon-mRNA	0.842	0.504	-0.145	1.83	1.79	0.904	3.55	0.133	1	lm.nb	Ectodermal Lineage, Hedgehog Signaling	NM_021339.2:114
Aldh7a1-mRNA	1.2	0.722	-0.21	2.62	2.3	0.864	6.14	0.134	1	lm.nb	Amino Acid Metabolism, Fatty Acid Metabolism	NM_001127338.1:1130
Tfpi-mRNA	0.535	0.321	-0.0938	1.16	1.45	0.937	2.24	0.134	1	lm.nb	Ectodermal Lineage	NM_001177319.1:194
Ncam1-mRNA	0.403	0.242	-0.0725	0.878	1.32	0.951	1.84	0.135	1	lm.nb	Ectodermal Lineage	NM_001113204.1:740
Bambi-mRNA	1.21	0.733	-0.223	2.65	2.32	0.857	6.28	0.136	1	lm.nb	MET & EMT Signaling, TGF-beta Signaling	NM_026505.2:684
Acsl5-mRNA	-0.123	0.0744	-0.269	0.0229	0.918	0.83	1.02	0.137	1	loglinear	Fatty Acid Metabolism	NM_027976.2:2510
Vegfa-mRNA	0.326	0.197	-0.0607	0.712	1.25	0.959	1.64	0.137	1	lm.nb	Epigenetic Modification, Hypoxia Response, MAPK Signaling, MET & EMT Signaling, PI3K-AKT Signaling	NM_009505.4:1332
Zfhx3-mRNA	-0.315	0.191	-0.689	0.0592	0.804	0.62	1.04	0.138	1	lm.nb	Pluripotency Markers & Regulators	NM_007496.2:9835
Vwf-mRNA	0.766	0.469	-0.153	1.69	1.7	0.899	3.22	0.141	1	lm.nb	Integrin Signaling, PI3K-AKT Signaling	NM_011708.3:6354
Cdh11-mRNA	0.572	0.352	-0.118	1.26	1.49	0.922	2.4	0.143	1	lm.nb	MET & EMT Signaling	NM_009866.4:1515
Epas1-mRNA	0.525	0.325	-0.111	1.16	1.44	0.926	2.24	0.144	1	lm.nb	Autophagy, Hypoxia Response, Oxidative Stress Response, Pluripotency Markers & Regulators	NM_010137.3:1443
Kif23-mRNA	0.373	0.231	-0.0803	0.826	1.29	0.946	1.77	0.145	1	lm.nb	Cytoskeletal Reorganization	NM_024245.3:2705
Rnf8-mRNA	0.322	0.202	-0.0734	0.717	1.25	0.95	1.64	0.149	1	loglinear	Epigenetic Modification	NM_021419.1:1396
Nisch-mRNA	0.309	0.195	-0.073	0.692	1.24	0.951	1.62	0.151	1	lm.nb	Cytoskeletal Reorganization, Glucose Metabolism	NM_022656.2:1502
Plcg1-mRNA	0.434	0.274	-0.103	0.971	1.35	0.931	1.96	0.152	1	lm.nb	Hypoxia Response	NM_021280.3:3866
Cd2-mRNA	0.375	0.237	-0.0888	0.839	1.3	0.94	1.79	0.152	1	lm.nb	Partially Reprogrammed	NM_013486.2:278
Tjp1-mRNA	0.812	0.512	-0.193	1.82	1.76	0.875	3.52	0.152	1	lm.nb	Apoptosis, Cytoskeletal Reorganization, Hippo Signaling	NM_009386.1:3565
Csnk2b-mRNA	0.242	0.153	-0.0585	0.543	1.18	0.96	1.46	0.153	1	loglinear	Autophagy	NM_009975.2:418
Cdh1-mRNA	-1.1	0.703	-2.48	0.274	0.466	0.179	1.21	0.155	1	lm.nb	Apoptosis, Endodermal Lineage, Hippo Signaling, MET & EMT Signaling, Pluripotency Markers & Regulators	NM_009864.2:1610
Mmp14-mRNA	0.673	0.432	-0.173	1.52	1.59	0.887	2.87	0.157	1	lm.nb	Endodermal Lineage, MET & EMT Signaling, Oxidative Stress Response	NM_008608.3:554
Ppp5c-mRNA	-0.209	0.135	-0.473	0.0544	0.865	0.72	1.04	0.158	1	loglinear	Epigenetic Modification, MAPK Signaling, Oxidative Stress Response	NM_011155.2:925
Pdgfra-mRNA	0.805	0.531	-0.236	1.85	1.75	0.849	3.6	0.168	1	lm.nb	JAK-STAT Signaling, MAPK Signaling, Mesodermal Lineage, Oxidative Stress Response, PI3K-AKT Signaling	NM_011058.2:240
Vhl-mRNA	-0.304	0.201	-0.698	0.09	0.81	0.616	1.06	0.169	1	loglinear	Hypoxia Response	NM_009507.3:416
Tnrc6a-mRNA	-0.402	0.266	-0.924	0.121	0.757	0.527	1.09	0.17	1	lm.nb	Notch Signaling, Senescence & Quiescence	NM_144925.3:1550
Smad2-mRNA	-1.08	0.719	-2.49	0.326	0.472	0.178	1.25	0.17	1	lm.nb	TGF-beta Signaling	NM_010754.4:880
Scly-mRNA	0.422	0.281	-0.128	0.972	1.34	0.915	1.96	0.171	1	lm.nb	Amino Acid Metabolism	NM_016717.3:585
Lamtor1-mRNA	-0.245	0.163	-0.564	0.0742	0.844	0.676	1.05	0.171	1	loglinear	Autophagy, mTOR Signaling	NM_025605.3:404
Taf5-mRNA	2.2	1.46	-0.669	5.06	4.59	0.629	33.5	0.171	1	loglinear	Epigenetic Modification	NM_177342.3:1862
St3gal6-mRNA	0.332	0.221	-0.101	0.764	1.26	0.932	1.7	0.171	1	lm.nb	Notch Signaling	NM_018784.2:1252
Tm4sf1-mRNA	1.28	0.854	-0.393	2.95	2.43	0.762	7.75	0.172	1	lm.nb	Mesodermal Lineage	NM_008536.3:652
Bmp5-mRNA	-0.257	0.172	-0.594	0.0795	0.837	0.663	1.06	0.173	1	lm.nb	Hippo Signaling, MET & EMT Signaling, TGF-beta Signaling	NM_007555.4:740
Ccnc-mRNA	-2.04	1.36	-4.71	0.636	0.244	0.0382	1.55	0.174	1	loglinear	Notch Signaling, TGF-beta Signaling	NM_016746.4:186
Prkch-mRNA	-0.85	0.572	-1.97	0.27	0.555	0.255	1.21	0.175	1	lm.nb	Pluripotency Markers & Regulators	NM_008856.3:730
Gabarap-mRNA	-0.187	0.126	-0.434	0.0597	0.878	0.74	1.04	0.175	1	loglinear	Autophagy, Cytoskeletal Reorganization	NM_019749.4:522
Tbl1x-mRNA	0.398	0.269	-0.129	0.924	1.32	0.914	1.9	0.177	1	lm.nb	Ectodermal Lineage, Epigenetic Modification, Notch Signaling	NM_020601.2:1475
Shc1-mRNA	0.246	0.167	-0.0806	0.573	1.19	0.946	1.49	0.178	1	loglinear	Integrin Signaling	NM_011368.4:235
Nfe2l2-mRNA	0.159	0.108	-0.0534	0.371	1.12	0.964	1.29	0.18	1	loglinear	AP-1 Signaling, Mesodermal Lineage, Oxidative Stress Response	NM_010902.3:1665
Pim1-mRNA	0.25	0.172	-0.0871	0.588	1.19	0.941	1.5	0.184	1	lm.nb	Ectodermal Lineage, JAK-STAT Signaling	NM_008842.3:842
Wdtc1-mRNA	0.323	0.224	-0.116	0.762	1.25	0.923	1.7	0.188	1	lm.nb	Glucose Metabolism	NM_199306.4:1254
Ppard-mRNA	0.37	0.26	-0.139	0.88	1.29	0.908	1.84	0.192	1	lm.nb	Ectodermal Lineage, Fatty Acid Metabolism, Glucose Metabolism, Pluripotency Markers & Regulators	NM_011145.3:1145
Cpt2-mRNA	-0.425	0.3	-1.01	0.164	0.745	0.495	1.12	0.195	1	lm.nb	Fatty Acid Metabolism	NM_009949.2:1175
Ccs-mRNA	0.228	0.161	-0.0883	0.544	1.17	0.941	1.46	0.196	1	loglinear	Oxidative Stress Response	XM_006531645.1:185
Adh5-mRNA	0.318	0.226	-0.125	0.761	1.25	0.917	1.69	0.197	1	lm.nb	Fatty Acid Metabolism	NM_007410.3:820
Mdh1-mRNA	0.26	0.186	-0.104	0.624	1.2	0.93	1.54	0.199	1	lm.nb	Glucose Metabolism	NM_008618.3:1047
Mad2l2-mRNA	0.384	0.274	-0.154	0.922	1.3	0.899	1.89	0.199	1	lm.nb	Cell Cycle, MET & EMT Signaling	NM_027985.2:565
Parp1-mRNA	-0.345	0.248	-0.832	0.142	0.787	0.562	1.1	0.202	1	lm.nb	Apoptosis, Epigenetic Modification, Oxidative Stress Response, TGF-beta Signaling	NM_007415.3:1121
Trim33-mRNA	-0.877	0.639	-2.13	0.376	0.545	0.228	1.3	0.208	1	lm.nb	Ectodermal Lineage, TGF-beta Signaling	NM_001079830.2:2612
Ywhab-mRNA	0.157	0.115	-0.0686	0.383	1.12	0.954	1.3	0.209	1	loglinear	Apoptosis, Cell Cycle, Hippo Signaling, mTOR Signaling, PI3K-AKT Signaling	NM_018753.6:273
Amd1/2-mRNA	0.145	0.106	-0.0635	0.353	1.11	0.957	1.28	0.21	1	loglinear	Amino Acid Metabolism	NM_009665.5:865
Tet1-mRNA	0.453	0.334	-0.202	1.11	1.37	0.869	2.15	0.212	1	lm.nb	Epigenetic Modification, Mesodermal Lineage, Na.QZ.ve State	NM_027384.1:2192
Sp1-mRNA	-0.767	0.569	-1.88	0.348	0.588	0.271	1.27	0.214	1	lm.nb	MET & EMT Signaling, Oxidative Stress Response, Senescence & Quiescence, TGF-beta Signaling	NM_013672.2:692
Prkag2-mRNA	0.433	0.325	-0.204	1.07	1.35	0.868	2.1	0.219	1	lm.nb	Autophagy, Ectodermal Lineage, Fatty Acid Metabolism, mTOR Signaling	NM_145401.2:822
Tgfbr3-mRNA	0.466	0.35	-0.22	1.15	1.38	0.859	2.22	0.22	1	lm.nb	MET & EMT Signaling	NM_011578.2:2265
Rragc-mRNA	0.155	0.117	-0.0737	0.383	1.11	0.95	1.3	0.221	1	loglinear	Autophagy, mTOR Signaling	NM_017475.2:496
Map1lc3b-mRNA	0.151	0.114	-0.0726	0.374	1.11	0.951	1.3	0.223	1	loglinear	Autophagy	NM_026160.4:266
Grb2-mRNA	-0.188	0.144	-0.47	0.0931	0.878	0.722	1.07	0.226	1	loglinear	JAK-STAT Signaling, MAPK Signaling, mTOR Signaling, PI3K-AKT Signaling, Pluripotency Markers & Regulators	NM_008163.4:658
Jup-mRNA	0.304	0.232	-0.152	0.759	1.23	0.9	1.69	0.228	1	lm.nb	Ectodermal Lineage	NM_010593.2:2120
Akt1-mRNA	0.17	0.13	-0.0851	0.425	1.13	0.943	1.34	0.228	1	lm.nb	PI3K-AKT Signaling	NM_001165894.1:898
Tle3-mRNA	0.243	0.186	-0.122	0.608	1.18	0.919	1.52	0.229	1	lm.nb		NM_009389.2:1272
Ext1-mRNA	0.304	0.234	-0.154	0.762	1.23	0.899	1.7	0.23	1	lm.nb	Endodermal Lineage, Mesodermal Lineage	NM_010162.2:1895
Psmb5-mRNA	-0.172	0.135	-0.436	0.0922	0.888	0.739	1.07	0.238	1	loglinear	Amino Acid Metabolism, Apoptosis, Hedgehog Signaling, Hypoxia Response, Notch Signaling, Oxidative Stress Response	NM_011186.1:334
Casp9-mRNA	0.389	0.305	-0.209	0.987	1.31	0.865	1.98	0.238	1	lm.nb	Apoptosis, PI3K-AKT Signaling	NM_015733.5:842
Raf1-mRNA	-0.213	0.167	-0.539	0.114	0.863	0.688	1.08	0.238	1	lm.nb	Apoptosis, Autophagy, JAK-STAT Signaling, MAPK Signaling, mTOR Signaling, PI3K-AKT Signaling, Pluripotency Markers & Regulators, Senescence & Quiescence	NM_001356333.2:770
Glul-mRNA	0.179	0.142	-0.1	0.458	1.13	0.933	1.37	0.244	1	loglinear	Amino Acid Metabolism, Glutamine Metabolism	NM_008131.3:466
Son-mRNA	0.2	0.159	-0.112	0.513	1.15	0.925	1.43	0.245	1	lm.nb	Cytoskeletal Reorganization	NM_019973.1:5545
Chordc1-mRNA	-0.304	0.244	-0.782	0.175	0.81	0.582	1.13	0.249	1	lm.nb	Cytoskeletal Reorganization, RhoROCK Signaling	NM_025844.2:182
Eif4g1-mRNA	0.162	0.132	-0.0959	0.421	1.12	0.936	1.34	0.253	1	lm.nb	mTOR Signaling	NM_145941.3:1980
Ogt-mRNA	0.277	0.225	-0.164	0.718	1.21	0.892	1.65	0.253	1	lm.nb	Ectodermal Lineage, Epigenetic Modification, Glucose Metabolism	NM_139144.3:1864
Pycr2-mRNA	0.263	0.216	-0.159	0.686	1.2	0.895	1.61	0.257	1	lm.nb	Amino Acid Metabolism, Glutamine Metabolism, Oxidative Stress Response	NM_133705.2:284
Sec13-mRNA	0.222	0.184	-0.139	0.583	1.17	0.908	1.5	0.262	1	lm.nb	Glucose Metabolism, mTOR Signaling	NM_024206.4:270
Leo1-mRNA	0.169	0.141	-0.106	0.445	1.12	0.929	1.36	0.263	1	loglinear	Endodermal Lineage, Epigenetic Modification	NM_001039522.1:78
Park7-mRNA	-0.171	0.142	-0.449	0.107	0.888	0.732	1.08	0.263	1	loglinear	Autophagy, Epigenetic Modification, Oxidative Stress Response	NM_020569.3:334
Nup98-mRNA	-0.143	0.119	-0.377	0.0901	0.905	0.77	1.06	0.263	1	loglinear	Epigenetic Modification	NM_001287167.1:2695
Elovl6-mRNA	0.436	0.363	-0.275	1.15	1.35	0.827	2.22	0.263	1	lm.nb	Fatty Acid Metabolism	NM_130450.2:268
Gsk3a-mRNA	0.148	0.124	-0.0937	0.391	1.11	0.937	1.31	0.264	1	loglinear	Epigenetic Modification, Glucose Metabolism	NM_001031667.1:673
Gnb1-mRNA	0.115	0.0961	-0.0737	0.303	1.08	0.95	1.23	0.267	1	loglinear	PI3K-AKT Signaling	NM_008142.3:311
Flnb-mRNA	-0.664	0.558	-1.76	0.43	0.631	0.296	1.35	0.268	1	lm.nb	Cytoskeletal Reorganization, MAPK Signaling	NM_134080.1:6855
Mef2a-mRNA	-0.605	0.513	-1.61	0.4	0.658	0.328	1.32	0.272	1	lm.nb	Cytoskeletal Reorganization	NM_001033713.1:486
Chek1-mRNA	0.151	0.128	-0.0999	0.401	1.11	0.933	1.32	0.272	1	loglinear	Cell Cycle, Epigenetic Modification, Senescence & Quiescence	NM_007691.5:1220
Cdc20-mRNA	0.465	0.395	-0.309	1.24	1.38	0.807	2.36	0.273	1	lm.nb	Cell Cycle	NM_023223.2:780
Rae1-mRNA	-0.219	0.187	-0.586	0.147	0.859	0.666	1.11	0.274	1	loglinear	Cytoskeletal Reorganization, Glucose Metabolism	NM_175112.5:312
Pik3r4-mRNA	0.328	0.28	-0.22	0.876	1.26	0.859	1.84	0.274	1	lm.nb	Autophagy	NM_001081309.1:910
G6pc3-mRNA	0.234	0.199	-0.157	0.624	1.18	0.897	1.54	0.275	1	lm.nb	Glucose Metabolism, PI3K-AKT Signaling	NM_175935.3:670
Cbr4-mRNA	0.538	0.463	-0.369	1.45	1.45	0.774	2.72	0.278	1	lm.nb	Fatty Acid Metabolism	NM_145595.2:584
Ccna2-mRNA	0.135	0.117	-0.0937	0.364	1.1	0.937	1.29	0.281	1	loglinear	Cell Cycle, Epigenetic Modification, Oxidative Stress Response, Senescence & Quiescence	NM_009828.2:1280
Fn1-mRNA	-0.375	0.324	-1.01	0.261	0.771	0.496	1.2	0.281	1	lm.nb	Cytoskeletal Reorganization, Endodermal Lineage, Integrin Signaling, PI3K-AKT Signaling	NM_010233.1:2627
Ppp2r5e-mRNA	-1.83	1.6	-4.97	1.3	0.281	0.0319	2.47	0.285	1	loglinear	PI3K-AKT Signaling, Pluripotency Markers & Regulators	NM_012024.3:1790
Polr2d-mRNA	0.267	0.233	-0.19	0.725	1.2	0.876	1.65	0.285	1	lm.nb	HOX Gene Activation	NM_027002.4:85
E2f4-mRNA	0.211	0.186	-0.153	0.575	1.16	0.9	1.49	0.289	1	lm.nb	Cell Cycle, Senescence & Quiescence, TGF-beta Signaling	NM_148952.1:1204
Rbbp4-mRNA	0.114	0.1	-0.0827	0.311	1.08	0.944	1.24	0.289	1	loglinear	Epigenetic Modification, HOX Gene Activation, Senescence & Quiescence	NM_009030.3:316
Batf-mRNA	0.2	0.176	-0.145	0.545	1.15	0.904	1.46	0.289	1	lm.nb	AP-1 Signaling	NM_016767.2:329
Atm-mRNA	0.696	0.615	-0.51	1.9	1.62	0.702	3.74	0.291	1	lm.nb	Apoptosis, Autophagy, Cell Cycle, Epigenetic Modification, Senescence & Quiescence	NM_007499.2:5543
Nsfl1c-mRNA	0.19	0.169	-0.141	0.521	1.14	0.907	1.44	0.292	1	lm.nb	Cytoskeletal Reorganization	NM_198326.2:1012
Arntl-mRNA	0.447	0.398	-0.333	1.23	1.36	0.794	2.34	0.294	1	lm.nb	Oxidative Stress Response	NM_007489.3:1519
Dynll2-mRNA	-0.204	0.182	-0.56	0.152	0.868	0.678	1.11	0.294	1	lm.nb	Apoptosis, Autophagy	NM_026556.4:434
Ywhaq-mRNA	-0.0915	0.0824	-0.253	0.0699	0.939	0.839	1.05	0.299	1	loglinear	Apoptosis, Cell Cycle, Hippo Signaling, PI3K-AKT Signaling	NM_011739.3:659
Got2-mRNA	-0.295	0.266	-0.817	0.226	0.815	0.568	1.17	0.299	1	lm.nb	Amino Acid Metabolism, Glucose Metabolism, Glutamine Metabolism	NM_010325.2:134
Pten-mRNA	-0.15	0.137	-0.418	0.119	0.901	0.748	1.09	0.306	1	lm.nb	Autophagy, MET & EMT Signaling, mTOR Signaling, PI3K-AKT Signaling, Senescence & Quiescence	NM_008960.2:1080
Actl6a-mRNA	-0.318	0.29	-0.887	0.251	0.802	0.541	1.19	0.306	1	lm.nb	Epigenetic Modification	NM_019673.2:1042
Stat3-mRNA	-0.186	0.17	-0.519	0.148	0.879	0.698	1.11	0.307	1	lm.nb	Apoptosis, Hypoxia Response, JAK-STAT Signaling, Pluripotency Markers & Regulators, Senescence & Quiescence	NM_213659.2:2130
Sos1-mRNA	-0.345	0.316	-0.964	0.274	0.787	0.513	1.21	0.307	1	lm.nb	Integrin Signaling, JAK-STAT Signaling, MAPK Signaling, mTOR Signaling, PI3K-AKT Signaling	NM_009231.2:2830
Socs3-mRNA	0.322	0.295	-0.256	0.9	1.25	0.837	1.87	0.307	1	lm.nb	JAK-STAT Signaling	NM_007707.2:585
Phf1-mRNA	0.22	0.203	-0.178	0.619	1.16	0.884	1.54	0.31	1	lm.nb	Epigenetic Modification	NM_009343.2:1338
Rap1a-mRNA	0.125	0.116	-0.102	0.351	1.09	0.932	1.28	0.312	1	loglinear	Integrin Signaling, MAPK Signaling	NM_145541.5:298
Stat1-mRNA	-0.146	0.137	-0.414	0.121	0.903	0.75	1.09	0.315	1	lm.nb	Endodermal Lineage, JAK-STAT Signaling, Notch Signaling	NM_009283.3:1590
Gstz1-mRNA	0.287	0.27	-0.242	0.815	1.22	0.846	1.76	0.319	1	lm.nb	Amino Acid Metabolism	NM_010363.4:590
Mapk3-mRNA	0.222	0.209	-0.188	0.631	1.17	0.878	1.55	0.32	1	lm.nb	MAPK Signaling	NM_011952.2:825
Nup133-mRNA	0.157	0.149	-0.134	0.449	1.12	0.911	1.36	0.32	1	loglinear	Glucose Metabolism	NM_172288.2:3154
Lefty1-mRNA	-0.716	0.693	-2.07	0.641	0.609	0.238	1.56	0.331	1	lm.nb	Mesodermal Lineage, Na.QZ.ve State, Pluripotency Markers & Regulators, TGF-beta Signaling	NM_010094.4:71
Diablo-mRNA	0.185	0.179	-0.166	0.536	1.14	0.891	1.45	0.333	1	lm.nb	Apoptosis, Oxidative Stress Response	NM_023232.3:184
Eif2s1-mRNA	-0.167	0.164	-0.489	0.155	0.891	0.713	1.11	0.339	1	loglinear	Apoptosis, Autophagy, Oxidative Stress Response	NM_026114.3:665
Ubap1-mRNA	0.379	0.376	-0.358	1.12	1.3	0.78	2.17	0.343	1	lm.nb	Autophagy	NM_023305.3:1515
Ndufab1-mRNA	0.216	0.215	-0.206	0.638	1.16	0.867	1.56	0.345	1	lm.nb	Amino Acid Metabolism, Fatty Acid Metabolism	NM_001360743.1:254
Tgfbi-mRNA	-0.236	0.235	-0.697	0.226	0.849	0.617	1.17	0.346	1	lm.nb	MET & EMT Signaling	NM_009369.4:1295
Syk-mRNA	0.139	0.14	-0.135	0.413	1.1	0.91	1.33	0.35	1	loglinear	Integrin Signaling, PI3K-AKT Signaling	NM_001198977.1:1578
Brf2-mRNA	0.212	0.218	-0.215	0.639	1.16	0.862	1.56	0.359	1	lm.nb	Oxidative Stress Response	NM_025686.2:914
Ilk-mRNA	0.177	0.182	-0.179	0.533	1.13	0.883	1.45	0.359	1	lm.nb	Cytoskeletal Reorganization, MET & EMT Signaling	NM_010562.2:1078
Vdac2-mRNA	0.115	0.118	-0.117	0.347	1.08	0.922	1.27	0.36	1	loglinear	Senescence & Quiescence	NM_011695.2:288
Ifngr2-mRNA	-0.16	0.166	-0.486	0.165	0.895	0.714	1.12	0.362	1	lm.nb	Hypoxia Response, JAK-STAT Signaling	NM_008338.3:797
Skp1-mRNA	-0.146	0.151	-0.441	0.15	0.904	0.737	1.11	0.362	1	lm.nb	Cell Cycle, Epigenetic Modification, Hedgehog Signaling, Notch Signaling, TGF-beta Signaling	NM_011543.4:490
Gfap-mRNA	0.477	0.495	-0.493	1.45	1.39	0.71	2.73	0.363	1	lm.nb	Autophagy, Cytoskeletal Reorganization, JAK-STAT Signaling, Somatic Cell Type Markers	NM_001131020.1:610
Bub3-mRNA	-0.199	0.207	-0.605	0.206	0.871	0.658	1.15	0.363	1	lm.nb	Cell Cycle	NM_009774.3:766
Ybx1-mRNA	-0.158	0.166	-0.483	0.167	0.896	0.715	1.12	0.369	1	lm.nb	MET & EMT Signaling, Notch Signaling	NM_011732.2:905
Ppp2r2d-mRNA	0.197	0.208	-0.211	0.605	1.15	0.864	1.52	0.372	1	lm.nb	Hippo Signaling, PI3K-AKT Signaling	NM_026391.2:220
Egln1-mRNA	0.171	0.181	-0.184	0.526	1.13	0.88	1.44	0.373	1	lm.nb	Hypoxia Response, Na.QZ.ve State, Oxidative Stress Response	NM_053207.2:1302
Hoxb4-mRNA	0.223	0.239	-0.245	0.692	1.17	0.844	1.62	0.377	1	lm.nb	HOX Gene Activation	NM_010459.7:877
Ppm1a-mRNA	-0.133	0.143	-0.414	0.148	0.912	0.751	1.11	0.382	1	loglinear	MAPK Signaling, mTOR Signaling, TGF-beta Signaling	NM_008910.3:602
Cd44-mRNA	-0.194	0.211	-0.608	0.22	0.874	0.656	1.17	0.386	1	lm.nb	MET & EMT Signaling, Partially Reprogrammed, Pluripotency Markers & Regulators	NM_009851.2:506
Ube2d3-mRNA	0.089	0.0973	-0.102	0.28	1.06	0.932	1.21	0.387	1	loglinear	Hypoxia Response, TGF-beta Signaling	NM_001356594.1:252
Rasgrp1-mRNA	0.383	0.42	-0.441	1.21	1.3	0.737	2.31	0.389	1	lm.nb	Integrin Signaling, MAPK Signaling	NM_011246.2:416
Mcm6-mRNA	0.098	0.109	-0.115	0.311	1.07	0.923	1.24	0.394	1	loglinear	Cell Cycle	NM_008567.1:1118
Hras-mRNA	-0.176	0.196	-0.559	0.208	0.885	0.679	1.15	0.395	1	loglinear	Apoptosis, Autophagy, JAK-STAT Signaling, MAPK Signaling, mTOR Signaling, PI3K-AKT Signaling, Senescence & Quiescence	NM_001130443.1:240
Cebpb-mRNA	-0.214	0.238	-0.68	0.253	0.862	0.624	1.19	0.396	1	lm.nb	AP-1 Signaling, Senescence & Quiescence	NM_009883.4:343
Nipbl-mRNA	0.246	0.274	-0.291	0.783	1.19	0.817	1.72	0.396	1	lm.nb	Epigenetic Modification	NM_027707.3:508
Ppp1cc-mRNA	-0.099	0.11	-0.315	0.117	0.934	0.804	1.08	0.396	1	loglinear	Hippo Signaling, Senescence & Quiescence, TGF-beta Signaling	NM_013636.4:1211
Smad3-mRNA	0.535	0.599	-0.64	1.71	1.45	0.642	3.27	0.398	1	lm.nb	TGF-beta Signaling	NM_016769.4:1125
Scd1-mRNA	-0.185	0.208	-0.593	0.222	0.88	0.663	1.17	0.399	1	lm.nb	Fatty Acid Metabolism	NM_009127.4:540
Lamc1-mRNA	0.406	0.456	-0.489	1.3	1.32	0.713	2.46	0.4	1	lm.nb	Endodermal Lineage, MET & EMT Signaling, PI3K-AKT Signaling	NM_010683.2:1045
Usp21-mRNA	0.215	0.243	-0.261	0.691	1.16	0.835	1.61	0.402	1	lm.nb	Epigenetic Modification	NM_013919.4:1590
Cdk7-mRNA	-0.253	0.29	-0.822	0.316	0.839	0.566	1.25	0.409	1	lm.nb	Cell Cycle, Epigenetic Modification	NM_009874.3:412
Crebbp-mRNA	0.162	0.186	-0.203	0.526	1.12	0.869	1.44	0.41	1	lm.nb	Cell Cycle, Epigenetic Modification, HOX Gene Activation, Hypoxia Response, JAK-STAT Signaling, Notch Signaling, TGF-beta Signaling	NM_001025432.1:3770
Acbd6-mRNA	-0.144	0.166	-0.47	0.181	0.905	0.722	1.13	0.41	1	lm.nb	Fatty Acid Metabolism	NM_028250.3:776
Cacybp-mRNA	-0.133	0.154	-0.434	0.168	0.912	0.74	1.12	0.411	1	lm.nb		NM_009786.2:476
Prdx3-mRNA	-0.142	0.165	-0.464	0.181	0.906	0.725	1.13	0.415	1	lm.nb	Oxidative Stress Response	NM_007452.2:496
Gja1-mRNA	-1.36	1.59	-4.47	1.75	0.39	0.0452	3.37	0.417	1	loglinear	Cytoskeletal Reorganization, Mesodermal Lineage, MET & EMT Signaling, Somatic Cell Type Markers	NM_010288.3:455
Il15-mRNA	0.637	0.767	-0.865	2.14	1.56	0.549	4.41	0.43	1	lm.nb	JAK-STAT Signaling, MET & EMT Signaling	NM_008357.2:854
Dnmt1-mRNA	0.125	0.15	-0.17	0.419	1.09	0.889	1.34	0.431	1	loglinear	Epigenetic Modification, Primed State	NM_010066.3:2380
Tubb2a-mRNA	0.22	0.27	-0.309	0.749	1.16	0.807	1.68	0.439	1	lm.nb	Autophagy, Cytoskeletal Reorganization, Hedgehog Signaling	NM_009450.2:1380
Atp6v1d-mRNA	-0.156	0.192	-0.533	0.22	0.897	0.691	1.16	0.439	1	lm.nb	mTOR Signaling	NM_023721.2:408
Psenen-mRNA	0.12	0.148	-0.17	0.41	1.09	0.889	1.33	0.441	1	lm.nb	Notch Signaling	NM_025498.3:325
Rasa1-mRNA	0.246	0.303	-0.349	0.84	1.19	0.785	1.79	0.441	1	lm.nb	Cytoskeletal Reorganization, MAPK Signaling	NM_145452.3:1805
Pias2-mRNA	-0.154	0.193	-0.533	0.225	0.898	0.691	1.17	0.448	1	loglinear	HOX Gene Activation, JAK-STAT Signaling	NM_001164167.1:480
Git1-mRNA	0.166	0.209	-0.244	0.575	1.12	0.844	1.49	0.451	1	lm.nb	Cytoskeletal Reorganization	NM_001004144.1:2164
Anapc1-mRNA	0.142	0.183	-0.217	0.501	1.1	0.861	1.42	0.46	1	lm.nb	Cell Cycle, Senescence & Quiescence	NM_008569.2:908
Adam10-mRNA	0.136	0.176	-0.208	0.48	1.1	0.866	1.39	0.46	1	loglinear	Notch Signaling	NM_007399.4:686
Tln1-mRNA	-0.0812	0.105	-0.286	0.124	0.945	0.82	1.09	0.46	1	loglinear	Cytoskeletal Reorganization, Integrin Signaling	NM_011602.5:795
Ppp2r1b-mRNA	0.204	0.264	-0.313	0.721	1.15	0.805	1.65	0.462	1	lm.nb	Glucose Metabolism, Hippo Signaling, PI3K-AKT Signaling, Pluripotency Markers & Regulators, TGF-beta Signaling	NM_028614.3:116
Becn1-mRNA	0.122	0.159	-0.19	0.433	1.09	0.877	1.35	0.466	1	loglinear	Autophagy, Oxidative Stress Response	NM_019584.4:175
Ttc14-mRNA	0.139	0.183	-0.221	0.498	1.1	0.858	1.41	0.472	1	lm.nb	Ectodermal Lineage	NM_001290500.1:660
Map2k4-mRNA	-0.218	0.289	-0.784	0.348	0.86	0.581	1.27	0.472	1	lm.nb	MAPK Signaling, Pluripotency Markers & Regulators, Senescence & Quiescence	NM_009157.4:928
Chek2-mRNA	0.121	0.16	-0.194	0.435	1.09	0.874	1.35	0.473	1	lm.nb	Cell Cycle, Senescence & Quiescence	NM_016681.3:790
Fbxw11-mRNA	0.146	0.195	-0.236	0.527	1.11	0.849	1.44	0.475	1	lm.nb	Hedgehog Signaling, Hippo Signaling, Senescence & Quiescence	NM_134015.2:276
Was-mRNA	0.113	0.151	-0.184	0.41	1.08	0.88	1.33	0.478	1	lm.nb	Cytoskeletal Reorganization	NM_009515.2:130
Cdc25a-mRNA	0.115	0.155	-0.189	0.42	1.08	0.877	1.34	0.48	1	lm.nb	Cell Cycle, Senescence & Quiescence	NM_007658.3:855
Araf-mRNA	0.133	0.18	-0.22	0.486	1.1	0.858	1.4	0.482	1	lm.nb	MAPK Signaling	NM_001159645.1:394
Rbl2-mRNA	0.227	0.32	-0.4	0.854	1.17	0.758	1.81	0.498	1	lm.nb	Cell Cycle, PI3K-AKT Signaling, Senescence & Quiescence	NM_011250.4:1054
Dld-mRNA	-0.143	0.202	-0.539	0.253	0.906	0.688	1.19	0.499	1	lm.nb	Amino Acid Metabolism	NM_007861.4:252
Vdac3-mRNA	0.0813	0.116	-0.146	0.309	1.06	0.904	1.24	0.503	1	loglinear	Senescence & Quiescence	NM_001198998.1:140
Kif11-mRNA	0.105	0.15	-0.188	0.398	1.08	0.878	1.32	0.504	1	lm.nb	Cytoskeletal Reorganization	NM_010615.1:2752
Col1a1-mRNA	0.459	0.657	-0.829	1.75	1.38	0.563	3.36	0.504	1	lm.nb	MET & EMT Signaling, Oxidative Stress Response, PI3K-AKT Signaling	NM_007742.3:215
Trf-mRNA	0.122	0.175	-0.221	0.464	1.09	0.858	1.38	0.506	1	lm.nb	Hypoxia Response	NM_133977.2:1940
Nrbf2-mRNA	-0.0985	0.142	-0.377	0.18	0.934	0.77	1.13	0.508	1	lm.nb	Autophagy	NM_001036293.2:535
Rapgef2-mRNA	-0.468	0.676	-1.79	0.856	0.723	0.289	1.81	0.508	1	lm.nb	MAPK Signaling	NM_001099624.2:1644
Add1-mRNA	-0.0692	0.101	-0.268	0.129	0.953	0.831	1.09	0.513	1	loglinear	Apoptosis, Cytoskeletal Reorganization	NM_001024458.3:745
Pde7a-mRNA	-0.383	0.565	-1.49	0.724	0.767	0.356	1.65	0.517	1	lm.nb	Ectodermal Lineage	NM_001122759.2:930
Dnmt3b-mRNA	0.247	0.37	-0.479	0.973	1.19	0.717	1.96	0.524	1	lm.nb	Epigenetic Modification, Mesodermal Lineage, Pluripotency Markers & Regulators, Primed State	NM_001003960.3:2312
Lifr-mRNA	0.251	0.377	-0.489	0.99	1.19	0.713	1.99	0.525	1	lm.nb	JAK-STAT Signaling, Na.QZ.ve State, Pluripotency Markers & Regulators	NM_001113386.1:2466
Pik3ca-mRNA	-0.135	0.203	-0.533	0.264	0.911	0.691	1.2	0.526	1	lm.nb	PI3K-AKT Signaling	NM_008839.1:1255
Ehmt2-mRNA	0.101	0.152	-0.198	0.399	1.07	0.872	1.32	0.527	1	loglinear	Epigenetic Modification, Senescence & Quiescence	NM_145830.1:3475
Ctnna1-mRNA	-0.144	0.223	-0.581	0.293	0.905	0.669	1.23	0.538	1	lm.nb	Cytoskeletal Reorganization, Hippo Signaling	NM_009818.1:155
Chd3-mRNA	-0.126	0.199	-0.517	0.264	0.916	0.699	1.2	0.544	1	loglinear	Epigenetic Modification	NM_146019.4:2600
Mapkap1-mRNA	0.0891	0.142	-0.189	0.367	1.06	0.877	1.29	0.548	1	loglinear	Cytoskeletal Reorganization, mTOR Signaling, Oxidative Stress Response	NM_177345.3:1120
Tomm20-mRNA	0.0721	0.115	-0.154	0.298	1.05	0.899	1.23	0.549	1	loglinear	Autophagy	NM_024214.2:330
Prkag1-mRNA	-0.0689	0.111	-0.287	0.149	0.953	0.819	1.11	0.553	1	loglinear	Autophagy, mTOR Signaling	NM_016781.2:176
Hsd17b12-mRNA	0.0925	0.15	-0.202	0.387	1.07	0.869	1.31	0.555	1	loglinear	Fatty Acid Metabolism	NM_019657.4:514
Spast-mRNA	0.129	0.213	-0.288	0.545	1.09	0.819	1.46	0.561	1	lm.nb	Cytoskeletal Reorganization	NM_001162870.1:1215
Ptpn6-mRNA	-0.15	0.248	-0.636	0.335	0.901	0.644	1.26	0.561	1	lm.nb	JAK-STAT Signaling	NM_013545.2:1691
Acadm-mRNA	0.0761	0.127	-0.173	0.325	1.05	0.887	1.25	0.566	1	loglinear	Fatty Acid Metabolism, Glucose Metabolism	NM_007382.5:536
Oat-mRNA	-0.0733	0.122	-0.313	0.167	0.95	0.805	1.12	0.566	1	loglinear	Amino Acid Metabolism, Glutamine Metabolism	NM_016978.2:652
Tet2-mRNA	0.33	0.556	-0.759	1.42	1.26	0.591	2.67	0.569	1	lm.nb	Epigenetic Modification, Na.QZ.ve State	NM_001040400.2:2485
Ptpn1-mRNA	0.0712	0.121	-0.167	0.309	1.05	0.891	1.24	0.574	1	loglinear	Cytoskeletal Reorganization, Integrin Signaling	NM_011201.3:509
Lefty2-mRNA	-0.331	0.574	-1.46	0.793	0.795	0.365	1.73	0.58	1	lm.nb	Mesodermal Lineage, Na.QZ.ve State, Pluripotency Markers & Regulators, TGF-beta Signaling	NM_177099.4:1151
Ppp3r1-mRNA	-0.0511	0.0889	-0.225	0.123	0.965	0.855	1.09	0.581	1	loglinear	Apoptosis, MAPK Signaling, Senescence & Quiescence	NM_024459.2:335
Bub1b-mRNA	0.131	0.23	-0.32	0.582	1.1	0.801	1.5	0.584	1	lm.nb	Cell Cycle	NM_009773.3:2570
Ifngr1-mRNA	0.0719	0.13	-0.182	0.326	1.05	0.881	1.25	0.594	1	lm.nb	Hypoxia Response, JAK-STAT Signaling	NM_010511.2:985
Fzd7-mRNA	0.278	0.506	-0.713	1.27	1.21	0.61	2.41	0.597	1	lm.nb	Ectodermal Lineage, Hippo Signaling, MET & EMT Signaling, mTOR Signaling, Pluripotency Markers & Regulators	NM_008057.3:1084
Rwdd1-mRNA	-0.0677	0.123	-0.31	0.174	0.954	0.807	1.13	0.598	1	loglinear	Oxidative Stress Response	NM_025614.3:309
Cpeb2-mRNA	0.182	0.337	-0.478	0.843	1.13	0.718	1.79	0.603	1	lm.nb	Oxidative Stress Response	NM_175937.3:1766
Fbxo5-mRNA	-0.0871	0.162	-0.404	0.23	0.941	0.756	1.17	0.605	1	loglinear	Cytoskeletal Reorganization	NM_025995.2:475
Ppp2r1a-mRNA	0.074	0.138	-0.197	0.345	1.05	0.872	1.27	0.607	1	lm.nb	Glucose Metabolism, Hippo Signaling, PI3K-AKT Signaling, Pluripotency Markers & Regulators, TGF-beta Signaling	NM_016891.3:1559
Adam19-mRNA	0.125	0.233	-0.333	0.582	1.09	0.794	1.5	0.608	1	lm.nb	Mesodermal Lineage	NM_009616.4:2238
Oxsm-mRNA	0.183	0.346	-0.494	0.861	1.14	0.71	1.82	0.61	1	lm.nb	Fatty Acid Metabolism	NM_027695.3:1556
Morf4l1-mRNA	-0.063	0.122	-0.303	0.177	0.957	0.811	1.13	0.621	1	loglinear	Epigenetic Modification	NM_024431.2:229
Xist-mRNA	-0.15	0.291	-0.72	0.421	0.902	0.607	1.34	0.621	1	lm.nb	Primed State	NR_001570.2:3900
Thy1-mRNA	-0.441	0.864	-2.13	1.25	0.737	0.228	2.38	0.624	1	lm.nb	MET & EMT Signaling, RhoROCK Signaling	NM_009382.3:425
Bmpr1a-mRNA	-0.714	1.4	-3.46	2.03	0.61	0.0908	4.09	0.624	1	loglinear	Ectodermal Lineage, Endodermal Lineage, Hippo Signaling, Mesodermal Lineage, Pluripotency Markers & Regulators, TGF-beta Signaling	NM_009758.4:1790
Pafah1b1-mRNA	-0.0708	0.14	-0.344	0.203	0.952	0.788	1.15	0.626	1	lm.nb	Cytoskeletal Reorganization, Pluripotency Markers & Regulators	NM_013625.4:1048
Kras-mRNA	0.0983	0.195	-0.284	0.481	1.07	0.821	1.4	0.628	1	lm.nb	Apoptosis, Autophagy, MAPK Signaling, MET & EMT Signaling, mTOR Signaling, PI3K-AKT Signaling, Senescence & Quiescence	NM_021284.6:489
Col1a2-mRNA	0.218	0.451	-0.666	1.1	1.16	0.63	2.15	0.642	1	lm.nb	PI3K-AKT Signaling	NM_007743.2:4025
Fos-mRNA	0.135	0.279	-0.413	0.682	1.1	0.751	1.6	0.643	1	lm.nb	AP-1 Signaling, Apoptosis, Epigenetic Modification, MAPK Signaling, Oxidative Stress Response, Senescence & Quiescence	NM_010234.2:900
Prkcq-mRNA	0.111	0.237	-0.353	0.576	1.08	0.783	1.49	0.651	1	loglinear	Apoptosis, Autophagy, Pluripotency Markers & Regulators	NM_008859.2:1210
Camk1-mRNA	0.0635	0.136	-0.203	0.33	1.04	0.869	1.26	0.653	1	loglinear	Epigenetic Modification	NM_133926.2:380
Socs2-mRNA	0.255	0.554	-0.83	1.34	1.19	0.563	2.53	0.657	1	lm.nb	Ectodermal Lineage, JAK-STAT Signaling	NM_001168655.1:626
Eif4e-mRNA	0.065	0.141	-0.212	0.342	1.05	0.863	1.27	0.658	1	loglinear	Hypoxia Response, mTOR Signaling, PI3K-AKT Signaling	NM_007917.4:685
Ppp2r2a-mRNA	0.1	0.219	-0.329	0.53	1.07	0.796	1.44	0.659	1	lm.nb	Hippo Signaling, PI3K-AKT Signaling, Pluripotency Markers & Regulators	NM_028032.3:1282
Limd1-mRNA	-0.13	0.289	-0.697	0.436	0.914	0.617	1.35	0.664	1	lm.nb	Cytoskeletal Reorganization, Hippo Signaling, Hypoxia Response	NM_013860.2:1010
Tank-mRNA	0.0727	0.163	-0.246	0.392	1.05	0.843	1.31	0.667	1	loglinear	Autophagy	NM_011529.2:1266
Sod2-mRNA	0.0571	0.13	-0.197	0.311	1.04	0.872	1.24	0.671	1	loglinear	Oxidative Stress Response	NM_013671.3:741
Smad4-mRNA	-0.118	0.27	-0.647	0.412	0.922	0.638	1.33	0.675	1	lm.nb	TGF-beta Signaling	NM_008540.2:852
Slc25a13-mRNA	-0.267	0.614	-1.47	0.936	0.831	0.361	1.91	0.675	1	lm.nb	Amino Acid Metabolism, Glucose Metabolism	NM_001177572.1:929
Rad1-mRNA	0.138	0.331	-0.51	0.787	1.1	0.702	1.72	0.687	1	lm.nb	Senescence & Quiescence	NM_011232.2:406
Cdk8-mRNA	-0.256	0.621	-1.47	0.962	0.838	0.36	1.95	0.692	1	lm.nb	Notch Signaling, TGF-beta Signaling	NM_153599.4:850
Pdcd10-mRNA	-0.05	0.122	-0.289	0.189	0.966	0.819	1.14	0.693	1	loglinear	Oxidative Stress Response	NM_019745.4:285
Ppt2-mRNA	0.0867	0.215	-0.334	0.508	1.06	0.793	1.42	0.697	1	lm.nb	Fatty Acid Metabolism	NM_019441.4:580
Slc44a1-mRNA	-0.14	0.347	-0.82	0.54	0.908	0.566	1.45	0.698	1	lm.nb	Amino Acid Metabolism	NM_001159633.1:944
Slc25a11-mRNA	-0.0749	0.186	-0.44	0.29	0.949	0.737	1.22	0.698	1	lm.nb	Glucose Metabolism	NM_024211.2:289
Il4ra-mRNA	-0.0615	0.153	-0.362	0.239	0.958	0.778	1.18	0.699	1	lm.nb	JAK-STAT Signaling, PI3K-AKT Signaling	NM_001008700.3:670
Itgb1-mRNA	-0.0596	0.15	-0.353	0.233	0.96	0.783	1.18	0.7	1	loglinear	Cytoskeletal Reorganization, MET & EMT Signaling, PI3K-AKT Signaling	NM_010578.1:1855
Ranbp2-mRNA	0.0736	0.185	-0.289	0.436	1.05	0.818	1.35	0.701	1	lm.nb	Glucose Metabolism	NM_011240.3:1376
Mapkapk2-mRNA	0.0685	0.173	-0.271	0.408	1.05	0.829	1.33	0.703	1	lm.nb	MAPK Signaling, Senescence & Quiescence	NM_008551.2:1070
Ccnb1-mRNA	0.0502	0.128	-0.2	0.301	1.04	0.87	1.23	0.705	1	loglinear	Cell Cycle, Epigenetic Modification, Senescence & Quiescence	NM_172301.3:816
Bmpr2-mRNA	-0.306	0.78	-1.83	1.22	0.809	0.28	2.33	0.705	1	lm.nb	Hippo Signaling, Mesodermal Lineage, Pluripotency Markers & Regulators, TGF-beta Signaling	NM_007561.3:505
Socs6-mRNA	-0.239	0.611	-1.44	0.959	0.847	0.369	1.94	0.706	1	lm.nb	JAK-STAT Signaling	NM_018821.2:1730
Bcar1-mRNA	0.186	0.486	-0.766	1.14	1.14	0.588	2.2	0.711	1	lm.nb	Cytoskeletal Reorganization, Integrin Signaling	NM_001198839.1:1060
Pmp22-mRNA	0.274	0.755	-1.21	1.75	1.21	0.433	3.37	0.726	1	lm.nb	MET & EMT Signaling	NM_008885.2:395
Map2k1-mRNA	0.0567	0.157	-0.252	0.365	1.04	0.84	1.29	0.728	1	loglinear	MAPK Signaling	NM_008927.4:774
Sfpq-mRNA	0.0492	0.139	-0.223	0.322	1.03	0.857	1.25	0.733	1	lm.nb	Epigenetic Modification, Oxidative Stress Response	NM_023603.3:1092
Rest-mRNA	-0.0793	0.225	-0.521	0.362	0.947	0.697	1.29	0.734	1	lm.nb	Epigenetic Modification, Na.QZ.ve State, Oxidative Stress Response, Pluripotency Markers & Regulators	NM_011263.1:885
Fgf4-mRNA	0.163	0.467	-0.752	1.08	1.12	0.594	2.11	0.735	1	lm.nb	Endodermal Lineage, MAPK Signaling, Na.QZ.ve State, PI3K-AKT Signaling	NM_010202.6:608
Adam17-mRNA	-0.0855	0.253	-0.582	0.411	0.942	0.668	1.33	0.745	1	lm.nb	Hedgehog Signaling, MET & EMT Signaling, Notch Signaling	NM_001277266.1:1254
Sirt2-mRNA	0.0493	0.147	-0.239	0.337	1.03	0.847	1.26	0.746	1	loglinear	Epigenetic Modification, Oxidative Stress Response	NM_022432.4:435
Maf-mRNA	0.241	0.732	-1.19	1.68	1.18	0.437	3.19	0.75	1	lm.nb	AP-1 Signaling	NM_001025577.2:43
Ttk-mRNA	0.187	0.57	-0.93	1.3	1.14	0.525	2.47	0.752	1	lm.nb	Cell Cycle	NM_009445.2:1290
Mgrn1-mRNA	0.0986	0.308	-0.506	0.703	1.07	0.704	1.63	0.757	1	lm.nb	Hedgehog Signaling	NM_001252437.1:350
Yy1-mRNA	0.051	0.16	-0.262	0.364	1.04	0.834	1.29	0.757	1	lm.nb	HOX Gene Activation	NM_009537.3:760
Wdr5-mRNA	-0.0449	0.147	-0.334	0.244	0.969	0.794	1.18	0.768	1	loglinear	Epigenetic Modification, Glucose Metabolism, HOX Gene Activation	NM_080848.2:715
Csk-mRNA	-0.0429	0.145	-0.327	0.241	0.971	0.797	1.18	0.775	1	lm.nb	Integrin Signaling	NM_007783.2:268
Mier1-mRNA	0.0392	0.136	-0.228	0.306	1.03	0.854	1.24	0.781	1	loglinear	Epigenetic Modification	NM_001039081.2:450
Usp7-mRNA	0.0547	0.215	-0.367	0.476	1.04	0.776	1.39	0.806	1	lm.nb	Epigenetic Modification, Glucose Metabolism	NM_001003918.2:2140
Fnta-mRNA	0.0373	0.152	-0.261	0.335	1.03	0.835	1.26	0.813	1	loglinear	Apoptosis	NM_008033.3:804
Socs5-mRNA	-0.183	0.792	-1.74	1.37	0.881	0.3	2.58	0.823	1	lm.nb	JAK-STAT Signaling	NM_019654.2:1470
Rhoc-mRNA	0.0562	0.246	-0.425	0.538	1.04	0.745	1.45	0.825	1	lm.nb	Cytoskeletal Reorganization, RhoROCK Signaling	NM_007484.2:99
Ctbp1-mRNA	-0.0234	0.103	-0.225	0.178	0.984	0.856	1.13	0.826	1	loglinear	Ectodermal Lineage, Epigenetic Modification, Notch Signaling, Pluripotency Markers & Regulators	NM_013502.3:425
Id2-mRNA	0.0304	0.137	-0.237	0.298	1.02	0.848	1.23	0.829	1	loglinear	Hippo Signaling, MET & EMT Signaling, Pluripotency Markers & Regulators, TGF-beta Signaling	NM_010496.3:354
Apex1-mRNA	-0.061	0.278	-0.607	0.485	0.959	0.657	1.4	0.832	1	lm.nb	Oxidative Stress Response	NM_009687.2:289
Klf5-mRNA	0.0846	0.404	-0.707	0.876	1.06	0.613	1.84	0.839	1	lm.nb	Mesodermal Lineage, Na.QZ.ve State	NM_009769.4:1305
Sf3b1-mRNA	0.0273	0.135	-0.238	0.293	1.02	0.848	1.22	0.845	1	lm.nb	Epigenetic Modification	NM_031179.2:1370
Dvl2-mRNA	0.0601	0.305	-0.537	0.657	1.04	0.689	1.58	0.848	1	lm.nb	Hippo Signaling, mTOR Signaling, Notch Signaling, Pluripotency Markers & Regulators	NM_007888.3:1695
Ctnnb1-mRNA	0.0265	0.137	-0.241	0.294	1.02	0.846	1.23	0.851	1	loglinear		NM_007614.3:452
Ifnar1-mRNA	-0.0392	0.206	-0.443	0.365	0.973	0.736	1.29	0.854	1	lm.nb	JAK-STAT Signaling, PI3K-AKT Signaling	NM_010508.1:1195
Jarid2-mRNA	0.0439	0.233	-0.413	0.501	1.03	0.751	1.41	0.855	1	lm.nb	Endodermal Lineage, Epigenetic Modification, Mesodermal Lineage, Pluripotency Markers & Regulators	NM_021878.2:2160
Ncor1-mRNA	-0.0487	0.271	-0.581	0.483	0.967	0.669	1.4	0.862	1	lm.nb	HOX Gene Activation, Notch Signaling, TGF-beta Signaling	NM_011308.3:135
Pparg-mRNA	0.0475	0.274	-0.489	0.584	1.03	0.713	1.5	0.867	1	loglinear	MET & EMT Signaling	NM_011146.1:1060
Anapc10-mRNA	-0.0529	0.307	-0.654	0.549	0.964	0.635	1.46	0.867	1	lm.nb	Cell Cycle, Senescence & Quiescence	NM_001357234.1:154
Ski-mRNA	0.0757	0.455	-0.817	0.968	1.05	0.568	1.96	0.872	1	lm.nb	Epigenetic Modification, TGF-beta Signaling	NM_011385.2:1210
Nfe2l1-mRNA	-0.0235	0.143	-0.304	0.257	0.984	0.81	1.2	0.874	1	lm.nb	Glucose Metabolism, Oxidative Stress Response	NM_001130450.1:2575
Rnf111-mRNA	0.0211	0.142	-0.257	0.299	1.01	0.837	1.23	0.886	1	lm.nb	TGF-beta Signaling	NM_033604.2:770
Adipor1-mRNA	0.0184	0.129	-0.235	0.272	1.01	0.85	1.21	0.89	1	loglinear	Glucose Metabolism, MET & EMT Signaling	NM_028320.3:805
Atp6v1b2-mRNA	-0.021	0.15	-0.314	0.272	0.986	0.804	1.21	0.892	1	loglinear	mTOR Signaling	NM_007509.3:1017
Ddit3-mRNA	0.0235	0.167	-0.304	0.351	1.02	0.81	1.28	0.892	1	lm.nb	Apoptosis, MAPK Signaling	NM_007837.3:255
Gnb2-mRNA	0.0231	0.169	-0.308	0.354	1.02	0.808	1.28	0.895	1	lm.nb	PI3K-AKT Signaling	NM_010312.4:762
Fgfr2-mRNA	0.0982	0.728	-1.33	1.52	1.07	0.398	2.88	0.896	1	lm.nb	Ectodermal Lineage, MAPK Signaling, MET & EMT Signaling, PI3K-AKT Signaling, Pluripotency Markers & Regulators	NM_010207.2:3205
Ptk2-mRNA	0.0931	0.69	-1.26	1.45	1.07	0.418	2.72	0.896	1	lm.nb	Apoptosis, Cytoskeletal Reorganization, Integrin Signaling, MET & EMT Signaling, PI3K-AKT Signaling	NM_007982.2:1060
Strap-mRNA	-0.0211	0.157	-0.329	0.287	0.985	0.796	1.22	0.896	1	lm.nb	MET & EMT Signaling, TGF-beta Signaling	NM_011499.3:924
Cd274-mRNA	0.0222	0.166	-0.304	0.348	1.02	0.81	1.27	0.897	1	loglinear	MET & EMT Signaling	NM_021893.2:515
Capzb-mRNA	0.0152	0.117	-0.214	0.244	1.01	0.862	1.18	0.9	1	loglinear	Cytoskeletal Reorganization	NM_001271406.1:390
Nnmt-mRNA	-0.0941	0.731	-1.53	1.34	0.937	0.347	2.53	0.901	1	lm.nb	Amino Acid Metabolism, MET & EMT Signaling, Na.QZ.ve State	NM_010924.3:250
Slc25a4-mRNA	-0.0231	0.183	-0.381	0.335	0.984	0.768	1.26	0.902	1	lm.nb	Senescence & Quiescence	NM_007450.4:854
Prkci-mRNA	-0.0302	0.241	-0.503	0.442	0.979	0.706	1.36	0.904	1	lm.nb	Cytoskeletal Reorganization, Hippo Signaling, Notch Signaling, Pluripotency Markers & Regulators	NM_008857.3:1635
Pccb-mRNA	-0.0271	0.218	-0.455	0.401	0.981	0.729	1.32	0.904	1	lm.nb	Fatty Acid Metabolism	NM_025835.2:344
Ywhah-mRNA	-0.0157	0.128	-0.266	0.235	0.989	0.831	1.18	0.905	1	lm.nb	Apoptosis, Cell Cycle, Hippo Signaling, PI3K-AKT Signaling	NM_011738.2:372
Pdpk1-mRNA	-0.0245	0.209	-0.434	0.385	0.983	0.74	1.31	0.91	1	lm.nb	Apoptosis, Autophagy, Cytoskeletal Reorganization, Integrin Signaling, mTOR Signaling, PI3K-AKT Signaling	NM_001080773.2:856
Irak1-mRNA	0.0183	0.16	-0.295	0.332	1.01	0.815	1.26	0.912	1	loglinear	MAPK Signaling	NM_008363.2:951
Pfn1-mRNA	-0.00868	0.0761	-0.158	0.14	0.994	0.896	1.1	0.912	1	loglinear	Cytoskeletal Reorganization	NM_011072.4:266
Nlk-mRNA	-0.0275	0.254	-0.525	0.47	0.981	0.695	1.39	0.916	1	lm.nb	Ectodermal Lineage, MAPK Signaling, Mesodermal Lineage, Pluripotency Markers & Regulators	NM_008702.3:2545
Grb10-mRNA	-0.0289	0.277	-0.572	0.514	0.98	0.673	1.43	0.919	1	lm.nb	Glucose Metabolism, mTOR Signaling	NM_010345.4:1915
Akr1a1-mRNA	-0.0143	0.142	-0.292	0.263	0.99	0.817	1.2	0.922	1	lm.nb	Glucose Metabolism	NM_021473.3:658
Coro1b-mRNA	0.0203	0.209	-0.388	0.429	1.01	0.764	1.35	0.925	1	lm.nb	Cytoskeletal Reorganization	NM_011778.2:1210
Ehmt1-mRNA	-0.0171	0.194	-0.398	0.364	0.988	0.759	1.29	0.932	1	loglinear	Epigenetic Modification, Senescence & Quiescence	NM_001012518.2:2845
Txn2-mRNA	0.0128	0.155	-0.291	0.316	1.01	0.817	1.25	0.936	1	lm.nb	Amino Acid Metabolism, Oxidative Stress Response	NM_019913.5:255
Ndufs2-mRNA	0.00895	0.15	-0.284	0.302	1.01	0.821	1.23	0.954	1	loglinear	Oxidative Stress Response	NM_153064.4:402
Ado-mRNA	0.0163	0.279	-0.531	0.564	1.01	0.692	1.48	0.955	1	lm.nb	Amino Acid Metabolism	NM_001005419.2:438
Csnk1g3-mRNA	0.0136	0.258	-0.492	0.52	1.01	0.711	1.43	0.959	1	lm.nb	Hedgehog Signaling	NM_152809.2:1460
Rela-mRNA	-0.012	0.23	-0.464	0.44	0.992	0.725	1.36	0.96	1	lm.nb	Apoptosis, Hypoxia Response, MAPK Signaling, MET & EMT Signaling, Oxidative Stress Response, PI3K-AKT Signaling, Senescence & Quiescence	NM_009045.4:1046
Hdac3-mRNA	-0.00782	0.169	-0.339	0.324	0.995	0.79	1.25	0.964	1	loglinear	Epigenetic Modification, HOX Gene Activation, Notch Signaling	NM_010411.2:1025
Fyn-mRNA	-0.00948	0.24	-0.48	0.461	0.993	0.717	1.38	0.969	1	lm.nb	Ectodermal Lineage, Oxidative Stress Response	NM_008054.2:1030
Gna12-mRNA	-0.00483	0.142	-0.284	0.274	0.997	0.821	1.21	0.974	1	lm.nb	Cytoskeletal Reorganization, MAPK Signaling	NM_010302.2:438
Akt3-mRNA	-0.00838	0.247	-0.493	0.476	0.994	0.71	1.39	0.974	1	lm.nb	PI3K-AKT Signaling	NM_011785.3:772
Casp3-mRNA	-0.00477	0.152	-0.304	0.294	0.997	0.81	1.23	0.976	1	loglinear	Apoptosis, Hippo Signaling, MAPK Signaling, Oxidative Stress Response	NM_009810.2:630
Ckb-mRNA	0.0114	0.411	-0.795	0.817	1.01	0.577	1.76	0.979	1	lm.nb	Amino Acid Metabolism	NM_021273.4:865
Kpna4-mRNA	-0.00358	0.156	-0.309	0.302	0.998	0.807	1.23	0.982	1	lm.nb	Oxidative Stress Response	NM_008467.4:1435
Rap1b-mRNA	-0.00323	0.154	-0.305	0.298	0.998	0.81	1.23	0.984	1	lm.nb	Integrin Signaling, MAPK Signaling	NM_024457.2:372
Fosl2-mRNA	0.000927	0.278	-0.544	0.546	1	0.686	1.46	0.997	1	lm.nb	AP-1 Signaling	NM_008037.4:892
Ccr7-mRNA	3.47E-16	0.361	-0.708	0.708	1	0.612	1.63	1	1	lm.nb	MET & EMT Signaling, Oxidative Stress Response	NM_007719.2:755
Col5a1-mRNA	-5.81E-16	0.956	-1.87	1.87	1	0.273	3.67	1	1	lm.nb	Endodermal Lineage	NM_015734.2:832
