# Supplementary material for: Propranolol treatment during repetitive mild traumatic brain injuries induces transcriptomic changes in the bone marrow of mice
Source: Front Neurosci. 2023 Sep 12;17:1219941. doi: 10.3389/fnins.2023.1219941 (PMC10561692; doi:10.3389/fnins.2023.1219941)
Supplement: Supplementary file 2 [file Data_Sheet_2.csv]

	Log2 fold change	std error (log2)	Lower confidence limit (log2)	Upper confidence limit (log2)	Linear fold change	Lower confidence limit (linear)	Upper confidence limit (linear)	P-value	BONF.p.value	method	Gene.sets	probe.ID
Rock1-mRNA	-2.7	0.175	-3.04	-2.35	0.154	0.122	0.195	3.08E-07	0.000175	lm.nb	Apoptosis, Cytoskeletal Reorganization, MET & EMT Signaling, RhoROCK Signaling, TGF-beta Signaling	NM_009071.2:2595
Nisch-mRNA	-2.84	0.202	-3.23	-2.44	0.14	0.106	0.184	6.46E-07	0.000366	lm.nb	Cytoskeletal Reorganization, Glucose Metabolism	NM_022656.2:1502
Ywhag-mRNA	-2.55	0.187	-2.92	-2.19	0.17	0.132	0.22	8.06E-07	0.000457	lm.nb	Apoptosis, Cell Cycle, Hippo Signaling, PI3K-AKT Signaling	NM_018871.3:614
Atf2-mRNA	-1.53	0.118	-1.76	-1.3	0.346	0.294	0.406	1.18E-06	0.00067	loglinear	AP-1 Signaling, Epigenetic Modification, MAPK Signaling, PI3K-AKT Signaling	NM_001284371.1:1392
Cbx4-mRNA	-2.32	0.184	-2.68	-1.96	0.2	0.156	0.257	1.44E-06	0.000815	lm.nb	Senescence & Quiescence	NM_007625.2:935
Gadd45a-mRNA	-2.7	0.22	-3.13	-2.27	0.154	0.114	0.208	1.85E-06	0.00105	lm.nb	Apoptosis, Cell Cycle, MAPK Signaling, MET & EMT Signaling, Senescence & Quiescence	NM_007836.1:184
Atf4-mRNA	-1.59	0.132	-1.85	-1.33	0.332	0.277	0.397	2.11E-06	0.0012	lm.nb	AP-1 Signaling, Apoptosis, Glucose Metabolism, MAPK Signaling, Oxidative Stress Response, PI3K-AKT Signaling	NM_009716.2:812
Il6st-mRNA	-1.57	0.131	-1.83	-1.32	0.336	0.281	0.401	2.17E-06	0.00123	loglinear	JAK-STAT Signaling, Mesodermal Lineage, Pluripotency Markers & Regulators	NM_010560.2:2325
Ccdc88c-mRNA	-2.58	0.216	-3	-2.16	0.167	0.125	0.224	2.21E-06	0.00125	lm.nb	Ectodermal Lineage	NM_026681.5:398
Rras2-mRNA	-1.83	0.159	-2.14	-1.52	0.281	0.226	0.349	2.97E-06	0.00169	loglinear	Autophagy, Cytoskeletal Reorganization, MAPK Signaling, Senescence & Quiescence	NM_025846.2:475
Vegfa-mRNA	-2.36	0.207	-2.76	-1.95	0.195	0.147	0.259	3.22E-06	0.00183	lm.nb	Epigenetic Modification, Hypoxia Response, MAPK Signaling, MET & EMT Signaling, PI3K-AKT Signaling	NM_009505.4:1332
Acaca-mRNA	-1.75	0.154	-2.05	-1.45	0.297	0.241	0.367	3.28E-06	0.00186	loglinear	Fatty Acid Metabolism, Mesodermal Lineage	NM_133360.2:745
Fzr1-mRNA	-1.83	0.162	-2.15	-1.52	0.281	0.225	0.35	3.35E-06	0.0019	lm.nb	Cell Cycle, Senescence & Quiescence	NM_019757.1:641
Camk1-mRNA	-1.48	0.136	-1.75	-1.21	0.359	0.298	0.431	4.52E-06	0.00256	loglinear	Epigenetic Modification	NM_133926.2:380
Son-mRNA	-1.75	0.161	-2.06	-1.43	0.298	0.24	0.371	4.60E-06	0.00261	lm.nb	Cytoskeletal Reorganization	NM_019973.1:5545
Cd274-mRNA	-1.75	0.166	-2.08	-1.43	0.297	0.237	0.372	5.71E-06	0.00324	loglinear	MET & EMT Signaling	NM_021893.2:515
Polr1c-mRNA	-1.44	0.137	-1.71	-1.17	0.369	0.306	0.444	6.01E-06	0.00341	loglinear	Epigenetic Modification	NM_009085.2:252
Nav1-mRNA	-2.15	0.208	-2.56	-1.75	0.225	0.169	0.298	6.45E-06	0.00366	loglinear	Cytoskeletal Reorganization	NM_173437.2:5230
Fosl2-mRNA	-2.92	0.282	-3.47	-2.36	0.132	0.0902	0.194	6.59E-06	0.00374	lm.nb	AP-1 Signaling	NM_008037.4:892
Cdkn1b-mRNA	-2.7	0.267	-3.23	-2.18	0.153	0.107	0.221	7.75E-06	0.0044	lm.nb	Cell Cycle, Cytoskeletal Reorganization, Hypoxia Response, PI3K-AKT Signaling, Senescence & Quiescence	NM_009875.4:921
Mcm3-mRNA	-1.41	0.14	-1.68	-1.13	0.377	0.311	0.456	8.30E-06	0.00471	lm.nb	Cell Cycle	NM_008563.2:1627
Gabarapl2-mRNA	-1.46	0.149	-1.75	-1.16	0.364	0.298	0.446	1.02E-05	0.00581	lm.nb	Autophagy	NM_026693.5:125
Cebpb-mRNA	-2.34	0.242	-2.82	-1.87	0.197	0.142	0.274	1.08E-05	0.00613	lm.nb	AP-1 Signaling, Senescence & Quiescence	NM_009883.4:343
Syk-mRNA	-1.32	0.14	-1.6	-1.05	0.4	0.331	0.483	1.28E-05	0.00725	loglinear	Integrin Signaling, PI3K-AKT Signaling	NM_001198977.1:1578
Slc3a2-mRNA	-1.49	0.158	-1.81	-1.18	0.355	0.286	0.44	1.31E-05	0.00741	lm.nb	Amino Acid Metabolism, mTOR Signaling	NM_008577.4:1150
Cdk5-mRNA	-1.48	0.157	-1.78	-1.17	0.359	0.29	0.445	1.33E-05	0.00755	loglinear	Cytoskeletal Reorganization, Epigenetic Modification	NM_007668.3:77
Rps6kb1-mRNA	-1.56	0.171	-1.89	-1.22	0.34	0.269	0.429	1.71E-05	0.00969	lm.nb	Autophagy, Hypoxia Response, mTOR Signaling, PI3K-AKT Signaling, TGF-beta Signaling	NM_001114334.1:533
Mtf1-mRNA	-1.86	0.206	-2.27	-1.46	0.275	0.208	0.364	1.79E-05	0.0101	lm.nb	Oxidative Stress Response	NM_008636.4:315
Mier1-mRNA	-1.22	0.136	-1.49	-0.958	0.428	0.356	0.515	1.87E-05	0.0106	loglinear	Epigenetic Modification	NM_001039081.2:450
Jund-mRNA	-1.77	0.199	-2.16	-1.38	0.293	0.224	0.384	2.00E-05	0.0113	lm.nb	AP-1 Signaling	NM_010592.5:1636
Mecp2-mRNA	-2.18	0.247	-2.66	-1.69	0.221	0.158	0.309	2.14E-05	0.0121	lm.nb	Ectodermal Lineage, Epigenetic Modification	NM_010788.2:755
Ehbp1l1-mRNA	-1.4	0.159	-1.72	-1.09	0.378	0.304	0.469	2.15E-05	0.0122	lm.nb	Cytoskeletal Reorganization	NM_001114597.1:4686
Zbtb16-mRNA	-2.21	0.252	-2.7	-1.72	0.216	0.153	0.304	2.23E-05	0.0126	loglinear	Ectodermal Lineage	NM_001033324.3:388
Bcat2-mRNA	-0.612	0.0697	-0.749	-0.475	0.654	0.595	0.719	2.23E-05	0.0126	loglinear	Amino Acid Metabolism	NM_009737.2:410
Kdm1a-mRNA	-1.37	0.158	-1.67	-1.06	0.388	0.313	0.481	2.49E-05	0.0141	loglinear	Epigenetic Modification, MET & EMT Signaling	NM_001356567.1:495
Mapk14-mRNA	-1.35	0.156	-1.65	-1.04	0.393	0.318	0.486	2.54E-05	0.0144	lm.nb	AP-1 Signaling, Glucose Metabolism, MAPK Signaling, Pluripotency Markers & Regulators, Senescence & Quiescence	NM_011951.3:512
Mink1-mRNA	-1.45	0.172	-1.78	-1.11	0.367	0.29	0.464	3.10E-05	0.0176	lm.nb	Senescence & Quiescence	NM_001045959.1:3568
Grb10-mRNA	-2.49	0.298	-3.08	-1.91	0.177	0.118	0.266	3.13E-05	0.0178	lm.nb	Glucose Metabolism, mTOR Signaling	NM_010345.4:1915
Fos-mRNA	-2.36	0.283	-2.91	-1.8	0.195	0.133	0.287	3.25E-05	0.0184	lm.nb	AP-1 Signaling, Apoptosis, Epigenetic Modification, MAPK Signaling, Oxidative Stress Response, Senescence & Quiescence	NM_010234.2:900
Gramd1b-mRNA	-1.57	0.189	-1.94	-1.2	0.337	0.26	0.435	3.36E-05	0.0191	lm.nb	Ectodermal Lineage	NM_172768.1:1660
Ddit3-mRNA	-1.57	0.191	-1.95	-1.2	0.336	0.259	0.435	3.50E-05	0.0198	lm.nb	Apoptosis, MAPK Signaling	NM_007837.3:255
Itga5-mRNA	-1.98	0.241	-2.45	-1.51	0.253	0.183	0.352	3.63E-05	0.0206	lm.nb	Cytoskeletal Reorganization, Endodermal Lineage, MET & EMT Signaling, PI3K-AKT Signaling	NM_001314041.1:2622
Prkag2-mRNA	-3.35	0.41	-4.16	-2.55	0.0978	0.056	0.171	3.71E-05	0.021	lm.nb	Autophagy, Ectodermal Lineage, Fatty Acid Metabolism, mTOR Signaling	NM_145401.2:822
Leo1-mRNA	-1.15	0.141	-1.43	-0.875	0.45	0.372	0.545	3.71E-05	0.0211	loglinear	Endodermal Lineage, Epigenetic Modification	NM_001039522.1:78
Junb-mRNA	-1.96	0.24	-2.43	-1.49	0.257	0.185	0.356	3.75E-05	0.0213	lm.nb	AP-1 Signaling	NM_008416.1:335
Crk-mRNA	-2.55	0.313	-3.16	-1.94	0.171	0.112	0.261	3.87E-05	0.0219	lm.nb	Integrin Signaling, MAPK Signaling, Oxidative Stress Response	NM_133656.5:249
Sirt1-mRNA	-1.46	0.179	-1.81	-1.11	0.364	0.286	0.465	3.87E-05	0.022	lm.nb	Epigenetic Modification, Glucose Metabolism, MET & EMT Signaling, Oxidative Stress Response, Senescence & Quiescence	NM_019812.2:843
Rasgrp2-mRNA	-1.06	0.132	-1.32	-0.805	0.479	0.4	0.573	4.08E-05	0.0231	lm.nb	Integrin Signaling, MAPK Signaling	NM_011242.2:580
Jun-mRNA	-1.88	0.233	-2.34	-1.42	0.271	0.198	0.373	4.12E-05	0.0233	lm.nb	AP-1 Signaling	NM_010591.2:1783
Pik3cd-mRNA	-1.18	0.149	-1.48	-0.892	0.44	0.359	0.539	4.61E-05	0.0261	lm.nb	PI3K-AKT Signaling	NM_001029837.2:1332
Tyk2-mRNA	-1.46	0.184	-1.82	-1.1	0.364	0.284	0.468	4.68E-05	0.0266	lm.nb	JAK-STAT Signaling	NM_001205312.1:1532
Ptpn2-mRNA	-1	0.127	-1.25	-0.754	0.499	0.42	0.593	4.75E-05	0.0269	loglinear	Glucose Metabolism, JAK-STAT Signaling	NM_001127177.1:1012
Nfe2l1-mRNA	-1.22	0.155	-1.53	-0.92	0.428	0.347	0.529	4.76E-05	0.027	lm.nb	Glucose Metabolism, Oxidative Stress Response	NM_001130450.1:2575
Sirt2-mRNA	-1.15	0.147	-1.44	-0.863	0.45	0.369	0.55	5.08E-05	0.0288	loglinear	Epigenetic Modification, Oxidative Stress Response	NM_022432.4:435
Dvl3-mRNA	-1.67	0.214	-2.09	-1.25	0.314	0.235	0.42	5.12E-05	0.029	lm.nb	Hippo Signaling, mTOR Signaling, Notch Signaling, Pluripotency Markers & Regulators	NM_007889.2:1004
Pias2-mRNA	-1.51	0.193	-1.88	-1.13	0.352	0.271	0.458	5.30E-05	0.0301	loglinear	HOX Gene Activation, JAK-STAT Signaling	NM_001164167.1:480
Hmga1-mRNA	-1.53	0.197	-1.91	-1.14	0.347	0.265	0.453	5.47E-05	0.031	lm.nb	Senescence & Quiescence	NM_001025427.3:310
Ehmt2-mRNA	-1.18	0.152	-1.48	-0.882	0.441	0.359	0.542	5.47E-05	0.031	loglinear	Epigenetic Modification, Senescence & Quiescence	NM_145830.1:3475
Trf-mRNA	-1.38	0.178	-1.72	-1.03	0.386	0.303	0.491	5.61E-05	0.0318	lm.nb	Hypoxia Response	NM_133977.2:1940
Ikbkg-mRNA	-1.71	0.221	-2.14	-1.27	0.307	0.227	0.414	5.63E-05	0.0319	lm.nb	Apoptosis, MAPK Signaling, PI3K-AKT Signaling	NM_178590.2:525
Mapk1-mRNA	-0.926	0.121	-1.16	-0.69	0.526	0.447	0.62	5.90E-05	0.0334	loglinear	MAPK Signaling	NM_011949.3:1210
Apbb1ip-mRNA	-0.957	0.125	-1.2	-0.712	0.515	0.435	0.61	5.97E-05	0.0339	lm.nb	Integrin Signaling	NM_019456.2:736
Pdhb-mRNA	-0.909	0.119	-1.14	-0.675	0.532	0.453	0.626	6.22E-05	0.0353	loglinear	Amino Acid Metabolism, Glucose Metabolism, Hypoxia Response	NM_024221.3:845
Atp6v1g1-mRNA	-1.29	0.173	-1.63	-0.95	0.41	0.324	0.518	7.15E-05	0.0406	lm.nb	mTOR Signaling	NM_024173.1:195
Sfn-mRNA	-2.08	0.279	-2.62	-1.53	0.237	0.163	0.347	7.29E-05	0.0413	lm.nb	Apoptosis, Cell Cycle	NM_018754.2:447
Rad9a-mRNA	-1.38	0.188	-1.75	-1.01	0.384	0.298	0.496	7.96E-05	0.0452	lm.nb	Senescence & Quiescence	NM_011237.2:490
Hoxb4-mRNA	-2.16	0.299	-2.75	-1.58	0.223	0.149	0.335	8.95E-05	0.0507	lm.nb	HOX Gene Activation	NM_010459.7:877
Map1lc3a-mRNA	-1.33	0.184	-1.69	-0.964	0.399	0.311	0.512	9.26E-05	0.0525	lm.nb	Autophagy, Oxidative Stress Response	NM_025735.3:506
Myc-mRNA	-0.889	0.124	-1.13	-0.647	0.54	0.456	0.639	9.39E-05	0.0532	loglinear	Cell Cycle, Pluripotency Markers & Regulators	NM_010849.4:630
Gna12-mRNA	-1.08	0.151	-1.38	-0.788	0.472	0.384	0.579	9.47E-05	0.0537	lm.nb	Cytoskeletal Reorganization, MAPK Signaling	NM_010302.2:438
Chuk-mRNA	-1.2	0.169	-1.53	-0.87	0.435	0.345	0.547	0.000103	0.0582	lm.nb	Apoptosis, MAPK Signaling, mTOR Signaling, Oxidative Stress Response, PI3K-AKT Signaling	NM_001162410.1:222
Nfkb2-mRNA	-1.44	0.206	-1.85	-1.04	0.368	0.278	0.487	0.000113	0.0642	lm.nb	MAPK Signaling	NM_019408.2:1150
Enoph1-mRNA	-1.64	0.236	-2.1	-1.18	0.321	0.233	0.442	0.000117	0.0661	lm.nb	Amino Acid Metabolism	NM_001163035.1:590
Ccdc130-mRNA	-1.66	0.239	-2.13	-1.19	0.317	0.229	0.438	0.000118	0.067	lm.nb	Ectodermal Lineage	NM_026350.3:345
Csf1-mRNA	-1.27	0.184	-1.63	-0.914	0.414	0.322	0.531	0.00012	0.0682	lm.nb	MAPK Signaling, PI3K-AKT Signaling	NM_001113530.1:833
Xpo1-mRNA	-0.754	0.11	-0.968	-0.539	0.593	0.511	0.688	0.000127	0.072	loglinear	TGF-beta Signaling	NM_134014.3:1904
Pparg-mRNA	-1.86	0.274	-2.4	-1.33	0.275	0.189	0.398	0.000136	0.077	loglinear	MET & EMT Signaling	NM_011146.1:1060
Ldb1-mRNA	-0.919	0.135	-1.18	-0.654	0.529	0.44	0.636	0.000139	0.0786	loglinear	Epigenetic Modification	NM_010697.1:1050
Pfkfb1-mRNA	-1.71	0.258	-2.22	-1.21	0.305	0.215	0.432	0.00016	0.091	loglinear	Glucose Metabolism	NM_008824.2:405
Ppard-mRNA	-2.06	0.31	-2.67	-1.45	0.24	0.157	0.366	0.000163	0.0922	lm.nb	Ectodermal Lineage, Fatty Acid Metabolism, Glucose Metabolism, Pluripotency Markers & Regulators	NM_011145.3:1145
Ep300-mRNA	-1.02	0.154	-1.32	-0.718	0.493	0.4	0.608	0.000164	0.0931	lm.nb	Cell Cycle, Glucose Metabolism, HOX Gene Activation, Hypoxia Response, JAK-STAT Signaling, Notch Signaling, TGF-beta Signaling	NM_177821.6:4305
Nrf1-mRNA	-1.25	0.189	-1.62	-0.875	0.422	0.326	0.545	0.000171	0.0972	lm.nb	AP-1 Signaling	NM_010938.3:570
Bcl2-mRNA	-1.64	0.249	-2.13	-1.15	0.321	0.229	0.45	0.000172	0.0973	lm.nb	Apoptosis, Autophagy, Hedgehog Signaling, Hypoxia Response, JAK-STAT Signaling, Oxidative Stress Response, PI3K-AKT Signaling	NM_009741.3:1844
Ppp5c-mRNA	-0.882	0.135	-1.15	-0.618	0.543	0.452	0.652	0.000178	0.101	loglinear	Epigenetic Modification, MAPK Signaling, Oxidative Stress Response	NM_011155.2:925
Nras-mRNA	-0.689	0.105	-0.895	-0.483	0.62	0.538	0.716	0.000179	0.101	loglinear	Apoptosis, Autophagy, MAPK Signaling, mTOR Signaling, PI3K-AKT Signaling, Pluripotency Markers & Regulators, Senescence & Quiescence	NM_010937.2:635
Glul-mRNA	-0.926	0.142	-1.21	-0.647	0.526	0.434	0.639	0.000187	0.106	loglinear	Amino Acid Metabolism, Glutamine Metabolism	NM_008131.3:466
Prkab1-mRNA	-1.09	0.167	-1.41	-0.758	0.471	0.376	0.591	0.000189	0.107	lm.nb	Autophagy, mTOR Signaling	NM_031869.2:511
Brd7-mRNA	-1.08	0.166	-1.4	-0.752	0.474	0.378	0.594	0.000189	0.107	lm.nb	Epigenetic Modification	NM_012047.2:1230
Rbbp4-mRNA	-0.651	0.1	-0.848	-0.455	0.637	0.555	0.73	0.00019	0.108	loglinear	Epigenetic Modification, HOX Gene Activation, Senescence & Quiescence	NM_009030.3:316
Ivd-mRNA	-1.54	0.238	-2	-1.07	0.345	0.25	0.476	0.000194	0.11	lm.nb	Amino Acid Metabolism	NM_019826.3:626
Ybx1-mRNA	-1.07	0.166	-1.39	-0.742	0.477	0.381	0.598	0.000205	0.116	lm.nb	MET & EMT Signaling, Notch Signaling	NM_011732.2:905
Trp53-mRNA	-0.881	0.139	-1.15	-0.61	0.543	0.45	0.655	0.000218	0.124	loglinear	Apoptosis, Cell Cycle, Senescence & Quiescence	NM_011640.3:220
Ifnar1-mRNA	-1.31	0.21	-1.72	-0.897	0.404	0.304	0.537	0.000249	0.141	lm.nb	JAK-STAT Signaling, PI3K-AKT Signaling	NM_010508.1:1195
Chd3-mRNA	-1.24	0.199	-1.63	-0.845	0.425	0.324	0.557	0.000258	0.146	loglinear	Epigenetic Modification	NM_146019.4:2600
Paxip1-mRNA	-0.978	0.158	-1.29	-0.669	0.508	0.41	0.629	0.000261	0.148	lm.nb	Epigenetic Modification, HOX Gene Activation	NM_018878.2:2500
Csk-mRNA	-0.906	0.147	-1.19	-0.618	0.533	0.437	0.652	0.000271	0.154	lm.nb	Integrin Signaling	NM_007783.2:268
Cdc25a-mRNA	-0.981	0.16	-1.29	-0.668	0.507	0.408	0.629	0.000275	0.156	lm.nb	Cell Cycle, Senescence & Quiescence	NM_007658.3:855
Klf2-mRNA	-1.35	0.219	-1.78	-0.918	0.393	0.292	0.529	0.000275	0.156	lm.nb	Na.QZ.ve State, Oxidative Stress Response	NM_008452.2:105
Bcl2l1-mRNA	-1.21	0.198	-1.6	-0.823	0.432	0.33	0.565	0.000287	0.163	lm.nb	Apoptosis, Autophagy, JAK-STAT Signaling, PI3K-AKT Signaling	NM_009743.4:200
Cpt1a-mRNA	-0.946	0.155	-1.25	-0.642	0.519	0.42	0.641	0.000288	0.163	lm.nb	Fatty Acid Metabolism, Glucose Metabolism, Na.QZ.ve State	NM_013495.2:2172
E2f4-mRNA	-1.17	0.193	-1.54	-0.788	0.446	0.343	0.579	0.000309	0.175	lm.nb	Cell Cycle, Senescence & Quiescence, TGF-beta Signaling	NM_148952.1:1204
Dnmt3a-mRNA	-1.12	0.186	-1.49	-0.756	0.46	0.357	0.592	0.000316	0.179	lm.nb	Epigenetic Modification, Primed State	NM_007872.4:2580
Ccs-mRNA	-0.968	0.161	-1.28	-0.652	0.511	0.411	0.636	0.000321	0.182	loglinear	Oxidative Stress Response	XM_006531645.1:185
Sav1-mRNA	-0.731	0.122	-0.971	-0.492	0.602	0.51	0.711	0.00033	0.187	loglinear	Hippo Signaling	NM_022028.2:1070
Arhgap10-mRNA	-1.46	0.244	-1.93	-0.979	0.364	0.262	0.507	0.000333	0.189	lm.nb	Apoptosis, Cytoskeletal Reorganization, Ectodermal Lineage	NM_030113.2:298
Klf4-mRNA	-2.65	0.444	-3.53	-1.78	0.159	0.0868	0.291	0.000334	0.189	lm.nb	Mesodermal Lineage, Na.QZ.ve State, Oxidative Stress Response, Pluripotency Markers & Regulators	NM_010637.3:1148
Rbm14-mRNA	-1.45	0.243	-1.93	-0.975	0.366	0.263	0.509	0.000335	0.19	lm.nb	Epigenetic Modification	NM_019869.3:1965
Socs3-mRNA	-2.13	0.359	-2.84	-1.43	0.228	0.14	0.371	0.000341	0.193	lm.nb	JAK-STAT Signaling	NM_007707.2:585
Ppp3cb-mRNA	-0.804	0.135	-1.07	-0.539	0.573	0.477	0.688	0.000341	0.194	loglinear	MAPK Signaling, Senescence & Quiescence	NM_008914.1:290
Smarcad1-mRNA	-0.981	0.166	-1.31	-0.655	0.507	0.404	0.635	0.000361	0.205	loglinear	Epigenetic Modification, Pluripotency Markers & Regulators	NM_007958.1:930
Fosb-mRNA	-2.22	0.379	-2.96	-1.48	0.214	0.128	0.359	0.000375	0.213	lm.nb	AP-1 Signaling	NM_008036.2:615
Stub1-mRNA	-0.86	0.147	-1.15	-0.572	0.551	0.451	0.673	0.000379	0.215	loglinear	TGF-beta Signaling	NM_019719.3:878
Sparc-mRNA	-1.84	0.318	-2.46	-1.22	0.279	0.181	0.43	0.000411	0.233	lm.nb	MET & EMT Signaling	NM_001290817.1:815
Cbx6-mRNA	-1.67	0.289	-2.24	-1.1	0.315	0.212	0.466	0.000417	0.237	lm.nb	Senescence & Quiescence	NM_028763.3:1217
Epas1-mRNA	-1.94	0.337	-2.6	-1.28	0.261	0.165	0.412	0.000425	0.241	lm.nb	Autophagy, Hypoxia Response, Oxidative Stress Response, Pluripotency Markers & Regulators	NM_010137.3:1443
Mapkap1-mRNA	-0.817	0.142	-1.09	-0.539	0.568	0.468	0.688	0.000426	0.241	loglinear	Cytoskeletal Reorganization, mTOR Signaling, Oxidative Stress Response	NM_177345.3:1120
Tor1a-mRNA	-0.761	0.133	-1.02	-0.501	0.59	0.493	0.706	0.000433	0.246	loglinear	Oxidative Stress Response	NM_144884.2:246
Tsg101-mRNA	-1.14	0.199	-1.53	-0.749	0.454	0.347	0.595	0.000438	0.249	lm.nb	Autophagy	NM_021884.3:1076
Kitl-mRNA	-1.56	0.275	-2.1	-1.02	0.338	0.233	0.492	0.000462	0.262	lm.nb	MAPK Signaling, PI3K-AKT Signaling	NM_013598.1:280
Atf3-mRNA	-2.79	0.491	-3.75	-1.82	0.145	0.0744	0.282	0.000466	0.264	lm.nb	AP-1 Signaling, Glucose Metabolism	NM_007498.3:387
Oma1-mRNA	-1.4	0.248	-1.89	-0.916	0.378	0.27	0.53	0.000475	0.269	lm.nb	Apoptosis, Glucose Metabolism	NM_025909.3:952
Lepr-mRNA	-1.96	0.347	-2.64	-1.28	0.257	0.16	0.411	0.000476	0.27	lm.nb	Glucose Metabolism, JAK-STAT Signaling	NM_010704.2:600
Tgm2-mRNA	-1.64	0.29	-2.2	-1.07	0.322	0.217	0.477	0.000487	0.276	lm.nb	MET & EMT Signaling	NM_009373.3:1260
Ckb-mRNA	-2.4	0.428	-3.24	-1.56	0.19	0.106	0.34	0.00051	0.289	lm.nb	Amino Acid Metabolism	NM_021273.4:865
Usp21-mRNA	-1.47	0.266	-1.99	-0.952	0.36	0.251	0.517	0.000548	0.311	lm.nb	Epigenetic Modification	NM_013919.4:1590
Rhob-mRNA	-1.14	0.208	-1.55	-0.737	0.453	0.341	0.6	0.000567	0.322	lm.nb	Cytoskeletal Reorganization, Oxidative Stress Response, RhoROCK Signaling	NM_007483.3:715
Plcg1-mRNA	-1.66	0.301	-2.25	-1.07	0.317	0.21	0.477	0.000569	0.322	lm.nb	Hypoxia Response	NM_021280.3:3866
Chek2-mRNA	-0.977	0.178	-1.33	-0.628	0.508	0.399	0.647	0.000584	0.331	lm.nb	Cell Cycle, Senescence & Quiescence	NM_016681.3:790
Itga2b-mRNA	-1.54	0.281	-2.09	-0.985	0.345	0.235	0.505	0.000602	0.341	lm.nb	Cytoskeletal Reorganization, Integrin Signaling, PI3K-AKT Signaling	NM_010575.2:461
Ube2c-mRNA	-0.733	0.135	-0.998	-0.468	0.602	0.501	0.723	0.000627	0.356	lm.nb	Senescence & Quiescence	NM_026785.2:151
Pik3r1-mRNA	-0.883	0.164	-1.2	-0.563	0.542	0.434	0.677	0.000643	0.365	lm.nb	PI3K-AKT Signaling	NM_001024955.2:1190
Elovl5-mRNA	-1.1	0.203	-1.49	-0.698	0.468	0.355	0.616	0.000649	0.368	lm.nb	Fatty Acid Metabolism	NM_134255.3:398
Ctnnd1-mRNA	-0.771	0.143	-1.05	-0.491	0.586	0.482	0.711	0.00065	0.369	loglinear	Pluripotency Markers & Regulators	NM_001085449.1:1358
Akt2-mRNA	-0.5	0.0938	-0.684	-0.316	0.707	0.622	0.803	0.000702	0.398	loglinear	PI3K-AKT Signaling	NM_001110208.1:1108
Fyn-mRNA	-1.29	0.247	-1.78	-0.809	0.408	0.292	0.571	0.000786	0.446	lm.nb	Ectodermal Lineage, Oxidative Stress Response	NM_008054.2:1030
Stx17-mRNA	-0.633	0.122	-0.872	-0.394	0.645	0.546	0.761	0.000835	0.473	loglinear	Autophagy	NM_026343.2:880
Rela-mRNA	-1.26	0.243	-1.74	-0.782	0.418	0.3	0.581	0.000844	0.479	lm.nb	Apoptosis, Hypoxia Response, MAPK Signaling, MET & EMT Signaling, Oxidative Stress Response, PI3K-AKT Signaling, Senescence & Quiescence	NM_009045.4:1046
Batf-mRNA	-1.01	0.196	-1.4	-0.629	0.495	0.38	0.646	0.000851	0.482	lm.nb	AP-1 Signaling	NM_016767.2:329
Jup-mRNA	-1.36	0.263	-1.88	-0.846	0.389	0.272	0.556	0.000851	0.483	lm.nb	Ectodermal Lineage	NM_010593.2:2120
Cd34-mRNA	-0.895	0.174	-1.23	-0.554	0.538	0.425	0.681	0.000873	0.495	lm.nb	Partially Reprogrammed	NM_001111059.1:560
Chmp2b-mRNA	-0.425	0.0839	-0.589	-0.261	0.745	0.665	0.835	0.000969	0.549	loglinear	Autophagy, Cytoskeletal Reorganization	NM_026879.2:414
Prkcq-mRNA	-1.2	0.237	-1.66	-0.736	0.435	0.315	0.6	0.000969	0.55	loglinear	Apoptosis, Autophagy, Pluripotency Markers & Regulators	NM_008859.2:1210
Mcee-mRNA	-0.639	0.128	-0.89	-0.387	0.642	0.54	0.765	0.00108	0.614	loglinear	Fatty Acid Metabolism	NM_028626.1:136
Ywhab-mRNA	-0.571	0.115	-0.797	-0.345	0.673	0.575	0.787	0.00112	0.633	loglinear	Apoptosis, Cell Cycle, Hippo Signaling, mTOR Signaling, PI3K-AKT Signaling	NM_018753.6:273
Zfp622-mRNA	-0.935	0.191	-1.31	-0.561	0.523	0.404	0.678	0.00119	0.677	lm.nb	Oxidative Stress Response	NM_144523.3:1330
Id2-mRNA	-0.663	0.137	-0.931	-0.395	0.632	0.525	0.76	0.00126	0.715	loglinear	Hippo Signaling, MET & EMT Signaling, Pluripotency Markers & Regulators, TGF-beta Signaling	NM_010496.3:354
Rheb-mRNA	-0.905	0.187	-1.27	-0.538	0.534	0.414	0.688	0.00129	0.729	lm.nb	Autophagy, mTOR Signaling, PI3K-AKT Signaling, Senescence & Quiescence	NM_053075.3:416
Nln-mRNA	-1.03	0.213	-1.45	-0.611	0.49	0.367	0.655	0.00131	0.742	lm.nb	Glucose Metabolism	NM_029447.2:1116
Cdh11-mRNA	-1.83	0.379	-2.57	-1.08	0.282	0.168	0.472	0.00133	0.754	lm.nb	MET & EMT Signaling	NM_009866.4:1515
Bccip-mRNA	-0.412	0.086	-0.58	-0.243	0.752	0.669	0.845	0.00137	0.779	loglinear	Cytoskeletal Reorganization	NM_025392.2:855
Nup98-mRNA	-0.562	0.119	-0.796	-0.329	0.677	0.576	0.796	0.00151	0.856	loglinear	Epigenetic Modification	NM_001287167.1:2695
Tfdp2-mRNA	-1.15	0.243	-1.62	-0.67	0.452	0.325	0.628	0.00151	0.856	lm.nb	Apoptosis, Cell Cycle, Notch Signaling, Senescence & Quiescence, TGF-beta Signaling	NM_178667.4:754
Becn1-mRNA	-0.744	0.159	-1.06	-0.432	0.597	0.481	0.741	0.00158	0.894	loglinear	Autophagy, Oxidative Stress Response	NM_019584.4:175
Seh1l-mRNA	-0.558	0.12	-0.793	-0.323	0.679	0.577	0.799	0.00163	0.927	loglinear	mTOR Signaling	NM_001039088.1:312
Cd2-mRNA	-1.12	0.244	-1.6	-0.645	0.459	0.33	0.639	0.00174	0.984	lm.nb	Partially Reprogrammed	NM_013486.2:278
Itgb3-mRNA	-1.2	0.261	-1.72	-0.691	0.434	0.305	0.619	0.00174	0.986	lm.nb	Cytoskeletal Reorganization, Integrin Signaling, MET & EMT Signaling, PI3K-AKT Signaling	NM_016780.2:534
Cab39-mRNA	-0.843	0.186	-1.21	-0.478	0.557	0.433	0.718	0.00194	1	lm.nb	mTOR Signaling	NM_133781.5:424
Tbk1-mRNA	-0.754	0.167	-1.08	-0.426	0.593	0.472	0.744	0.00198	1	loglinear	Autophagy	NM_019786.4:440
Gnb2-mRNA	-0.759	0.17	-1.09	-0.427	0.591	0.469	0.744	0.00206	1	lm.nb	PI3K-AKT Signaling	NM_010312.4:762
Sec13-mRNA	-0.818	0.186	-1.18	-0.453	0.567	0.441	0.73	0.0023	1	lm.nb	Glucose Metabolism, mTOR Signaling	NM_024206.4:270
Was-mRNA	-0.67	0.153	-0.97	-0.369	0.629	0.51	0.774	0.0024	1	lm.nb	Cytoskeletal Reorganization	NM_009515.2:130
Cacybp-mRNA	-0.676	0.156	-0.981	-0.371	0.626	0.507	0.773	0.00246	1	lm.nb		NM_009786.2:476
Ifngr2-mRNA	-0.728	0.168	-1.06	-0.398	0.604	0.48	0.759	0.00253	1	lm.nb	Hypoxia Response, JAK-STAT Signaling	NM_008338.3:797
Phf1-mRNA	-0.911	0.211	-1.32	-0.498	0.532	0.399	0.708	0.00254	1	lm.nb	Epigenetic Modification	NM_009343.2:1338
Rhoc-mRNA	-1.13	0.262	-1.64	-0.616	0.457	0.32	0.653	0.00259	1	lm.nb	Cytoskeletal Reorganization, RhoROCK Signaling	NM_007484.2:99
Src-mRNA	-1.76	0.409	-2.56	-0.959	0.295	0.17	0.514	0.00259	1	lm.nb	Cytoskeletal Reorganization, Glucose Metabolism, Integrin Signaling, Oxidative Stress Response	NM_001025395.2:968
Wdr70-mRNA	-0.94	0.22	-1.37	-0.508	0.521	0.387	0.703	0.00272	1	lm.nb	Epigenetic Modification	NM_001081402.1:786
Gfap-mRNA	-2.28	0.536	-3.33	-1.23	0.206	0.0994	0.427	0.00279	1	lm.nb	Autophagy, Cytoskeletal Reorganization, JAK-STAT Signaling, Somatic Cell Type Markers	NM_001131020.1:610
Mdk-mRNA	-1.64	0.386	-2.4	-0.883	0.321	0.19	0.542	0.0028	1	lm.nb	MET & EMT Signaling, Notch Signaling	NM_001012335.1:341
Tln1-mRNA	-0.443	0.105	-0.648	-0.238	0.735	0.638	0.848	0.00285	1	loglinear	Cytoskeletal Reorganization, Integrin Signaling	NM_011602.5:795
Tle3-mRNA	-0.797	0.19	-1.17	-0.425	0.576	0.445	0.745	0.00299	1	lm.nb		NM_009389.2:1272
Bcl2l11-mRNA	-1.3	0.309	-1.9	-0.692	0.407	0.267	0.619	0.003	1	lm.nb	Apoptosis, PI3K-AKT Signaling	NM_001284410.1:236
Pttg1-mRNA	-0.976	0.233	-1.43	-0.52	0.508	0.37	0.698	0.00304	1	lm.nb	Cell Cycle	NM_001131054.1:288
Ado-mRNA	-1.29	0.309	-1.89	-0.685	0.409	0.269	0.622	0.00308	1	lm.nb	Amino Acid Metabolism	NM_001005419.2:438
Mark3-mRNA	-0.996	0.242	-1.47	-0.521	0.501	0.361	0.697	0.0034	1	lm.nb	Cytoskeletal Reorganization	NM_022801.4:620
Rock2-mRNA	-0.696	0.17	-1.03	-0.363	0.617	0.49	0.777	0.00342	1	lm.nb	Cytoskeletal Reorganization, RhoROCK Signaling	NM_009072.2:735
Cdc6-mRNA	-0.612	0.15	-0.906	-0.318	0.654	0.534	0.802	0.00355	1	lm.nb	Cell Cycle	NM_011799.2:1206
Ppp1ca-mRNA	0.453	0.111	0.234	0.671	1.37	1.18	1.59	0.00362	1	loglinear	Glucose Metabolism, Hippo Signaling, Senescence & Quiescence, TGF-beta Signaling	NM_031868.2:375
Mapk11-mRNA	-2.1	0.521	-3.12	-1.08	0.233	0.115	0.472	0.00375	1	lm.nb	AP-1 Signaling, MAPK Signaling, Pluripotency Markers & Regulators, Senescence & Quiescence	NM_011161.5:396
Crkl-mRNA	-0.863	0.215	-1.28	-0.442	0.55	0.411	0.736	0.00386	1	lm.nb	MAPK Signaling	NM_001277231.1:700
Hmgb1-mRNA	-0.438	0.109	-0.653	-0.224	0.738	0.636	0.856	0.00389	1	loglinear	Apoptosis, Autophagy, Glucose Metabolism, MET & EMT Signaling	NM_010439.4:507
Akt1-mRNA	-0.521	0.132	-0.779	-0.263	0.697	0.583	0.833	0.00421	1	lm.nb	PI3K-AKT Signaling	NM_001165894.1:898
Stat1-mRNA	-0.549	0.139	-0.821	-0.277	0.684	0.566	0.826	0.00421	1	lm.nb	Endodermal Lineage, JAK-STAT Signaling, Notch Signaling	NM_009283.3:1590
Lox-mRNA	-1.9	0.481	-2.84	-0.957	0.268	0.139	0.515	0.00425	1	lm.nb	MET & EMT Signaling	NM_010728.3:1628
Cdh2-mRNA	-1.58	0.402	-2.37	-0.798	0.333	0.193	0.575	0.00426	1	lm.nb	Endodermal Lineage, MET & EMT Signaling	NM_007664.4:2861
Tacc3-mRNA	0.502	0.129	0.25	0.754	1.42	1.19	1.69	0.00453	1	loglinear	Notch Signaling	NM_001040435.2:778
Rapgef3-mRNA	-1.19	0.305	-1.79	-0.592	0.438	0.29	0.663	0.00454	1	lm.nb	Cytoskeletal Reorganization, Epigenetic Modification, Integrin Signaling	NM_144850.2:2784
Eef1a1-mRNA	-0.177	0.0456	-0.267	-0.0878	0.884	0.831	0.941	0.00464	1	loglinear	Autophagy	NM_010106.2:398
Map3k7-mRNA	-0.649	0.167	-0.977	-0.321	0.638	0.508	0.801	0.0047	1	loglinear	Autophagy, Epigenetic Modification, MAPK Signaling, Pluripotency Markers & Regulators	NM_009316.1:822
Csnk1a1-mRNA	-0.249	0.0643	-0.375	-0.123	0.841	0.771	0.918	0.00471	1	loglinear	Hedgehog Signaling	NM_146087.2:690
Fer-mRNA	-1.48	0.385	-2.23	-0.72	0.36	0.213	0.607	0.00502	1	lm.nb	Cytoskeletal Reorganization, Oxidative Stress Response	NM_001037997.3:140
Col1a2-mRNA	-1.75	0.463	-2.66	-0.845	0.297	0.158	0.557	0.00535	1	lm.nb	PI3K-AKT Signaling	NM_007743.2:4025
Elovl6-mRNA	-1.45	0.385	-2.21	-0.699	0.365	0.216	0.616	0.00541	1	lm.nb	Fatty Acid Metabolism	NM_130450.2:268
Rnf4-mRNA	-0.497	0.132	-0.755	-0.238	0.709	0.592	0.848	0.00553	1	loglinear	Cytoskeletal Reorganization	NM_011278.5:530
Plcg2-mRNA	-0.613	0.164	-0.934	-0.292	0.654	0.523	0.816	0.00566	1	lm.nb	Hypoxia Response	NM_172285.1:978
Il4ra-mRNA	-0.578	0.156	-0.884	-0.273	0.67	0.542	0.828	0.00597	1	lm.nb	JAK-STAT Signaling, PI3K-AKT Signaling	NM_001008700.3:670
Sfpq-mRNA	-0.519	0.14	-0.793	-0.244	0.698	0.577	0.844	0.006	1	lm.nb	Epigenetic Modification, Oxidative Stress Response	NM_023603.3:1092
Acad8-mRNA	-0.972	0.263	-1.49	-0.457	0.51	0.357	0.728	0.00604	1	lm.nb	Amino Acid Metabolism	NM_025862.2:838
Ptprc-mRNA	-0.592	0.161	-0.907	-0.277	0.664	0.533	0.825	0.00621	1	lm.nb	Partially Reprogrammed	NM_011210.3:2320
Lin28a-mRNA	-0.765	0.209	-1.18	-0.355	0.588	0.443	0.782	0.00646	1	lm.nb	Pluripotency Markers & Regulators	NM_145833.1:320
Ccnb1-mRNA	0.467	0.128	0.216	0.717	1.38	1.16	1.64	0.00648	1	loglinear	Cell Cycle, Epigenetic Modification, Senescence & Quiescence	NM_172301.3:816
Rap1a-mRNA	-0.421	0.116	-0.648	-0.195	0.747	0.638	0.874	0.00656	1	loglinear	Integrin Signaling, MAPK Signaling	NM_145541.5:298
Map2k4-mRNA	1.01	0.277	0.467	1.55	2.01	1.38	2.94	0.00656	1	lm.nb	MAPK Signaling, Pluripotency Markers & Regulators, Senescence & Quiescence	NM_009157.4:928
Rac2-mRNA	-0.95	0.262	-1.46	-0.437	0.518	0.363	0.739	0.00668	1	lm.nb	Cytoskeletal Reorganization, MAPK Signaling	NM_009008.3:614
Kif11-mRNA	0.527	0.147	0.239	0.816	1.44	1.18	1.76	0.00714	1	lm.nb	Cytoskeletal Reorganization	NM_010615.1:2752
Ncam1-mRNA	-0.885	0.248	-1.37	-0.4	0.541	0.387	0.758	0.00725	1	lm.nb	Ectodermal Lineage	NM_001113204.1:740
Hdac10-mRNA	-1.19	0.335	-1.85	-0.538	0.437	0.277	0.689	0.00733	1	lm.nb	Ectodermal Lineage, Epigenetic Modification, Notch Signaling	NM_199198.2:1845
Mapkapk2-mRNA	-0.616	0.175	-0.958	-0.274	0.652	0.515	0.827	0.00774	1	lm.nb	MAPK Signaling, Senescence & Quiescence	NM_008551.2:1070
Map1lc3b-mRNA	-0.402	0.114	-0.625	-0.178	0.757	0.649	0.884	0.00778	1	loglinear	Autophagy	NM_026160.4:266
Id4-mRNA	-1.43	0.406	-2.22	-0.631	0.372	0.214	0.646	0.00793	1	lm.nb	Pluripotency Markers & Regulators, TGF-beta Signaling	NM_031166.2:306
Jak2-mRNA	-0.601	0.172	-0.938	-0.263	0.659	0.522	0.833	0.00821	1	lm.nb	JAK-STAT Signaling	NM_008413.2:1049
Igfbp3-mRNA	-1.5	0.429	-2.34	-0.656	0.354	0.198	0.635	0.00821	1	lm.nb	Glucose Metabolism, MET & EMT Signaling, Senescence & Quiescence	NM_008343.2:766
Akr1a1-mRNA	-0.496	0.142	-0.775	-0.217	0.709	0.584	0.86	0.00826	1	lm.nb	Glucose Metabolism	NM_021473.3:658
Tubb2a-mRNA	-0.962	0.277	-1.51	-0.418	0.513	0.352	0.748	0.00848	1	lm.nb	Autophagy, Cytoskeletal Reorganization, Hedgehog Signaling	NM_009450.2:1380
Lamp1-mRNA	-0.441	0.128	-0.692	-0.19	0.737	0.619	0.877	0.00874	1	loglinear	Autophagy	NM_010684.2:1248
Slc7a5-mRNA	-0.467	0.137	-0.736	-0.198	0.723	0.6	0.872	0.00929	1	loglinear	Amino Acid Metabolism, mTOR Signaling	NM_011404.3:780
Pcna-mRNA	-0.392	0.115	-0.618	-0.166	0.762	0.652	0.892	0.00941	1	loglinear	Cell Cycle, Oxidative Stress Response	NM_011045.2:590
Araf-mRNA	-0.614	0.186	-0.978	-0.25	0.653	0.508	0.841	0.0108	1	lm.nb	MAPK Signaling	NM_001159645.1:394
Setd2-mRNA	-0.676	0.206	-1.08	-0.271	0.626	0.473	0.829	0.0113	1	lm.nb	Endodermal Lineage, Epigenetic Modification, Mesodermal Lineage	NM_001081340.2:1345
Asf1a-mRNA	-0.443	0.136	-0.709	-0.177	0.736	0.612	0.885	0.0115	1	lm.nb	Senescence & Quiescence	NM_025541.3:435
Hdac6-mRNA	-0.983	0.302	-1.57	-0.391	0.506	0.336	0.763	0.0116	1	lm.nb	Autophagy, Ectodermal Lineage, Epigenetic Modification, Notch Signaling, Oxidative Stress Response	NM_010413.3:2195
Eif4e-mRNA	-0.458	0.141	-0.735	-0.181	0.728	0.601	0.882	0.0119	1	loglinear	Hypoxia Response, mTOR Signaling, PI3K-AKT Signaling	NM_007917.4:685
Skp2-mRNA	-0.596	0.186	-0.96	-0.233	0.661	0.514	0.851	0.0124	1	loglinear	Cell Cycle, mTOR Signaling	NM_013787.2:790
Heg1-mRNA	-0.727	0.226	-1.17	-0.284	0.604	0.444	0.822	0.0124	1	lm.nb	RhoROCK Signaling	NM_175256.5:942
Orc3-mRNA	-0.443	0.139	-0.714	-0.171	0.736	0.609	0.888	0.0127	1	loglinear	Cell Cycle	NM_001159563.1:500
Sorbs1-mRNA	-0.781	0.245	-1.26	-0.301	0.582	0.417	0.812	0.0128	1	loglinear	Glucose Metabolism	NM_009166.3:2075
Acvr1-mRNA	-1.35	0.424	-2.18	-0.514	0.393	0.221	0.7	0.0132	1	lm.nb	Mesodermal Lineage, MET & EMT Signaling, Pluripotency Markers & Regulators, TGF-beta Signaling	NM_001110204.1:1544
Vcp-mRNA	-0.357	0.113	-0.58	-0.135	0.781	0.669	0.911	0.0136	1	loglinear	Autophagy, Hedgehog Signaling	NM_009503.3:510
Hoxb3-mRNA	-0.576	0.183	-0.935	-0.217	0.671	0.523	0.86	0.0137	1	loglinear	HOX Gene Activation	NM_001079869.1:661
Eif2s1-mRNA	0.516	0.164	0.194	0.837	1.43	1.14	1.79	0.0137	1	loglinear	Apoptosis, Autophagy, Oxidative Stress Response	NM_026114.3:665
Usp7-mRNA	0.667	0.213	0.25	1.08	1.59	1.19	2.12	0.0139	1	lm.nb	Epigenetic Modification, Glucose Metabolism	NM_001003918.2:2140
Lamb1-mRNA	-1.22	0.388	-1.97	-0.455	0.431	0.254	0.729	0.0139	1	lm.nb	Endodermal Lineage, PI3K-AKT Signaling	NM_008482.2:1970
Rgs4-mRNA	-1.49	0.478	-2.43	-0.556	0.356	0.186	0.68	0.0142	1	lm.nb	Mesodermal Lineage, MET & EMT Signaling	NM_009062.3:544
Foxa1-mRNA	-2.18	0.725	-3.6	-0.761	0.22	0.0823	0.59	0.0168	1	lm.nb	Endodermal Lineage, Mesodermal Lineage, MET & EMT Signaling	NM_008259.4:1221
Adam19-mRNA	-0.706	0.241	-1.18	-0.234	0.613	0.442	0.85	0.0189	1	lm.nb	Mesodermal Lineage	NM_009616.4:2238
Ctnnb1-mRNA	-0.397	0.137	-0.665	-0.129	0.759	0.631	0.914	0.0197	1	loglinear		NM_007614.3:452
Tgfbr3-mRNA	-1.04	0.365	-1.76	-0.324	0.486	0.296	0.799	0.0215	1	lm.nb	MET & EMT Signaling	NM_011578.2:2265
Kpnb1-mRNA	-0.289	0.102	-0.49	-0.0889	0.818	0.712	0.94	0.0222	1	loglinear	Apoptosis, Cytoskeletal Reorganization	NM_008379.3:492
Gnb1-mRNA	-0.269	0.0961	-0.457	-0.0805	0.83	0.728	0.946	0.0233	1	loglinear	PI3K-AKT Signaling	NM_008142.3:311
Rnf2-mRNA	-0.712	0.255	-1.21	-0.212	0.611	0.432	0.863	0.0235	1	lm.nb	Epigenetic Modification, Senescence & Quiescence	NM_011277.1:680
Pgm1-mRNA	-0.425	0.152	-0.723	-0.126	0.745	0.606	0.916	0.0237	1	loglinear	Ectodermal Lineage, Glucose Metabolism	NM_028132.3:925
Park7-mRNA	0.393	0.142	0.115	0.672	1.31	1.08	1.59	0.0244	1	loglinear	Autophagy, Epigenetic Modification, Oxidative Stress Response	NM_020569.3:334
Sdcbp-mRNA	-0.326	0.119	-0.56	-0.0921	0.798	0.678	0.938	0.0258	1	loglinear	Cytoskeletal Reorganization, Ectodermal Lineage, MET & EMT Signaling	NM_001098227.1:158
Stat3-mRNA	-0.466	0.171	-0.801	-0.131	0.724	0.574	0.913	0.0259	1	lm.nb	Apoptosis, Hypoxia Response, JAK-STAT Signaling, Pluripotency Markers & Regulators, Senescence & Quiescence	NM_213659.2:2130
Nf2-mRNA	-0.776	0.286	-1.34	-0.216	0.584	0.396	0.861	0.0265	1	lm.nb	Cytoskeletal Reorganization, Ectodermal Lineage, Hippo Signaling	NM_001252252.1:2016
Snai2-mRNA	1.54	0.57	0.427	2.66	2.92	1.34	6.33	0.0267	1	lm.nb	Epigenetic Modification, Hippo Signaling, Mesodermal Lineage, MET & EMT Signaling	NM_011415.2:815
Rnf111-mRNA	-0.392	0.145	-0.675	-0.108	0.762	0.626	0.928	0.0267	1	lm.nb	TGF-beta Signaling	NM_033604.2:770
St3gal6-mRNA	0.577	0.216	0.154	1	1.49	1.11	2	0.0282	1	lm.nb	Notch Signaling	NM_018784.2:1252
Pdgfra-mRNA	-1.53	0.577	-2.66	-0.395	0.347	0.159	0.761	0.0295	1	lm.nb	JAK-STAT Signaling, MAPK Signaling, Mesodermal Lineage, Oxidative Stress Response, PI3K-AKT Signaling	NM_011058.2:240
Brf2-mRNA	-0.627	0.24	-1.1	-0.156	0.647	0.467	0.897	0.0311	1	lm.nb	Oxidative Stress Response	NM_025686.2:914
Prkca-mRNA	-0.896	0.344	-1.57	-0.222	0.537	0.337	0.857	0.0314	1	lm.nb	Epigenetic Modification, Hypoxia Response, MAPK Signaling, mTOR Signaling, PI3K-AKT Signaling, Pluripotency Markers & Regulators	NM_011101.3:408
Ptpn1-mRNA	-0.315	0.121	-0.553	-0.0767	0.804	0.682	0.948	0.032	1	loglinear	Cytoskeletal Reorganization, Integrin Signaling	NM_011201.3:509
Scd1-mRNA	-0.55	0.212	-0.965	-0.134	0.683	0.512	0.912	0.0321	1	lm.nb	Fatty Acid Metabolism	NM_009127.4:540
Col4a2-mRNA	-0.935	0.363	-1.65	-0.224	0.523	0.32	0.856	0.0328	1	lm.nb	Endodermal Lineage, MET & EMT Signaling, PI3K-AKT Signaling	NM_009932.4:3120
Xist-mRNA	0.725	0.282	0.173	1.28	1.65	1.13	2.42	0.0329	1	lm.nb	Primed State	NR_001570.2:3900
Acbd6-mRNA	-0.423	0.168	-0.753	-0.0933	0.746	0.594	0.937	0.0361	1	lm.nb	Fatty Acid Metabolism	NM_028250.3:776
Mapk9-mRNA	-0.483	0.195	-0.865	-0.101	0.715	0.549	0.933	0.0383	1	loglinear	MAPK Signaling	NM_207692.2:1217
Nfatc3-mRNA	0.444	0.179	0.0923	0.795	1.36	1.07	1.74	0.0384	1	lm.nb	MAPK Signaling, Senescence & Quiescence	NM_010901.2:2260
Casp3-mRNA	0.375	0.152	0.0767	0.674	1.3	1.05	1.6	0.0391	1	loglinear	Apoptosis, Hippo Signaling, MAPK Signaling, Oxidative Stress Response	NM_009810.2:630
Prdx3-mRNA	0.398	0.162	0.0812	0.715	1.32	1.06	1.64	0.0392	1	lm.nb	Oxidative Stress Response	NM_007452.2:496
Ogt-mRNA	-0.553	0.226	-0.997	-0.11	0.681	0.501	0.927	0.0403	1	lm.nb	Ectodermal Lineage, Epigenetic Modification, Glucose Metabolism	NM_139144.3:1864
Tuba4a-mRNA	-0.554	0.227	-1	-0.109	0.681	0.5	0.927	0.0406	1	lm.nb	Apoptosis, Autophagy, Cytoskeletal Reorganization, Hedgehog Signaling	NM_009447.3:216
Fbxo5-mRNA	-0.394	0.162	-0.711	-0.0772	0.761	0.611	0.948	0.0407	1	loglinear	Cytoskeletal Reorganization	NM_025995.2:475
Dync1h1-mRNA	-0.457	0.188	-0.825	-0.0878	0.729	0.564	0.941	0.0414	1	loglinear	Autophagy, Cytoskeletal Reorganization	NM_030238.2:5944
Ndufs2-mRNA	0.361	0.15	0.0678	0.654	1.28	1.05	1.57	0.0423	1	loglinear	Oxidative Stress Response	NM_153064.4:402
Mtmr4-mRNA	-0.454	0.19	-0.826	-0.083	0.73	0.564	0.944	0.0433	1	lm.nb	Autophagy, TGF-beta Signaling	NM_001357901.1:3130
Lifr-mRNA	-0.919	0.394	-1.69	-0.148	0.529	0.31	0.903	0.0477	1	lm.nb	JAK-STAT Signaling, Na.QZ.ve State, Pluripotency Markers & Regulators	NM_001113386.1:2466
Fgf4-mRNA	1	0.43	0.156	1.84	2	1.11	3.59	0.0487	1	lm.nb	Endodermal Lineage, MAPK Signaling, Na.QZ.ve State, PI3K-AKT Signaling	NM_010202.6:608
Tgfb1-mRNA	-0.244	0.105	-0.45	-0.0377	0.844	0.732	0.974	0.049	1	loglinear	Cell Cycle, Endodermal Lineage, Hippo Signaling, MAPK Signaling, Senescence & Quiescence, TGF-beta Signaling	NM_011577.1:1470
Wdtc1-mRNA	0.514	0.223	0.0777	0.951	1.43	1.06	1.93	0.0498	1	lm.nb	Glucose Metabolism	NM_199306.4:1254
Dld-mRNA	0.453	0.197	0.0679	0.839	1.37	1.05	1.79	0.0501	1	lm.nb	Amino Acid Metabolism	NM_007861.4:252
Flii-mRNA	-0.317	0.138	-0.587	-0.0461	0.803	0.666	0.969	0.0509	1	loglinear	Cytoskeletal Reorganization	NM_022009.1:290
Col5a2-mRNA	-1.58	0.7	-2.96	-0.213	0.333	0.129	0.863	0.0534	1	lm.nb	Endodermal Lineage	NM_007737.2:4425
Cdc20-mRNA	0.873	0.388	0.112	1.63	1.83	1.08	3.1	0.0547	1	lm.nb	Cell Cycle	NM_023223.2:780
Ifngr1-mRNA	0.287	0.129	0.0344	0.54	1.22	1.02	1.45	0.0566	1	lm.nb	Hypoxia Response, JAK-STAT Signaling	NM_010511.2:985
Limd1-mRNA	-0.65	0.293	-1.22	-0.0765	0.637	0.428	0.948	0.0571	1	lm.nb	Cytoskeletal Reorganization, Hippo Signaling, Hypoxia Response	NM_013860.2:1010
Eif4g1-mRNA	-0.294	0.133	-0.554	-0.0332	0.816	0.681	0.977	0.0581	1	lm.nb	mTOR Signaling	NM_145941.3:1980
Sod2-mRNA	0.285	0.13	0.0309	0.539	1.22	1.02	1.45	0.0592	1	loglinear	Oxidative Stress Response	NM_013671.3:741
Kpna4-mRNA	-0.346	0.158	-0.655	-0.0375	0.787	0.635	0.974	0.0592	1	lm.nb	Oxidative Stress Response	NM_008467.4:1435
Ppp2r2d-mRNA	-0.475	0.218	-0.902	-0.0479	0.719	0.535	0.967	0.0609	1	lm.nb	Hippo Signaling, PI3K-AKT Signaling	NM_026391.2:220
Mcm6-mRNA	0.236	0.109	0.0229	0.45	1.18	1.02	1.37	0.0618	1	loglinear	Cell Cycle	NM_008567.1:1118
Bcar1-mRNA	-1.27	0.589	-2.43	-0.119	0.414	0.186	0.921	0.0625	1	lm.nb	Cytoskeletal Reorganization, Integrin Signaling	NM_001198839.1:1060
Gsk3a-mRNA	-0.267	0.124	-0.509	-0.0243	0.831	0.703	0.983	0.0631	1	loglinear	Epigenetic Modification, Glucose Metabolism	NM_001031667.1:673
Git1-mRNA	-0.468	0.217	-0.893	-0.0426	0.723	0.538	0.971	0.0632	1	lm.nb	Cytoskeletal Reorganization	NM_001004144.1:2164
Dynll2-mRNA	-0.394	0.183	-0.752	-0.0356	0.761	0.594	0.976	0.0633	1	lm.nb	Apoptosis, Autophagy	NM_026556.4:434
Ppp2r5b-mRNA	-0.515	0.24	-0.987	-0.044	0.7	0.505	0.97	0.0645	1	lm.nb	PI3K-AKT Signaling	NM_198168.3:1112
Grb2-mRNA	0.307	0.144	0.0259	0.589	1.24	1.02	1.5	0.0647	1	loglinear	JAK-STAT Signaling, MAPK Signaling, mTOR Signaling, PI3K-AKT Signaling, Pluripotency Markers & Regulators	NM_008163.4:658
Vdac1-mRNA	-0.171	0.0799	-0.328	-0.0144	0.888	0.797	0.99	0.0647	1	loglinear	Autophagy, Senescence & Quiescence	NM_011694.4:562
Sdc2-mRNA	-0.762	0.357	-1.46	-0.062	0.59	0.363	0.958	0.0654	1	lm.nb	Ectodermal Lineage	NM_008304.2:675
Raf1-mRNA	-0.356	0.167	-0.684	-0.0281	0.781	0.622	0.981	0.066	1	lm.nb	Apoptosis, Autophagy, JAK-STAT Signaling, MAPK Signaling, mTOR Signaling, PI3K-AKT Signaling, Pluripotency Markers & Regulators, Senescence & Quiescence	NM_001356333.2:770
Ppt1-mRNA	-0.364	0.176	-0.709	-0.0191	0.777	0.612	0.987	0.0724	1	lm.nb	Fatty Acid Metabolism	NM_008917.3:826
Pafah1b1-mRNA	0.285	0.138	0.0144	0.556	1.22	1.01	1.47	0.0729	1	lm.nb	Cytoskeletal Reorganization, Pluripotency Markers & Regulators	NM_013625.4:1048
Pik3r4-mRNA	-0.591	0.287	-1.15	-0.0288	0.664	0.45	0.98	0.0733	1	lm.nb	Autophagy	NM_001081309.1:910
Ift140-mRNA	-0.538	0.264	-1.06	-0.0209	0.689	0.481	0.986	0.0758	1	lm.nb	Hedgehog Signaling	NM_134126.3:1828
Acsl5-mRNA	0.151	0.0744	0.0057	0.297	1.11	1	1.23	0.0761	1	loglinear	Fatty Acid Metabolism	NM_027976.2:2510
G6pdx-mRNA	-0.422	0.208	-0.829	-0.0149	0.746	0.563	0.99	0.0767	1	lm.nb	Glucose Metabolism, Oxidative Stress Response	NM_008062.3:1118
Socs2-mRNA	-1.18	0.582	-2.32	-0.0413	0.441	0.2	0.972	0.0767	1	lm.nb	Ectodermal Lineage, JAK-STAT Signaling	NM_001168655.1:626
Col1a1-mRNA	-1.37	0.675	-2.69	-0.0439	0.388	0.155	0.97	0.0775	1	lm.nb	MET & EMT Signaling, Oxidative Stress Response, PI3K-AKT Signaling	NM_007742.3:215
Ndufab1-mRNA	0.427	0.214	0.00705	0.848	1.34	1	1.8	0.0814	1	lm.nb	Amino Acid Metabolism, Fatty Acid Metabolism	NM_001360743.1:254
Pmp22-mRNA	-1.57	0.789	-3.11	-0.022	0.337	0.115	0.985	0.082	1	lm.nb	MET & EMT Signaling	NM_008885.2:395
Vps29-mRNA	0.314	0.158	0.00373	0.623	1.24	1	1.54	0.0826	1	loglinear		NM_019780.1:452
Slc25a4-mRNA	-0.364	0.185	-0.725	-0.00184	0.777	0.605	0.999	0.0843	1	lm.nb	Senescence & Quiescence	NM_007450.4:854
Akt3-mRNA	-0.493	0.251	-0.984	-0.00216	0.71	0.505	0.999	0.0845	1	lm.nb	PI3K-AKT Signaling	NM_011785.3:772
Rac1-mRNA	0.286	0.145	0.000739	0.57	1.22	1	1.48	0.085	1	loglinear	Cytoskeletal Reorganization, MAPK Signaling, MET & EMT Signaling, PI3K-AKT Signaling	NM_009007.2:265
Acadm-mRNA	-0.248	0.127	-0.497	0.000489	0.842	0.709	1	0.0862	1	loglinear	Fatty Acid Metabolism, Glucose Metabolism	NM_007382.5:536
Ino80-mRNA	-0.366	0.193	-0.745	0.013	0.776	0.597	1.01	0.095	1	lm.nb	Cytoskeletal Reorganization	NM_026574.3:1760
Cir1-mRNA	-0.269	0.143	-0.549	0.011	0.83	0.683	1.01	0.0965	1	loglinear	Notch Signaling	NM_025854.3:1079
Prkci-mRNA	0.435	0.233	-0.0211	0.891	1.35	0.985	1.85	0.0985	1	lm.nb	Cytoskeletal Reorganization, Hippo Signaling, Notch Signaling, Pluripotency Markers & Regulators	NM_008857.3:1635
Ppt2-mRNA	-0.411	0.22	-0.842	0.0201	0.752	0.558	1.01	0.0986	1	lm.nb	Fatty Acid Metabolism	NM_019441.4:580
Mapk8-mRNA	-0.375	0.202	-0.772	0.0218	0.771	0.586	1.02	0.101	1	lm.nb	MAPK Signaling	NM_016700.3:970
Pfn1-mRNA	0.14	0.0761	-0.00898	0.289	1.1	0.994	1.22	0.103	1	loglinear	Cytoskeletal Reorganization	NM_011072.4:266
Ywhaq-mRNA	0.15	0.0824	-0.011	0.312	1.11	0.992	1.24	0.105	1	loglinear	Apoptosis, Cell Cycle, Hippo Signaling, PI3K-AKT Signaling	NM_011739.3:659
Cdc16-mRNA	-0.294	0.162	-0.612	0.0241	0.816	0.654	1.02	0.108	1	lm.nb	Cell Cycle, Senescence & Quiescence	NM_027276.2:476
Mgrn1-mRNA	-0.574	0.318	-1.2	0.0484	0.672	0.436	1.03	0.108	1	lm.nb	Hedgehog Signaling	NM_001252437.1:350
Anapc10-mRNA	-0.565	0.313	-1.18	0.0483	0.676	0.442	1.03	0.109	1	lm.nb	Cell Cycle, Senescence & Quiescence	NM_001357234.1:154
Tnfaip3-mRNA	-0.403	0.223	-0.84	0.0354	0.757	0.558	1.02	0.109	1	lm.nb	MET & EMT Signaling, Oxidative Stress Response	NM_009397.2:232
Tnrc6a-mRNA	0.468	0.26	-0.0419	0.979	1.38	0.971	1.97	0.11	1	lm.nb	Notch Signaling, Senescence & Quiescence	NM_144925.3:1550
Ptpn11-mRNA	-0.259	0.145	-0.543	0.0244	0.836	0.686	1.02	0.111	1	loglinear	JAK-STAT Signaling	NM_011202.3:1295
Hdac2-mRNA	0.339	0.189	-0.0325	0.71	1.26	0.978	1.64	0.112	1	lm.nb	Cell Cycle, Epigenetic Modification, Notch Signaling, Oxidative Stress Response	NM_008229.2:1010
Rap1b-mRNA	-0.274	0.154	-0.576	0.0281	0.827	0.671	1.02	0.113	1	lm.nb	Integrin Signaling, MAPK Signaling	NM_024457.2:372
Timp3-mRNA	-0.667	0.375	-1.4	0.0689	0.63	0.378	1.05	0.114	1	lm.nb	MET & EMT Signaling	NM_011595.2:600
Fgfr2-mRNA	-1.34	0.759	-2.83	0.145	0.394	0.141	1.11	0.115	1	lm.nb	Ectodermal Lineage, MAPK Signaling, MET & EMT Signaling, PI3K-AKT Signaling, Pluripotency Markers & Regulators	NM_010207.2:3205
Oxsm-mRNA	0.595	0.339	-0.069	1.26	1.51	0.953	2.39	0.117	1	lm.nb	Fatty Acid Metabolism	NM_027695.3:1556
Casp9-mRNA	-0.568	0.324	-1.2	0.0667	0.675	0.435	1.05	0.118	1	lm.nb	Apoptosis, PI3K-AKT Signaling	NM_015733.5:842
Rasa1-mRNA	-0.544	0.311	-1.15	0.065	0.686	0.449	1.05	0.118	1	lm.nb	Cytoskeletal Reorganization, MAPK Signaling	NM_145452.3:1805
Bub1b-mRNA	0.395	0.228	-0.0509	0.841	1.32	0.965	1.79	0.121	1	lm.nb	Cell Cycle	NM_009773.3:2570
Atl1-mRNA	-0.848	0.492	-1.81	0.116	0.556	0.285	1.08	0.123	1	lm.nb	Partially Reprogrammed	NM_178628.5:1510
Map4k4-mRNA	-0.29	0.168	-0.619	0.0402	0.818	0.651	1.03	0.124	1	lm.nb	MAPK Signaling, Senescence & Quiescence	NM_008696.2:3425
Meis1-mRNA	-0.667	0.388	-1.43	0.0938	0.63	0.372	1.07	0.124	1	lm.nb	Ectodermal Lineage, HOX Gene Activation, Mesodermal Lineage, Pluripotency Markers & Regulators	NM_001193271.1:1060
Bcl6-mRNA	0.487	0.285	-0.0709	1.04	1.4	0.952	2.06	0.125	1	lm.nb	Epigenetic Modification	NM_009744.3:185
Pycr2-mRNA	-0.38	0.223	-0.817	0.056	0.768	0.568	1.04	0.126	1	lm.nb	Amino Acid Metabolism, Glutamine Metabolism, Oxidative Stress Response	NM_133705.2:284
Tm4sf1-mRNA	1.44	0.85	-0.225	3.11	2.71	0.855	8.61	0.129	1	lm.nb	Mesodermal Lineage	NM_008536.3:652
Oat-mRNA	-0.207	0.122	-0.447	0.0327	0.866	0.733	1.02	0.129	1	loglinear	Amino Acid Metabolism, Glutamine Metabolism	NM_016978.2:652
Ets1-mRNA	0.238	0.142	-0.0399	0.517	1.18	0.973	1.43	0.132	1	lm.nb	Oxidative Stress Response, Senescence & Quiescence	NM_001038642.1:740
Ccr7-mRNA	0.585	0.349	-0.0992	1.27	1.5	0.934	2.41	0.132	1	lm.nb	MET & EMT Signaling, Oxidative Stress Response	NM_007719.2:755
Hdac1-mRNA	0.354	0.212	-0.0618	0.77	1.28	0.958	1.7	0.134	1	lm.nb	Cell Cycle, Epigenetic Modification, Notch Signaling, TGF-beta Signaling	NM_008228.2:470
Cdk7-mRNA	0.473	0.284	-0.0827	1.03	1.39	0.944	2.04	0.134	1	lm.nb	Cell Cycle, Epigenetic Modification	NM_009874.3:412
Vdac3-mRNA	-0.192	0.116	-0.419	0.0353	0.875	0.748	1.02	0.136	1	loglinear	Senescence & Quiescence	NM_001198998.1:140
Pim1-mRNA	0.283	0.172	-0.0536	0.62	1.22	0.964	1.54	0.138	1	lm.nb	Ectodermal Lineage, JAK-STAT Signaling	NM_008842.3:842
Chek1-mRNA	-0.21	0.128	-0.461	0.0407	0.865	0.727	1.03	0.139	1	loglinear	Cell Cycle, Epigenetic Modification, Senescence & Quiescence	NM_007691.5:1220
Ywhah-mRNA	-0.211	0.128	-0.462	0.0411	0.864	0.726	1.03	0.14	1	lm.nb	Apoptosis, Cell Cycle, Hippo Signaling, PI3K-AKT Signaling	NM_011738.2:372
Mapk3-mRNA	-0.342	0.21	-0.753	0.0699	0.789	0.593	1.05	0.142	1	lm.nb	MAPK Signaling	NM_011952.2:825
Ccnb2-mRNA	-0.286	0.176	-0.632	0.0593	0.82	0.645	1.04	0.143	1	lm.nb	Cell Cycle, Cytoskeletal Reorganization, Senescence & Quiescence	NM_007630.2:280
Map2k1-mRNA	-0.251	0.157	-0.559	0.0575	0.84	0.679	1.04	0.15	1	loglinear	MAPK Signaling	NM_008927.4:774
Psenen-mRNA	-0.239	0.15	-0.532	0.0549	0.847	0.691	1.04	0.15	1	lm.nb	Notch Signaling	NM_025498.3:325
Anapc1-mRNA	0.288	0.182	-0.0687	0.645	1.22	0.954	1.56	0.152	1	lm.nb	Cell Cycle, Senescence & Quiescence	NM_008569.2:908
Pdcd10-mRNA	0.192	0.122	-0.0472	0.431	1.14	0.968	1.35	0.154	1	loglinear	Oxidative Stress Response	NM_019745.4:285
Sf3b1-mRNA	-0.212	0.136	-0.478	0.0542	0.863	0.718	1.04	0.157	1	lm.nb	Epigenetic Modification	NM_031179.2:1370
Dynll1-mRNA	0.874	0.571	-0.245	1.99	1.83	0.844	3.98	0.164	1	lm.nb	Apoptosis, Autophagy	NM_019682.4:1210
Actl6a-mRNA	0.434	0.285	-0.124	0.993	1.35	0.917	1.99	0.166	1	lm.nb	Epigenetic Modification	NM_019673.2:1042
Ppp3r1-mRNA	0.134	0.0889	-0.0407	0.308	1.1	0.972	1.24	0.172	1	loglinear	Apoptosis, MAPK Signaling, Senescence & Quiescence	NM_024459.2:335
Polr2d-mRNA	-0.36	0.24	-0.831	0.111	0.779	0.562	1.08	0.173	1	lm.nb	HOX Gene Activation	NM_027002.4:85
Maf-mRNA	-1.14	0.76	-2.63	0.353	0.455	0.162	1.28	0.173	1	lm.nb	AP-1 Signaling	NM_001025577.2:43
Rhoa-mRNA	-0.185	0.126	-0.432	0.0609	0.879	0.741	1.04	0.178	1	loglinear	Cytoskeletal Reorganization, mTOR Signaling, PI3K-AKT Signaling, Pluripotency Markers & Regulators, RhoROCK Signaling, TGF-beta Signaling	NM_016802.4:514
Nudc-mRNA	-0.23	0.156	-0.537	0.0759	0.852	0.689	1.05	0.179	1	lm.nb	Cytoskeletal Reorganization	NM_010948.3:196
Prkag1-mRNA	0.164	0.111	-0.0543	0.382	1.12	0.963	1.3	0.179	1	loglinear	Autophagy, mTOR Signaling	NM_016781.2:176
Map4k3-mRNA	-0.719	0.491	-1.68	0.244	0.608	0.312	1.18	0.182	1	lm.nb	MAPK Signaling	NM_001081357.1:1128
Rb1cc1-mRNA	0.598	0.411	-0.207	1.4	1.51	0.866	2.65	0.184	1	lm.nb	Autophagy	NM_009826.4:497
Fgf7-mRNA	-0.888	0.612	-2.09	0.312	0.541	0.235	1.24	0.185	1	lm.nb	MAPK Signaling, PI3K-AKT Signaling	NM_008008.4:500
Pan2-mRNA	-0.343	0.237	-0.808	0.122	0.788	0.571	1.09	0.186	1	lm.nb	Ectodermal Lineage	NM_001252326.1:898
Apex1-mRNA	0.394	0.272	-0.14	0.927	1.31	0.908	1.9	0.186	1	lm.nb	Oxidative Stress Response	NM_009687.2:289
Mapkapk5-mRNA	-0.226	0.156	-0.532	0.0804	0.855	0.692	1.06	0.186	1	lm.nb	MAPK Signaling, Senescence & Quiescence	XM_990515.1:1062
Stam-mRNA	-0.294	0.206	-0.699	0.11	0.815	0.616	1.08	0.191	1	lm.nb	JAK-STAT Signaling	NM_011484.2:1064
Ext1-mRNA	-0.351	0.246	-0.834	0.131	0.784	0.561	1.1	0.192	1	lm.nb	Endodermal Lineage, Mesodermal Lineage	NM_010162.2:1895
Stam2-mRNA	0.573	0.406	-0.222	1.37	1.49	0.857	2.58	0.196	1	lm.nb	JAK-STAT Signaling	NM_019667.2:190
Vim-mRNA	0.173	0.123	-0.069	0.414	1.13	0.953	1.33	0.199	1	lm.nb	Apoptosis, Autophagy, Cytoskeletal Reorganization, MET & EMT Signaling, Pluripotency Markers & Regulators	NM_011701.4:1417
Adam10-mRNA	0.243	0.176	-0.101	0.587	1.18	0.933	1.5	0.203	1	loglinear	Notch Signaling	NM_007399.4:686
Lin9-mRNA	0.286	0.206	-0.119	0.69	1.22	0.921	1.61	0.204	1	loglinear	Senescence & Quiescence	NM_175186.4:690
Ppp2r2a-mRNA	0.299	0.218	-0.129	0.727	1.23	0.915	1.66	0.208	1	lm.nb	Hippo Signaling, PI3K-AKT Signaling, Pluripotency Markers & Regulators	NM_028032.3:1282
Ctbp1-mRNA	-0.141	0.103	-0.343	0.0606	0.907	0.789	1.04	0.208	1	loglinear	Ectodermal Lineage, Epigenetic Modification, Notch Signaling, Pluripotency Markers & Regulators	NM_013502.3:425
Nipbl-mRNA	-0.374	0.275	-0.914	0.166	0.772	0.531	1.12	0.211	1	lm.nb	Epigenetic Modification	NM_027707.3:508
Tab2-mRNA	0.164	0.121	-0.0727	0.4	1.12	0.951	1.32	0.212	1	loglinear	MAPK Signaling	NM_001359534.1:750
Aldh9a1-mRNA	0.224	0.166	-0.1	0.548	1.17	0.933	1.46	0.213	1	loglinear	Fatty Acid Metabolism	NM_019993.4:1035
Vwf-mRNA	-0.647	0.479	-1.59	0.291	0.638	0.333	1.22	0.213	1	lm.nb	Integrin Signaling, PI3K-AKT Signaling	NM_011708.3:6354
Rasgrp1-mRNA	-0.576	0.426	-1.41	0.259	0.671	0.376	1.2	0.213	1	lm.nb	Integrin Signaling, MAPK Signaling	NM_011246.2:416
Ppp1cb-mRNA	-0.246	0.182	-0.604	0.111	0.843	0.658	1.08	0.214	1	lm.nb	Glucose Metabolism, Hippo Signaling, Senescence & Quiescence, TGF-beta Signaling	NM_172707.3:464
Spast-mRNA	0.282	0.209	-0.128	0.692	1.22	0.915	1.62	0.215	1	lm.nb	Cytoskeletal Reorganization	NM_001162870.1:1215
Pik3ca-mRNA	0.268	0.2	-0.124	0.66	1.2	0.918	1.58	0.217	1	lm.nb	PI3K-AKT Signaling	NM_008839.1:1255
Cdh1-mRNA	-0.927	0.699	-2.3	0.444	0.526	0.203	1.36	0.222	1	lm.nb	Apoptosis, Endodermal Lineage, Hippo Signaling, MET & EMT Signaling, Pluripotency Markers & Regulators	NM_009864.2:1610
Pias1-mRNA	0.271	0.205	-0.13	0.672	1.21	0.914	1.59	0.222	1	lm.nb	JAK-STAT Signaling, Mesodermal Lineage	NM_019663.3:1290
Mmp14-mRNA	-0.573	0.449	-1.45	0.308	0.672	0.365	1.24	0.238	1	lm.nb	Endodermal Lineage, MET & EMT Signaling, Oxidative Stress Response	NM_008608.3:554
Col5a1-mRNA	-1.25	0.979	-3.16	0.674	0.422	0.112	1.6	0.239	1	lm.nb	Endodermal Lineage	NM_015734.2:832
Tbce-mRNA	-0.205	0.162	-0.524	0.113	0.867	0.696	1.08	0.241	1	loglinear	Cytoskeletal Reorganization	NM_178337.2:225
Ppp2r5c-mRNA	-0.175	0.138	-0.445	0.0961	0.886	0.735	1.07	0.242	1	loglinear	PI3K-AKT Signaling, Pluripotency Markers & Regulators	NM_001135001.1:1400
Mdh1-mRNA	-0.238	0.189	-0.608	0.131	0.848	0.656	1.1	0.242	1	lm.nb	Glucose Metabolism	NM_008618.3:1047
Taf5-mRNA	1.85	1.46	-1.02	4.72	3.6	0.494	26.3	0.242	1	loglinear	Epigenetic Modification	NM_177342.3:1862
Ncor1-mRNA	-0.338	0.273	-0.872	0.197	0.791	0.546	1.15	0.25	1	lm.nb	HOX Gene Activation, Notch Signaling, TGF-beta Signaling	NM_011308.3:135
Arntl-mRNA	-0.498	0.406	-1.29	0.297	0.708	0.408	1.23	0.254	1	lm.nb	Oxidative Stress Response	NM_007489.3:1519
Thy1-mRNA	1.04	0.846	-0.62	2.7	2.05	0.65	6.48	0.255	1	lm.nb	MET & EMT Signaling, RhoROCK Signaling	NM_009382.3:425
Aaas-mRNA	0.335	0.275	-0.205	0.875	1.26	0.868	1.83	0.258	1	lm.nb	Glucose Metabolism	NM_153416.2:540
Ppp2ca-mRNA	0.157	0.133	-0.103	0.417	1.12	0.931	1.34	0.27	1	loglinear	Autophagy, Glucose Metabolism, Hippo Signaling, Mesodermal Lineage, PI3K-AKT Signaling, Pluripotency Markers & Regulators, TGF-beta Signaling	NM_019411.4:975
Rad1-mRNA	0.38	0.328	-0.263	1.02	1.3	0.833	2.03	0.28	1	lm.nb	Senescence & Quiescence	NM_011232.2:406
Bub3-mRNA	0.237	0.205	-0.165	0.639	1.18	0.892	1.56	0.282	1	lm.nb	Cell Cycle	NM_009774.3:766
Il15-mRNA	0.874	0.763	-0.621	2.37	1.83	0.65	5.17	0.285	1	lm.nb	JAK-STAT Signaling, MET & EMT Signaling	NM_008357.2:854
Rragc-mRNA	-0.134	0.117	-0.362	0.0949	0.912	0.778	1.07	0.285	1	loglinear	Autophagy, mTOR Signaling	NM_017475.2:496
Rps6ka2-mRNA	0.317	0.277	-0.226	0.861	1.25	0.855	1.82	0.285	1	lm.nb	MAPK Signaling, mTOR Signaling, Senescence & Quiescence	NM_011299.4:1130
Lefty1-mRNA	0.743	0.658	-0.546	2.03	1.67	0.685	4.09	0.291	1	lm.nb	Mesodermal Lineage, Na.QZ.ve State, Pluripotency Markers & Regulators, TGF-beta Signaling	NM_010094.4:71
Lamc1-mRNA	-0.531	0.47	-1.45	0.39	0.692	0.366	1.31	0.291	1	lm.nb	Endodermal Lineage, MET & EMT Signaling, PI3K-AKT Signaling	NM_010683.2:1045
Strap-mRNA	0.172	0.156	-0.134	0.478	1.13	0.912	1.39	0.302	1	lm.nb	MET & EMT Signaling, TGF-beta Signaling	NM_011499.3:924
Vhl-mRNA	0.222	0.201	-0.172	0.616	1.17	0.887	1.53	0.302	1	loglinear	Hypoxia Response	NM_009507.3:416
Lefty2-mRNA	0.597	0.545	-0.471	1.67	1.51	0.721	3.17	0.305	1	lm.nb	Mesodermal Lineage, Na.QZ.ve State, Pluripotency Markers & Regulators, TGF-beta Signaling	NM_177099.4:1151
Glud1-mRNA	0.138	0.126	-0.109	0.385	1.1	0.927	1.31	0.306	1	loglinear	Amino Acid Metabolism, Glutamine Metabolism	NM_008133.4:1495
Bmp5-mRNA	0.184	0.169	-0.147	0.514	1.14	0.903	1.43	0.308	1	lm.nb	Hippo Signaling, MET & EMT Signaling, TGF-beta Signaling	NM_007555.4:740
Gstz1-mRNA	-0.301	0.278	-0.846	0.243	0.812	0.556	1.18	0.31	1	lm.nb	Amino Acid Metabolism	NM_010363.4:590
Hras-mRNA	0.212	0.196	-0.171	0.596	1.16	0.888	1.51	0.31	1	loglinear	Apoptosis, Autophagy, JAK-STAT Signaling, MAPK Signaling, mTOR Signaling, PI3K-AKT Signaling, Senescence & Quiescence	NM_001130443.1:240
Crebbp-mRNA	0.2	0.186	-0.164	0.564	1.15	0.892	1.48	0.314	1	lm.nb	Cell Cycle, Epigenetic Modification, HOX Gene Activation, Hypoxia Response, JAK-STAT Signaling, Notch Signaling, TGF-beta Signaling	NM_001025432.1:3770
Cdon-mRNA	-0.61	0.569	-1.72	0.504	0.655	0.303	1.42	0.315	1	lm.nb	Ectodermal Lineage, Hedgehog Signaling	NM_021339.2:114
Fbxw11-mRNA	0.207	0.194	-0.174	0.587	1.15	0.886	1.5	0.319	1	lm.nb	Hedgehog Signaling, Hippo Signaling, Senescence & Quiescence	NM_134015.2:276
Tgfbi-mRNA	-0.247	0.235	-0.709	0.214	0.842	0.612	1.16	0.324	1	lm.nb	MET & EMT Signaling	NM_009369.4:1295
Sp1-mRNA	0.579	0.557	-0.513	1.67	1.49	0.701	3.18	0.329	1	lm.nb	MET & EMT Signaling, Oxidative Stress Response, Senescence & Quiescence, TGF-beta Signaling	NM_013672.2:692
Sdsl-mRNA	0.666	0.642	-0.592	1.92	1.59	0.663	3.79	0.33	1	lm.nb	Amino Acid Metabolism	NM_133902.2:926
Morf4l1-mRNA	-0.126	0.122	-0.366	0.114	0.916	0.776	1.08	0.332	1	loglinear	Epigenetic Modification	NM_024431.2:229
Ranbp2-mRNA	0.186	0.185	-0.176	0.548	1.14	0.885	1.46	0.344	1	lm.nb	Glucose Metabolism	NM_011240.3:1376
Pcgf6-mRNA	0.295	0.294	-0.281	0.871	1.23	0.823	1.83	0.345	1	lm.nb	Epigenetic Modification, Pluripotency Markers & Regulators	NM_027654.3:1010
Jak1-mRNA	-0.137	0.137	-0.406	0.131	0.909	0.755	1.1	0.346	1	lm.nb	JAK-STAT Signaling	NM_146145.2:932
Dnmt3b-mRNA	0.365	0.367	-0.355	1.09	1.29	0.782	2.12	0.349	1	lm.nb	Epigenetic Modification, Mesodermal Lineage, Pluripotency Markers & Regulators, Primed State	NM_001003960.3:2312
G6pc3-mRNA	-0.203	0.204	-0.603	0.197	0.869	0.659	1.15	0.35	1	lm.nb	Glucose Metabolism, PI3K-AKT Signaling	NM_175935.3:670
Ywhae-mRNA	0.13	0.132	-0.128	0.389	1.09	0.915	1.31	0.351	1	lm.nb	Apoptosis, Cell Cycle, Hippo Signaling, PI3K-AKT Signaling	NM_009536.4:428
Rae1-mRNA	-0.183	0.187	-0.549	0.183	0.881	0.684	1.14	0.357	1	loglinear	Cytoskeletal Reorganization, Glucose Metabolism	NM_175112.5:312
Elovl1-mRNA	0.147	0.152	-0.151	0.445	1.11	0.9	1.36	0.363	1	loglinear	Fatty Acid Metabolism	NM_019422.2:420
Cdk8-mRNA	0.589	0.614	-0.614	1.79	1.5	0.653	3.46	0.365	1	lm.nb	Notch Signaling, TGF-beta Signaling	NM_153599.4:850
Jarid2-mRNA	-0.226	0.236	-0.688	0.236	0.855	0.621	1.18	0.366	1	lm.nb	Endodermal Lineage, Epigenetic Modification, Mesodermal Lineage, Pluripotency Markers & Regulators	NM_021878.2:2160
Ppm1a-mRNA	0.135	0.143	-0.146	0.416	1.1	0.904	1.33	0.374	1	loglinear	MAPK Signaling, mTOR Signaling, TGF-beta Signaling	NM_008910.3:602
Csnk1g3-mRNA	-0.245	0.262	-0.759	0.268	0.844	0.591	1.2	0.376	1	lm.nb	Hedgehog Signaling	NM_152809.2:1460
Ttk-mRNA	0.525	0.567	-0.587	1.64	1.44	0.666	3.11	0.382	1	lm.nb	Cell Cycle	NM_009445.2:1290
Tfpi-mRNA	-0.304	0.329	-0.95	0.341	0.81	0.518	1.27	0.382	1	lm.nb	Ectodermal Lineage	NM_001177319.1:194
Ppp1cc-mRNA	0.102	0.11	-0.115	0.318	1.07	0.924	1.25	0.383	1	loglinear	Hippo Signaling, Senescence & Quiescence, TGF-beta Signaling	NM_013636.4:1211
Ercc3-mRNA	-0.146	0.159	-0.457	0.165	0.904	0.728	1.12	0.385	1	loglinear	Epigenetic Modification, Oxidative Stress Response	NM_133658.1:555
Dnmt1-mRNA	-0.137	0.15	-0.432	0.157	0.909	0.741	1.12	0.388	1	loglinear	Epigenetic Modification, Primed State	NM_010066.3:2380
Add1-mRNA	0.092	0.101	-0.106	0.29	1.07	0.929	1.22	0.39	1	loglinear	Apoptosis, Cytoskeletal Reorganization	NM_001024458.3:745
Ptpn6-mRNA	-0.222	0.248	-0.708	0.263	0.857	0.612	1.2	0.396	1	lm.nb	JAK-STAT Signaling	NM_013545.2:1691
Adh5-mRNA	0.196	0.227	-0.249	0.641	1.15	0.841	1.56	0.414	1	lm.nb	Fatty Acid Metabolism	NM_007410.3:820
Bambi-mRNA	0.642	0.745	-0.819	2.1	1.56	0.567	4.29	0.414	1	lm.nb	MET & EMT Signaling, TGF-beta Signaling	NM_026505.2:684
Slc25a11-mRNA	-0.158	0.186	-0.523	0.208	0.897	0.696	1.15	0.423	1	lm.nb	Glucose Metabolism	NM_024211.2:289
Cd44-mRNA	0.177	0.211	-0.237	0.59	1.13	0.849	1.51	0.426	1	lm.nb	MET & EMT Signaling, Partially Reprogrammed, Pluripotency Markers & Regulators	NM_009851.2:506
Cbr4-mRNA	0.389	0.465	-0.522	1.3	1.31	0.696	2.46	0.427	1	lm.nb	Fatty Acid Metabolism	NM_145595.2:584
Kif23-mRNA	-0.196	0.235	-0.657	0.265	0.873	0.634	1.2	0.429	1	lm.nb	Cytoskeletal Reorganization	NM_024245.3:2705
Phf14-mRNA	0.127	0.155	-0.176	0.431	1.09	0.885	1.35	0.436	1	lm.nb	Epigenetic Modification	NM_001168382.1:1430
Ctnna1-mRNA	0.178	0.217	-0.248	0.605	1.13	0.842	1.52	0.436	1	lm.nb	Cytoskeletal Reorganization, Hippo Signaling	NM_009818.1:155
Ubqln1-mRNA	-0.143	0.174	-0.485	0.199	0.906	0.715	1.15	0.436	1	lm.nb	Oxidative Stress Response	NM_026842.4:455
Tbl1x-mRNA	0.218	0.271	-0.312	0.749	1.16	0.806	1.68	0.443	1	lm.nb	Ectodermal Lineage, Epigenetic Modification, Notch Signaling	NM_020601.2:1475
Wdr61-mRNA	0.18	0.226	-0.263	0.623	1.13	0.834	1.54	0.448	1	lm.nb	Epigenetic Modification	NM_001025375.2:858
Atm-mRNA	-0.495	0.623	-1.72	0.725	0.709	0.304	1.65	0.449	1	lm.nb	Apoptosis, Autophagy, Cell Cycle, Epigenetic Modification, Senescence & Quiescence	NM_007499.2:5543
Hsd17b12-mRNA	-0.118	0.15	-0.413	0.176	0.921	0.751	1.13	0.453	1	loglinear	Fatty Acid Metabolism	NM_019657.4:514
Smad3-mRNA	0.473	0.6	-0.704	1.65	1.39	0.614	3.14	0.454	1	lm.nb	TGF-beta Signaling	NM_016769.4:1125
Aldh7a1-mRNA	-0.617	0.788	-2.16	0.927	0.652	0.224	1.9	0.456	1	lm.nb	Amino Acid Metabolism, Fatty Acid Metabolism	NM_001127338.1:1130
Vdac2-mRNA	0.0923	0.118	-0.14	0.324	1.07	0.908	1.25	0.458	1	loglinear	Senescence & Quiescence	NM_011695.2:288
Eci1-mRNA	0.302	0.391	-0.464	1.07	1.23	0.725	2.1	0.462	1	lm.nb	Fatty Acid Metabolism	NM_010023.4:674
Socs6-mRNA	0.466	0.604	-0.719	1.65	1.38	0.608	3.14	0.463	1	lm.nb	JAK-STAT Signaling	NM_018821.2:1730
Smad2-mRNA	0.531	0.689	-0.821	1.88	1.44	0.566	3.69	0.464	1	lm.nb	TGF-beta Signaling	NM_010754.4:880
Mapk7-mRNA	0.266	0.35	-0.42	0.951	1.2	0.748	1.93	0.469	1	lm.nb	MAPK Signaling, Oxidative Stress Response, Senescence & Quiescence	NM_011841.1:1292
Tomm20-mRNA	0.0861	0.115	-0.14	0.312	1.06	0.908	1.24	0.477	1	loglinear	Autophagy	NM_024214.2:330
Gcm1-mRNA	0.196	0.268	-0.33	0.721	1.15	0.796	1.65	0.486	1	lm.nb	Na.QZ.ve State	NM_008103.3:930
Cpeb2-mRNA	-0.245	0.339	-0.909	0.419	0.844	0.533	1.34	0.49	1	lm.nb	Oxidative Stress Response	NM_175937.3:1766
Atp6v1d-mRNA	0.138	0.191	-0.236	0.511	1.1	0.849	1.43	0.491	1	lm.nb	mTOR Signaling	NM_023721.2:408
Kras-mRNA	-0.139	0.196	-0.524	0.246	0.908	0.696	1.19	0.5	1	lm.nb	Apoptosis, Autophagy, MAPK Signaling, MET & EMT Signaling, mTOR Signaling, PI3K-AKT Signaling, Senescence & Quiescence	NM_021284.6:489
Gja1-mRNA	-1.11	1.59	-4.22	2	0.464	0.0538	4	0.505	1	loglinear	Cytoskeletal Reorganization, Mesodermal Lineage, MET & EMT Signaling, Somatic Cell Type Markers	NM_010288.3:455
Smad4-mRNA	0.187	0.267	-0.337	0.71	1.14	0.792	1.64	0.505	1	lm.nb	TGF-beta Signaling	NM_008540.2:852
Tet1-mRNA	-0.248	0.358	-0.95	0.454	0.842	0.518	1.37	0.508	1	lm.nb	Epigenetic Modification, Mesodermal Lineage, Na.QZ.ve State	NM_027384.1:2192
Pdpk1-mRNA	-0.144	0.209	-0.554	0.267	0.905	0.681	1.2	0.512	1	lm.nb	Apoptosis, Autophagy, Cytoskeletal Reorganization, Integrin Signaling, mTOR Signaling, PI3K-AKT Signaling	NM_001080773.2:856
Rps6ka3-mRNA	0.108	0.158	-0.201	0.417	1.08	0.87	1.34	0.512	1	lm.nb	MAPK Signaling, mTOR Signaling, Senescence & Quiescence	NM_148945.1:1885
Stag1-mRNA	-0.154	0.226	-0.597	0.289	0.899	0.661	1.22	0.515	1	lm.nb	Cell Cycle	NM_009282.3:3058
Acly-mRNA	-0.158	0.237	-0.622	0.307	0.896	0.65	1.24	0.525	1	lm.nb	Fatty Acid Metabolism, Pluripotency Markers & Regulators	NM_001199296.1:1397
Nsfl1c-mRNA	-0.113	0.17	-0.447	0.221	0.925	0.733	1.17	0.525	1	lm.nb	Cytoskeletal Reorganization	NM_198326.2:1012
Ehmt1-mRNA	-0.129	0.194	-0.51	0.252	0.914	0.702	1.19	0.525	1	loglinear	Epigenetic Modification, Senescence & Quiescence	NM_001012518.2:2845
Ttc14-mRNA	-0.123	0.185	-0.486	0.24	0.918	0.714	1.18	0.526	1	lm.nb	Ectodermal Lineage	NM_001290500.1:660
Ube2d3-mRNA	-0.0625	0.0973	-0.253	0.128	0.958	0.839	1.09	0.539	1	loglinear	Hypoxia Response, TGF-beta Signaling	NM_001356594.1:252
Fnta-mRNA	0.0947	0.152	-0.203	0.393	1.07	0.869	1.31	0.551	1	loglinear	Apoptosis	NM_008033.3:804
Ppp2r1a-mRNA	0.086	0.138	-0.185	0.357	1.06	0.88	1.28	0.551	1	lm.nb	Glucose Metabolism, Hippo Signaling, PI3K-AKT Signaling, Pluripotency Markers & Regulators, TGF-beta Signaling	NM_016891.3:1559
Nedd8-mRNA	-0.0651	0.105	-0.272	0.141	0.956	0.828	1.1	0.554	1	loglinear	TGF-beta Signaling	NM_008683.3:218
Mef2a-mRNA	0.307	0.506	-0.684	1.3	1.24	0.622	2.46	0.56	1	lm.nb	Cytoskeletal Reorganization	NM_001033713.1:486
Sos1-mRNA	-0.19	0.314	-0.806	0.427	0.877	0.572	1.34	0.563	1	lm.nb	Integrin Signaling, JAK-STAT Signaling, MAPK Signaling, mTOR Signaling, PI3K-AKT Signaling	NM_009231.2:2830
Nfe2l2-mRNA	0.0649	0.108	-0.147	0.277	1.05	0.903	1.21	0.566	1	loglinear	AP-1 Signaling, Mesodermal Lineage, Oxidative Stress Response	NM_010902.3:1665
Cul1-mRNA	-0.0856	0.146	-0.372	0.201	0.942	0.773	1.15	0.574	1	loglinear	Cell Cycle, Hedgehog Signaling, Notch Signaling, TGF-beta Signaling	NM_012042.3:919
Prkar1a-mRNA	-0.0981	0.175	-0.44	0.244	0.934	0.737	1.18	0.59	1	lm.nb	Hedgehog Signaling, Mesodermal Lineage	NM_001313973.2:1270
Ski-mRNA	-0.254	0.459	-1.15	0.645	0.838	0.45	1.56	0.594	1	lm.nb	Epigenetic Modification, TGF-beta Signaling	NM_011385.2:1210
Prkch-mRNA	-0.31	0.563	-1.41	0.794	0.807	0.375	1.73	0.597	1	lm.nb	Pluripotency Markers & Regulators	NM_008856.3:730
Csnk2b-mRNA	0.084	0.153	-0.217	0.385	1.06	0.861	1.31	0.599	1	loglinear	Autophagy	NM_009975.2:418
Rbm3-mRNA	-0.0614	0.114	-0.285	0.162	0.958	0.821	1.12	0.606	1	loglinear	Na.QZ.ve State	NM_001166409.1:536
Bmpr1a-mRNA	0.723	1.4	-2.02	3.47	1.65	0.246	11.1	0.62	1	loglinear	Ectodermal Lineage, Endodermal Lineage, Hippo Signaling, Mesodermal Lineage, Pluripotency Markers & Regulators, TGF-beta Signaling	NM_009758.4:1790
Bmpr2-mRNA	0.388	0.771	-1.12	1.9	1.31	0.459	3.73	0.628	1	lm.nb	Hippo Signaling, Mesodermal Lineage, Pluripotency Markers & Regulators, TGF-beta Signaling	NM_007561.3:505
Tank-mRNA	0.0811	0.163	-0.238	0.4	1.06	0.848	1.32	0.632	1	loglinear	Autophagy	NM_011529.2:1266
Itgb1-mRNA	-0.0727	0.15	-0.366	0.22	0.951	0.776	1.17	0.64	1	loglinear	Cytoskeletal Reorganization, MET & EMT Signaling, PI3K-AKT Signaling	NM_010578.1:1855
Nfya-mRNA	-0.0732	0.159	-0.385	0.239	0.951	0.766	1.18	0.658	1	lm.nb	Pluripotency Markers & Regulators	NM_001110832.1:500
Psmb5-mRNA	-0.0591	0.135	-0.323	0.205	0.96	0.799	1.15	0.673	1	loglinear	Amino Acid Metabolism, Apoptosis, Hedgehog Signaling, Hypoxia Response, Notch Signaling, Oxidative Stress Response	NM_011186.1:334
Arid5b-mRNA	0.275	0.629	-0.958	1.51	1.21	0.515	2.84	0.674	1	lm.nb	Mesodermal Lineage	NM_023598.2:960
Pten-mRNA	-0.0584	0.137	-0.327	0.21	0.96	0.797	1.16	0.681	1	lm.nb	Autophagy, MET & EMT Signaling, mTOR Signaling, PI3K-AKT Signaling, Senescence & Quiescence	NM_008960.2:1080
Csnk2a2-mRNA	-0.0701	0.165	-0.393	0.253	0.953	0.762	1.19	0.681	1	loglinear	Autophagy	NM_009974.3:1066
Lamtor1-mRNA	0.0689	0.163	-0.25	0.388	1.05	0.841	1.31	0.683	1	loglinear	Autophagy, mTOR Signaling	NM_025605.3:404
Phf2-mRNA	-0.064	0.152	-0.362	0.234	0.957	0.778	1.18	0.685	1	loglinear	Epigenetic Modification	NM_011078.3:628
Slc25a13-mRNA	0.254	0.606	-0.933	1.44	1.19	0.524	2.72	0.686	1	lm.nb	Amino Acid Metabolism, Glucose Metabolism	NM_001177572.1:929
Flnb-mRNA	-0.227	0.551	-1.31	0.852	0.854	0.404	1.81	0.691	1	lm.nb	Cytoskeletal Reorganization, MAPK Signaling	NM_134080.1:6855
Ilk-mRNA	0.0733	0.182	-0.284	0.43	1.05	0.821	1.35	0.698	1	lm.nb	Cytoskeletal Reorganization, MET & EMT Signaling	NM_010562.2:1078
Trim33-mRNA	0.237	0.623	-0.985	1.46	1.18	0.505	2.75	0.714	1	lm.nb	Ectodermal Lineage, TGF-beta Signaling	NM_001079830.2:2612
Coro1b-mRNA	-0.077	0.209	-0.486	0.332	0.948	0.714	1.26	0.722	1	lm.nb	Cytoskeletal Reorganization	NM_011778.2:1210
Adam17-mRNA	-0.0933	0.254	-0.59	0.404	0.937	0.664	1.32	0.722	1	lm.nb	Hedgehog Signaling, MET & EMT Signaling, Notch Signaling	NM_001277266.1:1254
Irak1-mRNA	0.0583	0.16	-0.255	0.372	1.04	0.838	1.29	0.725	1	loglinear	MAPK Signaling	NM_008363.2:951
Egln2-mRNA	0.0564	0.156	-0.249	0.361	1.04	0.842	1.28	0.726	1	lm.nb	Hypoxia Response	NM_053208.4:1260
Pkd2-mRNA	-0.131	0.362	-0.84	0.578	0.913	0.558	1.49	0.726	1	lm.nb	Oxidative Stress Response	NM_008861.3:816
Gls-mRNA	-0.0496	0.138	-0.321	0.222	0.966	0.801	1.17	0.729	1	lm.nb	Amino Acid Metabolism, Glutamine Metabolism	NM_001113383.1:976
Ppp2r1b-mRNA	-0.0943	0.267	-0.618	0.429	0.937	0.652	1.35	0.733	1	lm.nb	Glucose Metabolism, Hippo Signaling, PI3K-AKT Signaling, Pluripotency Markers & Regulators, TGF-beta Signaling	NM_028614.3:116
Adh1-mRNA	0.0995	0.298	-0.484	0.683	1.07	0.715	1.61	0.747	1	lm.nb	Fatty Acid Metabolism	NM_007409.3:320
Got2-mRNA	0.0864	0.259	-0.422	0.594	1.06	0.747	1.51	0.747	1	lm.nb	Amino Acid Metabolism, Glucose Metabolism, Glutamine Metabolism	NM_010325.2:134
Parp1-mRNA	0.0774	0.237	-0.388	0.543	1.06	0.764	1.46	0.753	1	lm.nb	Apoptosis, Epigenetic Modification, Oxidative Stress Response, TGF-beta Signaling	NM_007415.3:1121
Capzb-mRNA	0.0379	0.117	-0.191	0.267	1.03	0.876	1.2	0.754	1	loglinear	Cytoskeletal Reorganization	NM_001271406.1:390
Ppp2r5e-mRNA	0.516	1.6	-2.62	3.65	1.43	0.163	12.6	0.755	1	loglinear	PI3K-AKT Signaling, Pluripotency Markers & Regulators	NM_012024.3:1790
Rest-mRNA	0.0721	0.224	-0.367	0.511	1.05	0.775	1.43	0.756	1	lm.nb	Epigenetic Modification, Na.QZ.ve State, Oxidative Stress Response, Pluripotency Markers & Regulators	NM_011263.1:885
Tjp1-mRNA	0.167	0.526	-0.863	1.2	1.12	0.55	2.29	0.759	1	lm.nb	Apoptosis, Cytoskeletal Reorganization, Hippo Signaling	NM_009386.1:3565
Nnmt-mRNA	-0.23	0.733	-1.67	1.21	0.853	0.315	2.31	0.762	1	lm.nb	Amino Acid Metabolism, MET & EMT Signaling, Na.QZ.ve State	NM_010924.3:250
Enah-mRNA	-0.248	0.869	-1.95	1.46	0.842	0.258	2.74	0.783	1	lm.nb	Cytoskeletal Reorganization	NM_001083120.2:2686
Klf5-mRNA	0.115	0.404	-0.676	0.906	1.08	0.626	1.87	0.783	1	lm.nb	Mesodermal Lineage, Na.QZ.ve State	NM_009769.4:1305
Atp6v1f-mRNA	-0.0355	0.136	-0.302	0.231	0.976	0.811	1.17	0.801	1	lm.nb	mTOR Signaling	NM_025381.2:150
Pde7a-mRNA	0.144	0.562	-0.957	1.24	1.1	0.515	2.37	0.804	1	lm.nb	Ectodermal Lineage	NM_001122759.2:930
Rwdd1-mRNA	-0.031	0.123	-0.273	0.211	0.979	0.828	1.16	0.808	1	loglinear	Oxidative Stress Response	NM_025614.3:309
Gabarap-mRNA	0.0317	0.126	-0.215	0.279	1.02	0.861	1.21	0.808	1	loglinear	Autophagy, Cytoskeletal Reorganization	NM_019749.4:522
Pccb-mRNA	-0.0548	0.219	-0.484	0.374	0.963	0.715	1.3	0.809	1	lm.nb	Fatty Acid Metabolism	NM_025835.2:344
Fn1-mRNA	0.0805	0.324	-0.555	0.716	1.06	0.681	1.64	0.81	1	lm.nb	Cytoskeletal Reorganization, Endodermal Lineage, Integrin Signaling, PI3K-AKT Signaling	NM_010233.1:2627
Bmp4-mRNA	-0.222	0.904	-1.99	1.55	0.857	0.251	2.93	0.812	1	lm.nb	Ectodermal Lineage, Hippo Signaling, Mesodermal Lineage, Pluripotency Markers & Regulators, TGF-beta Signaling	NM_007554.2:1500
Dusp6-mRNA	-0.114	0.466	-1.03	0.801	0.924	0.491	1.74	0.814	1	lm.nb	MAPK Signaling, Primed State	NM_026268.3:1066
Atp6v1a-mRNA	0.0406	0.168	-0.29	0.371	1.03	0.818	1.29	0.816	1	lm.nb	mTOR Signaling	NM_007508.5:434
Cpt2-mRNA	0.068	0.291	-0.502	0.638	1.05	0.706	1.56	0.821	1	lm.nb	Fatty Acid Metabolism	NM_009949.2:1175
Rnf8-mRNA	0.047	0.202	-0.348	0.442	1.03	0.785	1.36	0.822	1	loglinear	Epigenetic Modification	NM_021419.1:1396
Shc1-mRNA	-0.0384	0.167	-0.365	0.289	0.974	0.776	1.22	0.824	1	loglinear	Integrin Signaling	NM_011368.4:235
Zfhx3-mRNA	0.0408	0.184	-0.319	0.401	1.03	0.801	1.32	0.83	1	lm.nb	Pluripotency Markers & Regulators	NM_007496.2:9835
Wdr5-mRNA	0.0321	0.147	-0.257	0.321	1.02	0.837	1.25	0.833	1	loglinear	Epigenetic Modification, Glucose Metabolism, HOX Gene Activation	NM_080848.2:715
Fzd9-mRNA	-0.181	0.863	-1.87	1.51	0.882	0.273	2.85	0.839	1	lm.nb	Hippo Signaling, mTOR Signaling, Pluripotency Markers & Regulators	NM_010246.1:745
Ccna2-mRNA	0.0243	0.117	-0.205	0.253	1.02	0.868	1.19	0.84	1	loglinear	Cell Cycle, Epigenetic Modification, Oxidative Stress Response, Senescence & Quiescence	NM_009828.2:1280
Ube2d1-mRNA	-0.0434	0.211	-0.457	0.37	0.97	0.728	1.29	0.842	1	loglinear	Hypoxia Response, Senescence & Quiescence, TGF-beta Signaling	NM_145420.2:380
Nrbf2-mRNA	0.0285	0.141	-0.248	0.305	1.02	0.842	1.24	0.845	1	lm.nb	Autophagy	NM_001036293.2:535
Slit3-mRNA	-0.193	0.967	-2.09	1.7	0.875	0.235	3.26	0.847	1	lm.nb	MET & EMT Signaling	NM_011412.3:1057
Txn2-mRNA	-0.0303	0.155	-0.334	0.274	0.979	0.793	1.21	0.85	1	lm.nb	Amino Acid Metabolism, Oxidative Stress Response	NM_019913.5:255
Rbl2-mRNA	-0.0629	0.323	-0.696	0.57	0.957	0.617	1.48	0.85	1	lm.nb	Cell Cycle, PI3K-AKT Signaling, Senescence & Quiescence	NM_011250.4:1054
Pik3cb-mRNA	-0.047	0.241	-0.52	0.426	0.968	0.697	1.34	0.85	1	lm.nb	PI3K-AKT Signaling	NM_029094.3:1970
Ubap1-mRNA	0.0734	0.378	-0.667	0.814	1.05	0.63	1.76	0.851	1	lm.nb	Autophagy	NM_023305.3:1515
Atp6v1b2-mRNA	-0.0285	0.15	-0.322	0.265	0.98	0.8	1.2	0.854	1	loglinear	mTOR Signaling	NM_007509.3:1017
Ccnc-mRNA	0.231	1.36	-2.44	2.9	1.17	0.184	7.48	0.87	1	loglinear	Notch Signaling, TGF-beta Signaling	NM_016746.4:186
Pcca-mRNA	0.0762	0.458	-0.822	0.974	1.05	0.566	1.96	0.872	1	lm.nb	Fatty Acid Metabolism	NM_144844.2:1558
Rala-mRNA	-0.0248	0.152	-0.324	0.274	0.983	0.799	1.21	0.875	1	lm.nb	Cytoskeletal Reorganization	NM_019491.5:605
Vegfc-mRNA	0.129	0.798	-1.43	1.69	1.09	0.37	3.23	0.875	1	lm.nb	MAPK Signaling, MET & EMT Signaling, PI3K-AKT Signaling	NM_009506.2:1320
Ctcf-mRNA	-0.0207	0.134	-0.284	0.242	0.986	0.821	1.18	0.881	1	lm.nb	Epigenetic Modification, HOX Gene Activation	NM_181322.3:1605
Rapgef2-mRNA	0.101	0.667	-1.21	1.41	1.07	0.433	2.66	0.884	1	lm.nb	MAPK Signaling	NM_001099624.2:1644
Tet2-mRNA	-0.0792	0.558	-1.17	1.01	0.947	0.444	2.02	0.891	1	lm.nb	Epigenetic Modification, Na.QZ.ve State	NM_001040400.2:2485
Scly-mRNA	-0.035	0.285	-0.593	0.523	0.976	0.663	1.44	0.905	1	lm.nb	Amino Acid Metabolism	NM_016717.3:585
Fzd7-mRNA	-0.0627	0.515	-1.07	0.947	0.957	0.475	1.93	0.906	1	lm.nb	Ectodermal Lineage, Hippo Signaling, MET & EMT Signaling, mTOR Signaling, Pluripotency Markers & Regulators	NM_008057.3:1084
Hlcs-mRNA	0.107	0.951	-1.76	1.97	1.08	0.296	3.92	0.913	1	lm.nb	Epigenetic Modification	NM_139145.4:970
Adipor1-mRNA	-0.0142	0.129	-0.268	0.239	0.99	0.831	1.18	0.915	1	loglinear	Glucose Metabolism, MET & EMT Signaling	NM_028320.3:805
Eif4e2-mRNA	-0.0162	0.167	-0.344	0.311	0.989	0.788	1.24	0.925	1	lm.nb	Hypoxia Response, mTOR Signaling, PI3K-AKT Signaling	NM_001039169.1:870
Ptk2-mRNA	-0.0656	0.694	-1.43	1.29	0.956	0.372	2.45	0.927	1	lm.nb	Apoptosis, Cytoskeletal Reorganization, Integrin Signaling, MET & EMT Signaling, PI3K-AKT Signaling	NM_007982.2:1060
Egln1-mRNA	-0.0152	0.184	-0.375	0.345	0.99	0.771	1.27	0.936	1	lm.nb	Hypoxia Response, Na.QZ.ve State, Oxidative Stress Response	NM_053207.2:1302
Diablo-mRNA	0.0128	0.181	-0.342	0.367	1.01	0.789	1.29	0.945	1	lm.nb	Apoptosis, Oxidative Stress Response	NM_023232.3:184
Gcdh-mRNA	0.0167	0.266	-0.504	0.538	1.01	0.705	1.45	0.952	1	lm.nb	Amino Acid Metabolism, Fatty Acid Metabolism	NM_008097.2:485
Amd1/2-mRNA	0.0061	0.106	-0.202	0.214	1	0.869	1.16	0.956	1	loglinear	Amino Acid Metabolism	NM_009665.5:865
Nup133-mRNA	-0.00808	0.149	-0.299	0.283	0.994	0.813	1.22	0.958	1	loglinear	Glucose Metabolism	NM_172288.2:3154
Nlk-mRNA	0.0135	0.253	-0.482	0.509	1.01	0.716	1.42	0.959	1	lm.nb	Ectodermal Lineage, MAPK Signaling, Mesodermal Lineage, Pluripotency Markers & Regulators	NM_008702.3:2545
Ube2m-mRNA	-0.0036	0.0696	-0.14	0.133	0.998	0.908	1.1	0.96	1	loglinear	TGF-beta Signaling	NM_145578.1:415
Mad2l2-mRNA	0.0137	0.282	-0.54	0.567	1.01	0.688	1.48	0.963	1	lm.nb	Cell Cycle, MET & EMT Signaling	NM_027985.2:565
Chordc1-mRNA	-0.0111	0.241	-0.484	0.462	0.992	0.715	1.38	0.964	1	lm.nb	Cytoskeletal Reorganization, RhoROCK Signaling	NM_025844.2:182
Spopl-mRNA	0.0161	0.351	-0.672	0.704	1.01	0.628	1.63	0.964	1	lm.nb	Hedgehog Signaling	NM_029773.2:522
Socs5-mRNA	0.0339	0.787	-1.51	1.58	1.02	0.351	2.98	0.967	1	lm.nb	JAK-STAT Signaling	NM_019654.2:1470
Yy1-mRNA	0.00563	0.16	-0.307	0.319	1	0.808	1.25	0.973	1	lm.nb	HOX Gene Activation	NM_009537.3:760
Hdac3-mRNA	-0.00554	0.169	-0.337	0.326	0.996	0.792	1.25	0.975	1	loglinear	Epigenetic Modification, HOX Gene Activation, Notch Signaling	NM_010411.2:1025
Bub1-mRNA	0.0069	0.235	-0.453	0.467	1	0.73	1.38	0.977	1	lm.nb	Cell Cycle	NM_001113179.1:1802
Slc44a1-mRNA	0.00949	0.346	-0.669	0.688	1.01	0.629	1.61	0.979	1	lm.nb	Amino Acid Metabolism	NM_001159633.1:944
Skp1-mRNA	-0.0037	0.15	-0.297	0.29	0.997	0.814	1.22	0.981	1	lm.nb	Cell Cycle, Epigenetic Modification, Hedgehog Signaling, Notch Signaling, TGF-beta Signaling	NM_011543.4:490
Dusp7-mRNA	0.00741	0.339	-0.656	0.671	1.01	0.635	1.59	0.983	1	loglinear	MAPK Signaling	NM_153459.4:660
Dvl2-mRNA	-1.37E-16	0.306	-0.6	0.6	1	0.66	1.52	1	1	lm.nb	Hippo Signaling, mTOR Signaling, Notch Signaling, Pluripotency Markers & Regulators	NM_007888.3:1695
F11r-mRNA	2.64E-16	0.861	-1.69	1.69	1	0.311	3.22	1	1	lm.nb	Cytoskeletal Reorganization, TGF-beta Signaling	NM_172647.2:800
