# Supplementary material for: Propranolol treatment during repetitive mild traumatic brain injuries induces transcriptomic changes in the bone marrow of mice
Source: Front Neurosci. 2023 Sep 12;17:1219941. doi: 10.3389/fnins.2023.1219941 (PMC10561692; doi:10.3389/fnins.2023.1219941)
Supplement: Supplementary file 3 [file Data_Sheet_3.csv]

	Log2 fold change	std error (log2)	Lower confidence limit (log2)	Upper confidence limit (log2)	Linear fold change	Lower confidence limit (linear)	Upper confidence limit (linear)	P-value	BONF.p.value	method	Gene.sets	probe.ID
Usp7-mRNA	-1.38	0.0588	-1.5	-1.27	0.384	0.354	0.415	1.13E-08	6.66E-06	loglinear	Epigenetic Modification, Glucose Metabolism	NM_001003918.2:2140
Tfdp2-mRNA	-2.46	0.114	-2.68	-2.23	0.182	0.156	0.213	2.30E-08	1.35E-05	loglinear	Apoptosis, Cell Cycle, Notch Signaling, Senescence & Quiescence, TGF-beta Signaling	NM_178667.4:754
Asf1a-mRNA	-0.791	0.0437	-0.877	-0.705	0.578	0.545	0.613	8.97E-08	5.27E-05	loglinear	Senescence & Quiescence	NM_025541.3:435
Add1-mRNA	-1.23	0.0715	-1.37	-1.09	0.427	0.387	0.47	1.34E-07	7.87E-05	loglinear	Apoptosis, Cytoskeletal Reorganization	NM_001024458.3:745
St3gal6-mRNA	-2.31	0.152	-2.61	-2.01	0.202	0.164	0.248	3.49E-07	0.000205	lm.nb	Notch Signaling	NM_018784.2:1252
Cdc6-mRNA	-1.36	0.0934	-1.55	-1.18	0.389	0.343	0.442	4.80E-07	0.000282	loglinear	Cell Cycle	NM_011799.2:1206
E2f4-mRNA	-1.26	0.09	-1.44	-1.09	0.416	0.368	0.47	6.36E-07	0.000374	loglinear	Cell Cycle, Senescence & Quiescence, TGF-beta Signaling	NM_148952.1:1204
Ppp2r5b-mRNA	-1.88	0.136	-2.14	-1.61	0.273	0.227	0.328	7.44E-07	0.000437	loglinear	PI3K-AKT Signaling	NM_198168.3:1112
Bcl2l1-mRNA	-2.09	0.154	-2.39	-1.79	0.235	0.19	0.289	8.15E-07	0.000479	loglinear	Apoptosis, Autophagy, JAK-STAT Signaling, PI3K-AKT Signaling	NM_009743.4:200
Ccna2-mRNA	-1.16	0.088	-1.34	-0.991	0.447	0.396	0.503	1.02E-06	0.000601	loglinear	Cell Cycle, Epigenetic Modification, Oxidative Stress Response, Senescence & Quiescence	NM_009828.2:1280
Adam10-mRNA	-1.07	0.0843	-1.24	-0.905	0.476	0.425	0.534	1.40E-06	0.000821	loglinear	Notch Signaling	NM_007399.4:686
Gls2-mRNA	-3.5	0.281	-4.05	-2.95	0.0881	0.0602	0.129	1.59E-06	0.000934	loglinear	Amino Acid Metabolism, Glutamine Metabolism	NM_001033264.3:860
Slc7a5-mRNA	-1.86	0.151	-2.15	-1.56	0.276	0.225	0.339	1.79E-06	0.00105	loglinear	Amino Acid Metabolism, mTOR Signaling	NM_011404.3:780
Chek1-mRNA	-0.633	0.0519	-0.735	-0.531	0.645	0.601	0.692	1.91E-06	0.00112	loglinear	Cell Cycle, Epigenetic Modification, Senescence & Quiescence	NM_007691.5:1220
Ppp2r1b-mRNA	-1.06	0.0915	-1.24	-0.881	0.48	0.424	0.543	2.81E-06	0.00165	loglinear	Glucose Metabolism, Hippo Signaling, PI3K-AKT Signaling, Pluripotency Markers & Regulators, TGF-beta Signaling	NM_028614.3:116
Kif11-mRNA	-0.933	0.0812	-1.09	-0.774	0.524	0.469	0.585	3.00E-06	0.00176	loglinear	Cytoskeletal Reorganization	NM_010615.1:2752
Cir1-mRNA	-1.03	0.0895	-1.2	-0.851	0.491	0.435	0.554	3.02E-06	0.00177	loglinear	Notch Signaling	NM_025854.3:1079
Prdx3-mRNA	-1.65	0.145	-1.93	-1.36	0.319	0.262	0.388	3.20E-06	0.00188	loglinear	Oxidative Stress Response	NM_007452.2:496
Nphp1-mRNA	-1.65	0.15	-1.94	-1.36	0.319	0.26	0.391	4.14E-06	0.00243	loglinear	Cytoskeletal Reorganization	NM_001291012.1:1652
Ctbp1-mRNA	-0.703	0.0652	-0.831	-0.576	0.614	0.562	0.671	4.80E-06	0.00282	loglinear	Ectodermal Lineage, Epigenetic Modification, Notch Signaling, Pluripotency Markers & Regulators	NM_013502.3:425
Mapkapk2-mRNA	0.6	0.0561	0.49	0.709	1.52	1.4	1.64	5.17E-06	0.00304	loglinear	MAPK Signaling, Senescence & Quiescence	NM_008551.2:1070
Fbxo5-mRNA	-1.19	0.116	-1.41	-0.958	0.44	0.376	0.515	7.12E-06	0.00419	loglinear	Cytoskeletal Reorganization	NM_025995.2:475
Rnf8-mRNA	-1.06	0.104	-1.26	-0.856	0.48	0.416	0.552	7.39E-06	0.00434	loglinear	Epigenetic Modification	NM_021419.1:1396
Sorbs1-mRNA	-2.28	0.229	-2.73	-1.84	0.205	0.15	0.28	8.64E-06	0.00508	loglinear	Glucose Metabolism	NM_009166.3:2075
Bub1b-mRNA	-0.551	0.0554	-0.66	-0.443	0.682	0.633	0.736	8.82E-06	0.00519	loglinear	Cell Cycle	NM_009773.3:2570
Seh1l-mRNA	-0.42	0.0438	-0.506	-0.335	0.747	0.704	0.793	1.15E-05	0.00678	loglinear	mTOR Signaling	NM_001039088.1:312
Csnk1a1-mRNA	-0.308	0.0329	-0.373	-0.244	0.807	0.772	0.844	1.38E-05	0.00812	loglinear	Hedgehog Signaling	NM_146087.2:690
Cul1-mRNA	-0.411	0.045	-0.499	-0.323	0.752	0.707	0.799	1.66E-05	0.00976	loglinear	Cell Cycle, Hedgehog Signaling, Notch Signaling, TGF-beta Signaling	NM_012042.3:919
Ccnb1-mRNA	-1.05	0.116	-1.28	-0.827	0.481	0.411	0.564	1.71E-05	0.0101	loglinear	Cell Cycle, Epigenetic Modification, Senescence & Quiescence	NM_172301.3:816
Ube2c-mRNA	-0.917	0.104	-1.12	-0.713	0.529	0.46	0.61	2.15E-05	0.0127	loglinear	Senescence & Quiescence	NM_026785.2:151
Hras-mRNA	-1.1	0.126	-1.35	-0.858	0.465	0.392	0.552	2.20E-05	0.0129	loglinear	Apoptosis, Autophagy, JAK-STAT Signaling, MAPK Signaling, mTOR Signaling, PI3K-AKT Signaling, Senescence & Quiescence	NM_001130443.1:240
Bub1-mRNA	-0.646	0.0737	-0.791	-0.502	0.639	0.578	0.706	2.25E-05	0.0132	loglinear	Cell Cycle	NM_001113179.1:1802
Fnta-mRNA	-0.314	0.0363	-0.385	-0.243	0.805	0.766	0.845	2.49E-05	0.0146	loglinear	Apoptosis	NM_008033.3:804
Pafah1b1-mRNA	-0.529	0.0617	-0.65	-0.409	0.693	0.637	0.753	2.62E-05	0.0154	loglinear	Cytoskeletal Reorganization, Pluripotency Markers & Regulators	NM_013625.4:1048
Ybx1-mRNA	0.463	0.0542	0.357	0.57	1.38	1.28	1.48	2.72E-05	0.016	loglinear	MET & EMT Signaling, Notch Signaling	NM_011732.2:905
Nup133-mRNA	-0.869	0.102	-1.07	-0.668	0.547	0.476	0.629	2.85E-05	0.0168	loglinear	Glucose Metabolism	NM_172288.2:3154
Ptpn13-mRNA	-4.01	0.474	-4.94	-3.09	0.0619	0.0325	0.118	2.88E-05	0.017	loglinear	Apoptosis, Ectodermal Lineage	NM_011204.2:5090
Acsl5-mRNA	-0.53	0.0631	-0.654	-0.407	0.692	0.635	0.754	3.06E-05	0.018	loglinear	Fatty Acid Metabolism	NM_027976.2:2510
Ddit3-mRNA	-0.854	0.103	-1.06	-0.652	0.553	0.481	0.637	3.47E-05	0.0204	loglinear	Apoptosis, MAPK Signaling	NM_007837.3:255
Ctcf-mRNA	-0.646	0.0784	-0.8	-0.492	0.639	0.574	0.711	3.52E-05	0.0207	loglinear	Epigenetic Modification, HOX Gene Activation	NM_181322.3:1605
Tbce-mRNA	-0.621	0.0757	-0.77	-0.473	0.65	0.587	0.721	3.64E-05	0.0214	loglinear	Cytoskeletal Reorganization	NM_178337.2:225
Klf4-mRNA	2.05	0.251	1.56	2.55	4.15	2.95	5.84	3.73E-05	0.022	lm.nb	Mesodermal Lineage, Na.QZ.ve State, Oxidative Stress Response, Pluripotency Markers & Regulators	NM_010637.3:1148
Fzr1-mRNA	-0.907	0.111	-1.13	-0.688	0.533	0.458	0.621	3.87E-05	0.0228	loglinear	Cell Cycle, Senescence & Quiescence	NM_019757.1:641
Chek2-mRNA	-0.967	0.119	-1.2	-0.734	0.512	0.435	0.601	3.92E-05	0.0231	loglinear	Cell Cycle, Senescence & Quiescence	NM_016681.3:790
Cebpb-mRNA	1.31	0.162	0.997	1.63	2.49	2	3.1	3.93E-05	0.0231	lm.nb	AP-1 Signaling, Senescence & Quiescence	NM_009883.4:343
Jund-mRNA	1.49	0.188	1.12	1.86	2.81	2.18	3.63	4.60E-05	0.027	lm.nb	AP-1 Signaling	NM_010592.5:1636
Ccnb2-mRNA	-0.805	0.102	-1.01	-0.604	0.572	0.498	0.658	4.91E-05	0.0289	loglinear	Cell Cycle, Cytoskeletal Reorganization, Senescence & Quiescence	NM_007630.2:280
Xpo1-mRNA	-0.426	0.0543	-0.532	-0.32	0.744	0.691	0.801	5.03E-05	0.0296	loglinear	TGF-beta Signaling	NM_134014.3:1904
Cbx4-mRNA	1.52	0.196	1.13	1.9	2.86	2.19	3.74	5.54E-05	0.0325	lm.nb	Senescence & Quiescence	NM_007625.2:935
Ttc14-mRNA	-0.726	0.0944	-0.911	-0.541	0.604	0.532	0.687	5.76E-05	0.0338	loglinear	Ectodermal Lineage	NM_001290500.1:660
Adh1-mRNA	-0.836	0.109	-1.05	-0.623	0.56	0.483	0.649	5.78E-05	0.034	loglinear	Fatty Acid Metabolism	NM_007409.3:320
Ppp1cb-mRNA	-0.588	0.0787	-0.743	-0.434	0.665	0.598	0.74	7.11E-05	0.0418	loglinear	Glucose Metabolism, Hippo Signaling, Senescence & Quiescence, TGF-beta Signaling	NM_172707.3:464
Cdk8-mRNA	-1.03	0.137	-1.3	-0.757	0.491	0.407	0.592	7.11E-05	0.0418	loglinear	Notch Signaling, TGF-beta Signaling	NM_153599.4:850
Ranbp2-mRNA	-0.584	0.0782	-0.737	-0.431	0.667	0.6	0.742	7.12E-05	0.0418	loglinear	Glucose Metabolism	NM_011240.3:1376
Cd34-mRNA	0.814	0.111	0.596	1.03	1.76	1.51	2.04	8.06E-05	0.0474	loglinear	Partially Reprogrammed	NM_001111059.1:560
Ifngr1-mRNA	0.491	0.0669	0.36	0.622	1.41	1.28	1.54	8.10E-05	0.0476	loglinear	Hypoxia Response, JAK-STAT Signaling	NM_010511.2:985
Ube2m-mRNA	-0.366	0.0499	-0.463	-0.268	0.776	0.725	0.83	8.13E-05	0.0478	loglinear	TGF-beta Signaling	NM_145578.1:415
Jun-mRNA	2.63	0.363	1.92	3.34	6.18	3.77	10.1	8.94E-05	0.0526	lm.nb	AP-1 Signaling	NM_010591.2:1783
Sav1-mRNA	-0.533	0.0739	-0.678	-0.388	0.691	0.625	0.764	9.15E-05	0.0538	loglinear	Hippo Signaling	NM_022028.2:1070
Rad1-mRNA	-1.13	0.159	-1.44	-0.82	0.456	0.367	0.566	0.000101	0.0596	loglinear	Senescence & Quiescence	NM_011232.2:406
Limd1-mRNA	-0.464	0.0654	-0.592	-0.336	0.725	0.663	0.792	0.000102	0.0602	loglinear	Cytoskeletal Reorganization, Hippo Signaling, Hypoxia Response	NM_013860.2:1010
Diablo-mRNA	-0.677	0.0954	-0.864	-0.49	0.625	0.549	0.712	0.000102	0.0602	loglinear	Apoptosis, Oxidative Stress Response	NM_023232.3:184
Acad8-mRNA	0.734	0.104	0.531	0.937	1.66	1.44	1.91	0.000103	0.0607	loglinear	Amino Acid Metabolism	NM_025862.2:838
Ywhaq-mRNA	-0.232	0.0329	-0.297	-0.168	0.851	0.814	0.89	0.000107	0.0629	loglinear	Apoptosis, Cell Cycle, Hippo Signaling, PI3K-AKT Signaling	NM_011739.3:659
Ppp1cc-mRNA	-0.362	0.0517	-0.464	-0.261	0.778	0.725	0.834	0.000112	0.0656	loglinear	Hippo Signaling, Senescence & Quiescence, TGF-beta Signaling	NM_013636.4:1211
Suv39h2-mRNA	-0.924	0.133	-1.18	-0.664	0.527	0.44	0.631	0.000118	0.0694	loglinear	Epigenetic Modification	NM_022724.3:815
Amd1/2-mRNA	-0.727	0.105	-0.932	-0.522	0.604	0.524	0.696	0.000119	0.0698	loglinear	Amino Acid Metabolism	NM_009665.5:865
Bccip-mRNA	-0.617	0.0901	-0.794	-0.441	0.652	0.577	0.737	0.000131	0.0771	loglinear	Cytoskeletal Reorganization	NM_025392.2:855
Gcdh-mRNA	-1.07	0.157	-1.37	-0.759	0.478	0.386	0.591	0.000136	0.0802	loglinear	Amino Acid Metabolism, Fatty Acid Metabolism	NM_008097.2:485
Lin9-mRNA	-0.581	0.0854	-0.749	-0.414	0.668	0.595	0.751	0.000137	0.0806	loglinear	Senescence & Quiescence	NM_175186.4:690
Tor1a-mRNA	0.449	0.066	0.319	0.578	1.36	1.25	1.49	0.000138	0.0811	loglinear	Oxidative Stress Response	NM_144884.2:246
Tjp1-mRNA	-2.08	0.307	-2.68	-1.48	0.237	0.156	0.359	0.000141	0.0829	lm.nb	Apoptosis, Cytoskeletal Reorganization, Hippo Signaling	NM_009386.1:3565
Vim-mRNA	0.609	0.09	0.432	0.785	1.52	1.35	1.72	0.000143	0.0842	loglinear	Apoptosis, Autophagy, Cytoskeletal Reorganization, MET & EMT Signaling, Pluripotency Markers & Regulators	NM_011701.4:1417
Lef1-mRNA	-1.22	0.183	-1.58	-0.862	0.429	0.334	0.55	0.00016	0.0939	lm.nb	Endodermal Lineage, Epigenetic Modification, Hippo Signaling, Mesodermal Lineage, Pluripotency Markers & Regulators	NM_001276402.1:1957
Atf4-mRNA	0.86	0.129	0.606	1.11	1.82	1.52	2.16	0.000161	0.0948	loglinear	AP-1 Signaling, Apoptosis, Glucose Metabolism, MAPK Signaling, Oxidative Stress Response, PI3K-AKT Signaling	NM_009716.2:812
Txn2-mRNA	-0.361	0.0554	-0.47	-0.252	0.779	0.722	0.84	0.000186	0.109	loglinear	Amino Acid Metabolism, Oxidative Stress Response	NM_019913.5:255
Bmp5-mRNA	-0.415	0.0638	-0.54	-0.29	0.75	0.688	0.818	0.000186	0.109	loglinear	Hippo Signaling, MET & EMT Signaling, TGF-beta Signaling	NM_007555.4:740
Mcm6-mRNA	-0.681	0.105	-0.886	-0.476	0.624	0.541	0.719	0.000187	0.11	loglinear	Cell Cycle	NM_008567.1:1118
Hmga1-mRNA	0.593	0.0913	0.414	0.772	1.51	1.33	1.71	0.000189	0.111	loglinear	Senescence & Quiescence	NM_001025427.3:310
Prkab1-mRNA	-0.715	0.11	-0.931	-0.498	0.609	0.524	0.708	0.000194	0.114	loglinear	Autophagy, mTOR Signaling	NM_031869.2:511
Pik3r1-mRNA	-0.678	0.105	-0.884	-0.471	0.625	0.542	0.721	0.000201	0.118	loglinear	PI3K-AKT Signaling	NM_001024955.2:1190
Ubap1-mRNA	-0.894	0.139	-1.17	-0.621	0.538	0.446	0.65	0.000204	0.12	loglinear	Autophagy	NM_023305.3:1515
Fosb-mRNA	2.63	0.41	1.83	3.43	6.2	3.55	10.8	0.000205	0.121	lm.nb	AP-1 Signaling	NM_008036.2:615
Glud1-mRNA	0.519	0.0815	0.36	0.679	1.43	1.28	1.6	0.000216	0.127	loglinear	Amino Acid Metabolism, Glutamine Metabolism	NM_008133.4:1495
Junb-mRNA	1.71	0.269	1.18	2.23	3.26	2.27	4.7	0.00022	0.129	lm.nb	AP-1 Signaling	NM_008416.1:335
Ehmt2-mRNA	0.434	0.0684	0.3	0.568	1.35	1.23	1.48	0.000221	0.13	loglinear	Epigenetic Modification, Senescence & Quiescence	NM_145830.1:3475
Elovl5-mRNA	0.73	0.116	0.503	0.956	1.66	1.42	1.94	0.000231	0.136	loglinear	Fatty Acid Metabolism	NM_134255.3:398
Pcna-mRNA	-0.653	0.104	-0.856	-0.45	0.636	0.552	0.732	0.000234	0.138	loglinear	Cell Cycle, Oxidative Stress Response	NM_011045.2:590
Pccb-mRNA	-1.01	0.16	-1.32	-0.692	0.498	0.401	0.619	0.000236	0.138	loglinear	Fatty Acid Metabolism	NM_025835.2:344
Nisch-mRNA	0.921	0.147	0.634	1.21	1.89	1.55	2.31	0.000236	0.139	loglinear	Cytoskeletal Reorganization, Glucose Metabolism	NM_022656.2:1502
Ywhag-mRNA	0.942	0.151	0.647	1.24	1.92	1.57	2.36	0.000243	0.143	lm.nb	Apoptosis, Cell Cycle, Hippo Signaling, PI3K-AKT Signaling	NM_018871.3:614
Dnmt1-mRNA	-0.28	0.0462	-0.37	-0.189	0.824	0.774	0.877	0.000306	0.18	loglinear	Epigenetic Modification, Primed State	NM_010066.3:2380
Thy1-mRNA	1.05	0.174	0.71	1.39	2.07	1.64	2.62	0.000309	0.182	loglinear	MET & EMT Signaling, RhoROCK Signaling	NM_009382.3:425
Vegfa-mRNA	1.18	0.197	0.791	1.56	2.26	1.73	2.95	0.000332	0.195	lm.nb	Epigenetic Modification, Hypoxia Response, MAPK Signaling, MET & EMT Signaling, PI3K-AKT Signaling	NM_009505.4:1332
Id2-mRNA	0.944	0.159	0.633	1.25	1.92	1.55	2.39	0.000342	0.201	lm.nb	Hippo Signaling, MET & EMT Signaling, Pluripotency Markers & Regulators, TGF-beta Signaling	NM_010496.3:354
Batf-mRNA	0.847	0.143	0.566	1.13	1.8	1.48	2.18	0.000358	0.21	loglinear	AP-1 Signaling	NM_016767.2:329
Rhob-mRNA	1.57	0.267	1.04	2.09	2.97	2.06	4.26	0.000374	0.22	lm.nb	Cytoskeletal Reorganization, Oxidative Stress Response, RhoROCK Signaling	NM_007483.3:715
Vcp-mRNA	-0.315	0.0538	-0.421	-0.21	0.804	0.747	0.865	0.000377	0.222	loglinear	Autophagy, Hedgehog Signaling	NM_009503.3:510
Tacc3-mRNA	-0.537	0.0927	-0.719	-0.356	0.689	0.608	0.782	0.000407	0.239	loglinear	Notch Signaling	NM_001040435.2:778
Ndufab1-mRNA	-0.636	0.11	-0.852	-0.421	0.643	0.554	0.747	0.000409	0.241	loglinear	Amino Acid Metabolism, Fatty Acid Metabolism	NM_001360743.1:254
Eif4e-mRNA	-0.344	0.0595	-0.461	-0.228	0.788	0.726	0.854	0.000411	0.242	loglinear	Hypoxia Response, mTOR Signaling, PI3K-AKT Signaling	NM_007917.4:685
Ivd-mRNA	0.554	0.0959	0.366	0.742	1.47	1.29	1.67	0.000415	0.244	loglinear	Amino Acid Metabolism	NM_019826.3:626
Mdk-mRNA	1.85	0.321	1.22	2.48	3.6	2.32	5.56	0.00043	0.253	lm.nb	MET & EMT Signaling, Notch Signaling	NM_001012335.1:341
Scly-mRNA	-0.713	0.124	-0.957	-0.47	0.61	0.515	0.722	0.000436	0.256	loglinear	Amino Acid Metabolism	NM_016717.3:585
Sdc2-mRNA	1.82	0.319	1.2	2.45	3.54	2.29	5.46	0.000446	0.262	lm.nb	Ectodermal Lineage	NM_008304.2:675
Atf3-mRNA	2.31	0.405	1.52	3.11	4.97	2.87	8.62	0.00045	0.265	lm.nb	AP-1 Signaling, Glucose Metabolism	NM_007498.3:387
Anapc1-mRNA	-0.543	0.0953	-0.73	-0.356	0.686	0.603	0.781	0.000455	0.268	loglinear	Cell Cycle, Senescence & Quiescence	NM_008569.2:908
Grb10-mRNA	0.97	0.172	0.634	1.31	1.96	1.55	2.47	0.000482	0.283	loglinear	Glucose Metabolism, mTOR Signaling	NM_010345.4:1915
Ccdc88c-mRNA	0.77	0.137	0.503	1.04	1.71	1.42	2.05	0.000486	0.286	lm.nb	Ectodermal Lineage	NM_026681.5:398
Nfatc3-mRNA	-0.419	0.0744	-0.565	-0.274	0.748	0.676	0.827	0.00049	0.288	loglinear	MAPK Signaling, Senescence & Quiescence	NM_010901.2:2260
Rae1-mRNA	-0.438	0.0778	-0.59	-0.285	0.738	0.664	0.821	0.000498	0.293	loglinear	Cytoskeletal Reorganization, Glucose Metabolism	NM_175112.5:312
Hdac2-mRNA	-0.458	0.082	-0.619	-0.298	0.728	0.651	0.814	0.000516	0.304	loglinear	Cell Cycle, Epigenetic Modification, Notch Signaling, Oxidative Stress Response	NM_008229.2:1010
Pttg1-mRNA	-0.468	0.0838	-0.632	-0.304	0.723	0.645	0.81	0.000517	0.304	loglinear	Cell Cycle	NM_001131054.1:288
Nfkb2-mRNA	0.651	0.117	0.422	0.879	1.57	1.34	1.84	0.000522	0.307	loglinear	MAPK Signaling	NM_019408.2:1150
Strap-mRNA	-0.457	0.082	-0.617	-0.296	0.729	0.652	0.814	0.000527	0.31	loglinear	MET & EMT Signaling, TGF-beta Signaling	NM_011499.3:924
Ppp3cb-mRNA	-0.256	0.0462	-0.346	-0.165	0.838	0.787	0.892	0.000552	0.325	loglinear	MAPK Signaling, Senescence & Quiescence	NM_008914.1:290
Col5a1-mRNA	1.69	0.308	1.09	2.3	3.23	2.13	4.91	0.000572	0.336	lm.nb	Endodermal Lineage	NM_015734.2:832
Kras-mRNA	-0.497	0.0913	-0.677	-0.318	0.708	0.626	0.802	0.000611	0.36	loglinear	Apoptosis, Autophagy, MAPK Signaling, MET & EMT Signaling, mTOR Signaling, PI3K-AKT Signaling, Senescence & Quiescence	NM_021284.6:489
Ext1-mRNA	-0.811	0.15	-1.11	-0.517	0.57	0.465	0.699	0.000647	0.381	lm.nb	Endodermal Lineage, Mesodermal Lineage	NM_010162.2:1895
Sdcbp-mRNA	-0.515	0.0959	-0.703	-0.327	0.7	0.614	0.797	0.000669	0.394	loglinear	Cytoskeletal Reorganization, Ectodermal Lineage, MET & EMT Signaling	NM_001098227.1:158
Cdc25a-mRNA	0.436	0.0823	0.275	0.597	1.35	1.21	1.51	0.000728	0.428	loglinear	Cell Cycle, Senescence & Quiescence	NM_007658.3:855
Wdr5-mRNA	-0.215	0.0406	-0.295	-0.136	0.861	0.815	0.91	0.000729	0.429	loglinear	Epigenetic Modification, Glucose Metabolism, HOX Gene Activation	NM_080848.2:715
Fn1-mRNA	1.08	0.203	0.677	1.47	2.11	1.6	2.78	0.000741	0.436	lm.nb	Cytoskeletal Reorganization, Endodermal Lineage, Integrin Signaling, PI3K-AKT Signaling	NM_010233.1:2627
Oxsm-mRNA	-0.614	0.117	-0.843	-0.385	0.653	0.557	0.766	0.000772	0.454	loglinear	Fatty Acid Metabolism	NM_027695.3:1556
Arntl-mRNA	-0.756	0.145	-1.04	-0.473	0.592	0.487	0.721	0.000794	0.467	lm.nb	Oxidative Stress Response	NM_007489.3:1519
Hmgb1-mRNA	-0.17	0.0326	-0.233	-0.106	0.889	0.851	0.929	0.000826	0.486	loglinear	Apoptosis, Autophagy, Glucose Metabolism, MET & EMT Signaling	NM_010439.4:507
Fosl2-mRNA	1.27	0.245	0.789	1.75	2.41	1.73	3.37	0.000848	0.498	lm.nb	AP-1 Signaling	NM_008037.4:892
Cdk7-mRNA	-0.57	0.11	-0.786	-0.354	0.674	0.58	0.783	0.000854	0.502	loglinear	Cell Cycle, Epigenetic Modification	NM_009874.3:412
Eif4g1-mRNA	-0.31	0.0606	-0.429	-0.192	0.806	0.743	0.876	0.000909	0.535	loglinear	mTOR Signaling	NM_145941.3:1980
Nav1-mRNA	1.03	0.202	0.636	1.43	2.04	1.55	2.69	0.000918	0.54	lm.nb	Cytoskeletal Reorganization	NM_173437.2:5230
Spopl-mRNA	-0.695	0.136	-0.962	-0.428	0.618	0.513	0.743	0.000927	0.545	lm.nb	Hedgehog Signaling	NM_029773.2:522
Rb1cc1-mRNA	-0.703	0.138	-0.974	-0.432	0.614	0.509	0.741	0.000944	0.555	loglinear	Autophagy	NM_009826.4:497
Eif2s1-mRNA	-0.731	0.144	-1.01	-0.449	0.603	0.495	0.733	0.000956	0.562	loglinear	Apoptosis, Autophagy, Oxidative Stress Response	NM_026114.3:665
Gramd1b-mRNA	0.83	0.164	0.508	1.15	1.78	1.42	2.22	0.000983	0.578	lm.nb	Ectodermal Lineage	NM_172768.1:1660
Cbx6-mRNA	-0.898	0.178	-1.25	-0.549	0.537	0.422	0.683	0.000985	0.579	loglinear	Senescence & Quiescence	NM_028763.3:1217
Mecp2-mRNA	0.515	0.102	0.315	0.714	1.43	1.24	1.64	0.000993	0.584	loglinear	Ectodermal Lineage, Epigenetic Modification	NM_010788.2:755
Prkag1-mRNA	-0.394	0.0785	-0.548	-0.24	0.761	0.684	0.847	0.00104	0.609	loglinear	Autophagy, mTOR Signaling	NM_016781.2:176
Ncam1-mRNA	0.823	0.165	0.5	1.15	1.77	1.41	2.21	0.00107	0.627	lm.nb	Ectodermal Lineage	NM_001113204.1:740
Was-mRNA	0.364	0.073	0.221	0.507	1.29	1.17	1.42	0.00107	0.632	loglinear	Cytoskeletal Reorganization	NM_009515.2:130
Ttk-mRNA	-0.533	0.108	-0.745	-0.322	0.691	0.597	0.8	0.00112	0.66	loglinear	Cell Cycle	NM_009445.2:1290
Taf5-mRNA	-0.618	0.126	-0.865	-0.371	0.651	0.549	0.773	0.00118	0.693	loglinear	Epigenetic Modification	NM_177342.3:1862
Mark3-mRNA	-0.484	0.0991	-0.678	-0.289	0.715	0.625	0.818	0.00122	0.719	loglinear	Cytoskeletal Reorganization	NM_022801.4:620
Nln-mRNA	0.697	0.144	0.416	0.979	1.62	1.33	1.97	0.00126	0.74	loglinear	Glucose Metabolism	NM_029447.2:1116
Glul-mRNA	-0.51	0.105	-0.716	-0.304	0.702	0.609	0.81	0.00126	0.742	loglinear	Amino Acid Metabolism, Glutamine Metabolism	NM_008131.3:466
Cdc16-mRNA	-0.482	0.0996	-0.677	-0.286	0.716	0.626	0.82	0.0013	0.762	loglinear	Cell Cycle, Senescence & Quiescence	NM_027276.2:476
Pgm1-mRNA	0.646	0.134	0.383	0.908	1.56	1.3	1.88	0.00131	0.77	loglinear	Ectodermal Lineage, Glucose Metabolism	NM_028132.3:925
Tomm20-mRNA	-0.327	0.0678	-0.46	-0.194	0.797	0.727	0.874	0.00131	0.77	loglinear	Autophagy	NM_024214.2:330
Xist-mRNA	-0.397	0.0825	-0.558	-0.235	0.76	0.679	0.85	0.00134	0.785	loglinear	Primed State	NR_001570.2:3900
Slc44a1-mRNA	-0.932	0.194	-1.31	-0.552	0.524	0.403	0.682	0.00135	0.794	lm.nb	Amino Acid Metabolism	NM_001159633.1:944
Aaas-mRNA	-0.49	0.102	-0.69	-0.29	0.712	0.62	0.818	0.00135	0.796	loglinear	Glucose Metabolism	NM_153416.2:540
Stag1-mRNA	-0.573	0.12	-0.808	-0.338	0.672	0.571	0.791	0.00139	0.818	loglinear	Cell Cycle	NM_009282.3:3058
Cab39-mRNA	0.333	0.0703	0.195	0.471	1.26	1.15	1.39	0.00146	0.861	loglinear	mTOR Signaling	NM_133781.5:424
Gsk3a-mRNA	-0.368	0.078	-0.521	-0.216	0.775	0.697	0.861	0.00149	0.877	loglinear	Epigenetic Modification, Glucose Metabolism	NM_001031667.1:673
Adipor1-mRNA	-0.772	0.164	-1.09	-0.45	0.585	0.468	0.732	0.00154	0.904	lm.nb	Glucose Metabolism, MET & EMT Signaling	NM_028320.3:805
Kpnb1-mRNA	-0.307	0.0656	-0.436	-0.179	0.808	0.739	0.883	0.00156	0.918	loglinear	Apoptosis, Cytoskeletal Reorganization	NM_008379.3:492
Cdh1-mRNA	0.819	0.175	0.476	1.16	1.76	1.39	2.24	0.00157	0.923	lm.nb	Apoptosis, Endodermal Lineage, Hippo Signaling, MET & EMT Signaling, Pluripotency Markers & Regulators	NM_009864.2:1610
Lamp1-mRNA	0.426	0.0909	0.248	0.604	1.34	1.19	1.52	0.00157	0.924	loglinear	Autophagy	NM_010684.2:1248
Gfap-mRNA	-1.17	0.249	-1.66	-0.679	0.445	0.317	0.625	0.00158	0.927	loglinear	Autophagy, Cytoskeletal Reorganization, JAK-STAT Signaling, Somatic Cell Type Markers	NM_001131020.1:610
Ctnnb1-mRNA	-0.234	0.05	-0.332	-0.136	0.85	0.795	0.91	0.00159	0.933	loglinear		NM_007614.3:452
Actl6a-mRNA	-0.67	0.143	-0.951	-0.389	0.628	0.517	0.763	0.00159	0.935	lm.nb	Epigenetic Modification	NM_019673.2:1042
Mapk9-mRNA	-0.385	0.0826	-0.547	-0.223	0.766	0.684	0.857	0.00162	0.955	loglinear	MAPK Signaling	NM_207692.2:1217
Pycr2-mRNA	-0.791	0.171	-1.13	-0.456	0.578	0.458	0.729	0.00169	0.993	loglinear	Amino Acid Metabolism, Glutamine Metabolism, Oxidative Stress Response	NM_133705.2:284
Zbtb16-mRNA	0.975	0.212	0.561	1.39	1.97	1.47	2.62	0.00174	1	lm.nb	Ectodermal Lineage	NM_001033324.3:388
Chmp2b-mRNA	0.289	0.0629	0.166	0.413	1.22	1.12	1.33	0.00176	1	loglinear	Autophagy, Cytoskeletal Reorganization	NM_026879.2:414
Ckb-mRNA	1.32	0.288	0.754	1.88	2.49	1.69	3.68	0.0018	1	lm.nb	Amino Acid Metabolism	NM_021273.4:865
Ppp2ca-mRNA	-0.333	0.0729	-0.476	-0.19	0.794	0.719	0.876	0.00182	1	loglinear	Autophagy, Glucose Metabolism, Hippo Signaling, Mesodermal Lineage, PI3K-AKT Signaling, Pluripotency Markers & Regulators, TGF-beta Signaling	NM_019411.4:975
Itga5-mRNA	0.779	0.171	0.444	1.11	1.72	1.36	2.16	0.00185	1	lm.nb	Cytoskeletal Reorganization, Endodermal Lineage, MET & EMT Signaling, PI3K-AKT Signaling	NM_001314041.1:2622
Casp3-mRNA	-0.593	0.13	-0.848	-0.337	0.663	0.555	0.792	0.00188	1	loglinear	Apoptosis, Hippo Signaling, MAPK Signaling, Oxidative Stress Response	NM_009810.2:630
Stat3-mRNA	0.428	0.0943	0.243	0.613	1.35	1.18	1.53	0.0019	1	loglinear	Apoptosis, Hypoxia Response, JAK-STAT Signaling, Pluripotency Markers & Regulators, Senescence & Quiescence	NM_213659.2:2130
G6pdx-mRNA	0.305	0.0682	0.172	0.439	1.24	1.13	1.36	0.00207	1	loglinear	Glucose Metabolism, Oxidative Stress Response	NM_008062.3:1118
Sod2-mRNA	-0.43	0.0962	-0.618	-0.241	0.742	0.651	0.846	0.00209	1	loglinear	Oxidative Stress Response	NM_013671.3:741
Bmpr1a-mRNA	0.678	0.153	0.379	0.977	1.6	1.3	1.97	0.00216	1	lm.nb	Ectodermal Lineage, Endodermal Lineage, Hippo Signaling, Mesodermal Lineage, Pluripotency Markers & Regulators, TGF-beta Signaling	NM_009758.4:1790
Sfn-mRNA	0.927	0.209	0.517	1.34	1.9	1.43	2.53	0.00219	1	lm.nb	Apoptosis, Cell Cycle	NM_018754.2:447
Becn1-mRNA	-0.284	0.064	-0.409	-0.158	0.822	0.753	0.896	0.0022	1	loglinear	Autophagy, Oxidative Stress Response	NM_019584.4:175
Bub3-mRNA	-0.252	0.0577	-0.365	-0.139	0.84	0.777	0.908	0.00241	1	loglinear	Cell Cycle	NM_009774.3:766
Paxip1-mRNA	-0.451	0.104	-0.654	-0.248	0.732	0.635	0.842	0.00245	1	loglinear	Epigenetic Modification, HOX Gene Activation	NM_018878.2:2500
Zfp3-mRNA	-2.21	0.51	-3.21	-1.21	0.217	0.108	0.433	0.00252	1	loglinear	Primed State	NM_177565.3:306
Mapk3-mRNA	0.456	0.106	0.247	0.664	1.37	1.19	1.58	0.00268	1	loglinear	MAPK Signaling	NM_011952.2:825
Wdtc1-mRNA	-0.569	0.134	-0.832	-0.306	0.674	0.562	0.809	0.00284	1	loglinear	Glucose Metabolism	NM_199306.4:1254
Fos-mRNA	1.52	0.359	0.817	2.23	2.87	1.76	4.68	0.00286	1	lm.nb	AP-1 Signaling, Apoptosis, Epigenetic Modification, MAPK Signaling, Oxidative Stress Response, Senescence & Quiescence	NM_010234.2:900
Ppp2r5e-mRNA	-0.336	0.0795	-0.492	-0.18	0.792	0.711	0.883	0.00289	1	loglinear	PI3K-AKT Signaling, Pluripotency Markers & Regulators	NM_012024.3:1790
Sdsl-mRNA	-1.34	0.318	-1.96	-0.715	0.396	0.257	0.609	0.00295	1	lm.nb	Amino Acid Metabolism	NM_133902.2:926
Ywhah-mRNA	-0.346	0.0822	-0.507	-0.184	0.787	0.704	0.88	0.00298	1	loglinear	Apoptosis, Cell Cycle, Hippo Signaling, PI3K-AKT Signaling	NM_011738.2:372
Git1-mRNA	0.433	0.103	0.23	0.635	1.35	1.17	1.55	0.00303	1	loglinear	Cytoskeletal Reorganization	NM_001004144.1:2164
Rac2-mRNA	0.519	0.125	0.274	0.763	1.43	1.21	1.7	0.00316	1	loglinear	Cytoskeletal Reorganization, MAPK Signaling	NM_009008.3:614
Gabarapl2-mRNA	-0.511	0.123	-0.752	-0.269	0.702	0.594	0.83	0.00327	1	loglinear	Autophagy	NM_026693.5:125
Vdac3-mRNA	-0.267	0.0645	-0.393	-0.14	0.831	0.762	0.907	0.00328	1	loglinear	Senescence & Quiescence	NM_001198998.1:140
Dvl2-mRNA	0.375	0.0909	0.197	0.553	1.3	1.15	1.47	0.00332	1	loglinear	Hippo Signaling, mTOR Signaling, Notch Signaling, Pluripotency Markers & Regulators	NM_007888.3:1695
Map1lc3b-mRNA	-0.592	0.144	-0.874	-0.31	0.663	0.546	0.807	0.00339	1	loglinear	Autophagy	NM_026160.4:266
Pfn1-mRNA	0.295	0.0718	0.154	0.435	1.23	1.11	1.35	0.0034	1	loglinear	Cytoskeletal Reorganization	NM_011072.4:266
Cdc20-mRNA	-0.493	0.12	-0.729	-0.257	0.71	0.603	0.837	0.00344	1	loglinear	Cell Cycle	NM_023223.2:780
Parp1-mRNA	-0.487	0.12	-0.722	-0.253	0.713	0.606	0.839	0.00359	1	loglinear	Apoptosis, Epigenetic Modification, Oxidative Stress Response, TGF-beta Signaling	NM_007415.3:1121
Rbbp4-mRNA	-0.293	0.0721	-0.434	-0.151	0.816	0.74	0.9	0.00363	1	loglinear	Epigenetic Modification, HOX Gene Activation, Senescence & Quiescence	NM_009030.3:316
Jarid2-mRNA	0.259	0.0641	0.134	0.385	1.2	1.1	1.31	0.00368	1	loglinear	Endodermal Lineage, Epigenetic Modification, Mesodermal Lineage, Pluripotency Markers & Regulators	NM_021878.2:2160
Dlg3-mRNA	-1.08	0.266	-1.6	-0.556	0.474	0.33	0.68	0.00368	1	lm.nb	Hippo Signaling	NM_001177778.1:2586
Kif23-mRNA	-0.397	0.099	-0.591	-0.203	0.759	0.664	0.869	0.00389	1	loglinear	Cytoskeletal Reorganization	NM_024245.3:2705
Pdpk1-mRNA	-0.323	0.0807	-0.481	-0.164	0.8	0.717	0.892	0.00396	1	loglinear	Apoptosis, Autophagy, Cytoskeletal Reorganization, Integrin Signaling, mTOR Signaling, PI3K-AKT Signaling	NM_001080773.2:856
Pias1-mRNA	-0.289	0.0724	-0.431	-0.147	0.818	0.742	0.903	0.00398	1	loglinear	JAK-STAT Signaling, Mesodermal Lineage	NM_019663.3:1290
Il6st-mRNA	0.618	0.155	0.314	0.921	1.53	1.24	1.89	0.00402	1	lm.nb	JAK-STAT Signaling, Mesodermal Lineage, Pluripotency Markers & Regulators	NM_010560.2:2325
Vwf-mRNA	-1.44	0.363	-2.15	-0.73	0.368	0.225	0.603	0.00412	1	lm.nb	Integrin Signaling, PI3K-AKT Signaling	NM_011708.3:6354
Hdac1-mRNA	-0.493	0.125	-0.737	-0.249	0.711	0.6	0.842	0.00419	1	loglinear	Cell Cycle, Epigenetic Modification, Notch Signaling, TGF-beta Signaling	NM_008228.2:470
Skp1-mRNA	-0.435	0.11	-0.65	-0.22	0.74	0.637	0.859	0.00419	1	loglinear	Cell Cycle, Epigenetic Modification, Hedgehog Signaling, Notch Signaling, TGF-beta Signaling	NM_011543.4:490
Stub1-mRNA	-0.219	0.0557	-0.328	-0.11	0.859	0.797	0.927	0.00437	1	loglinear	TGF-beta Signaling	NM_019719.3:878
Leo1-mRNA	0.415	0.106	0.207	0.624	1.33	1.15	1.54	0.00452	1	loglinear	Endodermal Lineage, Epigenetic Modification	NM_001039522.1:78
Prkag2-mRNA	1.41	0.361	0.7	2.11	2.65	1.62	4.33	0.00453	1	lm.nb	Autophagy, Ectodermal Lineage, Fatty Acid Metabolism, mTOR Signaling	NM_145401.2:822
Wdr61-mRNA	-0.44	0.113	-0.662	-0.219	0.737	0.632	0.859	0.00457	1	loglinear	Epigenetic Modification	NM_001025375.2:858
Acaca-mRNA	0.53	0.138	0.26	0.8	1.44	1.2	1.74	0.00486	1	loglinear	Fatty Acid Metabolism, Mesodermal Lineage	NM_133360.2:745
Hsd17b12-mRNA	0.289	0.0758	0.141	0.438	1.22	1.1	1.35	0.0051	1	loglinear	Fatty Acid Metabolism	NM_019657.4:514
Capzb-mRNA	0.235	0.0625	0.113	0.358	1.18	1.08	1.28	0.00551	1	loglinear	Cytoskeletal Reorganization	NM_001271406.1:390
Ski-mRNA	0.639	0.17	0.306	0.971	1.56	1.24	1.96	0.00553	1	lm.nb	Epigenetic Modification, TGF-beta Signaling	NM_011385.2:1210
Csf1-mRNA	0.944	0.254	0.446	1.44	1.92	1.36	2.72	0.00594	1	lm.nb	MAPK Signaling, PI3K-AKT Signaling	NM_001113530.1:833
Ogt-mRNA	-0.548	0.149	-0.839	-0.257	0.684	0.559	0.837	0.00616	1	lm.nb	Ectodermal Lineage, Epigenetic Modification, Glucose Metabolism	NM_139144.3:1864
Nedd8-mRNA	-0.133	0.0365	-0.205	-0.0617	0.912	0.868	0.958	0.00651	1	loglinear	TGF-beta Signaling	NM_008683.3:218
Cdk5-mRNA	0.432	0.12	0.196	0.668	1.35	1.15	1.59	0.00708	1	loglinear	Cytoskeletal Reorganization, Epigenetic Modification	NM_007668.3:77
Lox-mRNA	1.33	0.373	0.602	2.06	2.52	1.52	4.18	0.00724	1	lm.nb	MET & EMT Signaling	NM_010728.3:1628
Ppp2r2a-mRNA	0.287	0.0804	0.13	0.445	1.22	1.09	1.36	0.00725	1	loglinear	Hippo Signaling, PI3K-AKT Signaling, Pluripotency Markers & Regulators	NM_028032.3:1282
Smad2-mRNA	0.55	0.154	0.248	0.853	1.46	1.19	1.81	0.00728	1	loglinear	TGF-beta Signaling	NM_010754.4:880
Dvl3-mRNA	0.376	0.105	0.169	0.583	1.3	1.12	1.5	0.00733	1	loglinear	Hippo Signaling, mTOR Signaling, Notch Signaling, Pluripotency Markers & Regulators	NM_007889.2:1004
Oat-mRNA	-0.382	0.107	-0.592	-0.172	0.767	0.664	0.888	0.00734	1	loglinear	Amino Acid Metabolism, Glutamine Metabolism	NM_016978.2:652
Tgfbi-mRNA	0.444	0.125	0.2	0.688	1.36	1.15	1.61	0.00735	1	lm.nb	MET & EMT Signaling	NM_009369.4:1295
Tab2-mRNA	-0.329	0.0927	-0.511	-0.148	0.796	0.702	0.903	0.00745	1	loglinear	MAPK Signaling	NM_001359534.1:750
Epas1-mRNA	1.18	0.334	0.53	1.84	2.27	1.44	3.58	0.00754	1	lm.nb	Autophagy, Hypoxia Response, Oxidative Stress Response, Pluripotency Markers & Regulators	NM_010137.3:1443
Bcl2-mRNA	0.573	0.163	0.253	0.893	1.49	1.19	1.86	0.00798	1	lm.nb	Apoptosis, Autophagy, Hedgehog Signaling, Hypoxia Response, JAK-STAT Signaling, Oxidative Stress Response, PI3K-AKT Signaling	NM_009741.3:1844
Dld-mRNA	-0.316	0.0903	-0.493	-0.139	0.803	0.71	0.908	0.00802	1	loglinear	Amino Acid Metabolism	NM_007861.4:252
Skp2-mRNA	-0.384	0.11	-0.6	-0.168	0.766	0.66	0.89	0.00817	1	loglinear	Cell Cycle, mTOR Signaling	NM_013787.2:790
Klf2-mRNA	0.538	0.155	0.235	0.842	1.45	1.18	1.79	0.00838	1	lm.nb	Na.QZ.ve State, Oxidative Stress Response	NM_008452.2:105
Plcg2-mRNA	0.339	0.0978	0.148	0.531	1.27	1.11	1.45	0.00845	1	loglinear	Hypoxia Response	NM_172285.1:978
Flnb-mRNA	0.66	0.191	0.285	1.03	1.58	1.22	2.05	0.00865	1	lm.nb	Cytoskeletal Reorganization, MAPK Signaling	NM_134080.1:6855
Pim1-mRNA	-0.533	0.155	-0.837	-0.229	0.691	0.56	0.853	0.00882	1	lm.nb	Ectodermal Lineage, JAK-STAT Signaling	NM_008842.3:842
Atp6v1a-mRNA	0.305	0.0887	0.131	0.479	1.24	1.1	1.39	0.00883	1	loglinear	mTOR Signaling	NM_007508.5:434
Ldb1-mRNA	-0.397	0.116	-0.624	-0.17	0.759	0.649	0.889	0.00895	1	loglinear	Epigenetic Modification	NM_010697.1:1050
Ccs-mRNA	-0.465	0.136	-0.731	-0.198	0.725	0.602	0.872	0.00917	1	loglinear	Oxidative Stress Response	XM_006531645.1:185
Ppm1a-mRNA	-0.238	0.07	-0.376	-0.101	0.848	0.771	0.932	0.00927	1	loglinear	MAPK Signaling, mTOR Signaling, TGF-beta Signaling	NM_008910.3:602
Mink1-mRNA	0.584	0.172	0.248	0.921	1.5	1.19	1.89	0.00933	1	lm.nb	Senescence & Quiescence	NM_001045959.1:3568
Acvr1-mRNA	1.03	0.303	0.436	1.63	2.04	1.35	3.08	0.0094	1	loglinear	Mesodermal Lineage, MET & EMT Signaling, Pluripotency Markers & Regulators, TGF-beta Signaling	NM_001110204.1:1544
Akr1a1-mRNA	0.258	0.0761	0.109	0.407	1.2	1.08	1.33	0.00943	1	loglinear	Glucose Metabolism	NM_021473.3:658
Ppard-mRNA	0.681	0.201	0.288	1.07	1.6	1.22	2.11	0.00946	1	lm.nb	Ectodermal Lineage, Fatty Acid Metabolism, Glucose Metabolism, Pluripotency Markers & Regulators	NM_011145.3:1145
Pcgf6-mRNA	-0.578	0.172	-0.915	-0.241	0.67	0.53	0.846	0.00986	1	lm.nb	Epigenetic Modification, Pluripotency Markers & Regulators	NM_027654.3:1010
Foxa1-mRNA	1.38	0.411	0.575	2.18	2.6	1.49	4.55	0.00993	1	lm.nb	Endodermal Lineage, Mesodermal Lineage, MET & EMT Signaling	NM_008259.4:1221
Sirt2-mRNA	0.271	0.0812	0.112	0.43	1.21	1.08	1.35	0.0103	1	loglinear	Epigenetic Modification, Oxidative Stress Response	NM_022432.4:435
Fyn-mRNA	0.585	0.175	0.241	0.929	1.5	1.18	1.9	0.0103	1	lm.nb	Ectodermal Lineage, Oxidative Stress Response	NM_008054.2:1030
Ifngr2-mRNA	0.43	0.131	0.174	0.686	1.35	1.13	1.61	0.011	1	lm.nb	Hypoxia Response, JAK-STAT Signaling	NM_008338.3:797
Ehbp1l1-mRNA	-0.45	0.137	-0.718	-0.182	0.732	0.608	0.882	0.011	1	loglinear	Cytoskeletal Reorganization	NM_001114597.1:4686
Pdcd10-mRNA	-0.151	0.0459	-0.241	-0.061	0.901	0.846	0.959	0.011	1	loglinear	Oxidative Stress Response	NM_019745.4:285
Tgm2-mRNA	-0.556	0.169	-0.888	-0.224	0.68	0.54	0.856	0.0111	1	lm.nb	MET & EMT Signaling	NM_009373.3:1260
Rock1-mRNA	0.45	0.138	0.18	0.72	1.37	1.13	1.65	0.0113	1	lm.nb	Apoptosis, Cytoskeletal Reorganization, MET & EMT Signaling, RhoROCK Signaling, TGF-beta Signaling	NM_009071.2:2595
Egln1-mRNA	0.289	0.0903	0.112	0.466	1.22	1.08	1.38	0.0126	1	loglinear	Hypoxia Response, Na.QZ.ve State, Oxidative Stress Response	NM_053207.2:1302
Jak2-mRNA	-0.321	0.102	-0.521	-0.121	0.801	0.697	0.92	0.0137	1	loglinear	JAK-STAT Signaling	NM_008413.2:1049
Tm4sf1-mRNA	-1.97	0.633	-3.21	-0.729	0.255	0.108	0.603	0.0144	1	lm.nb	Mesodermal Lineage	NM_008536.3:652
Pmp22-mRNA	0.988	0.319	0.362	1.61	1.98	1.29	3.06	0.0148	1	lm.nb	MET & EMT Signaling	NM_008885.2:395
Sirt1-mRNA	0.468	0.152	0.171	0.766	1.38	1.13	1.7	0.015	1	loglinear	Epigenetic Modification, Glucose Metabolism, MET & EMT Signaling, Oxidative Stress Response, Senescence & Quiescence	NM_019812.2:843
Gna12-mRNA	0.294	0.0963	0.106	0.483	1.23	1.08	1.4	0.0156	1	loglinear	Cytoskeletal Reorganization, MAPK Signaling	NM_010302.2:438
Sec13-mRNA	0.15	0.049	0.0538	0.246	1.11	1.04	1.19	0.0156	1	loglinear	Glucose Metabolism, mTOR Signaling	NM_024206.4:270
Lepr-mRNA	1.13	0.37	0.401	1.85	2.18	1.32	3.6	0.0159	1	lm.nb	Glucose Metabolism, JAK-STAT Signaling	NM_010704.2:600
Jup-mRNA	0.424	0.139	0.151	0.697	1.34	1.11	1.62	0.016	1	loglinear	Ectodermal Lineage	NM_010593.2:2120
Map2k4-mRNA	-0.238	0.0796	-0.394	-0.0825	0.848	0.761	0.944	0.0172	1	loglinear	MAPK Signaling, Pluripotency Markers & Regulators, Senescence & Quiescence	NM_009157.4:928
Ehmt1-mRNA	-0.274	0.0915	-0.453	-0.0947	0.827	0.73	0.936	0.0172	1	loglinear	Epigenetic Modification, Senescence & Quiescence	NM_001012518.2:2845
Mcee-mRNA	0.376	0.126	0.13	0.622	1.3	1.09	1.54	0.0173	1	loglinear	Fatty Acid Metabolism	NM_028626.1:136
Rapgef2-mRNA	0.607	0.203	0.209	1	1.52	1.16	2.01	0.0174	1	lm.nb	MAPK Signaling	NM_001099624.2:1644
Akt1-mRNA	0.208	0.0698	0.0717	0.345	1.16	1.05	1.27	0.0174	1	loglinear	PI3K-AKT Signaling	NM_001165894.1:898
Hoxb4-mRNA	0.739	0.248	0.254	1.22	1.67	1.19	2.34	0.0175	1	loglinear	HOX Gene Activation	NM_010459.7:877
Csnk2b-mRNA	-0.107	0.0358	-0.177	-0.0366	0.929	0.885	0.975	0.0175	1	loglinear	Autophagy	NM_009975.2:418
Smad3-mRNA	0.436	0.147	0.148	0.723	1.35	1.11	1.65	0.0179	1	loglinear	TGF-beta Signaling	NM_016769.4:1125
Map1lc3a-mRNA	0.507	0.171	0.172	0.841	1.42	1.13	1.79	0.018	1	loglinear	Autophagy, Oxidative Stress Response	NM_025735.3:506
Cdh11-mRNA	1.48	0.501	0.502	2.46	2.8	1.42	5.52	0.0181	1	lm.nb	MET & EMT Signaling	NM_009866.4:1515
Mier1-mRNA	-0.399	0.135	-0.662	-0.135	0.759	0.632	0.911	0.0181	1	loglinear	Epigenetic Modification	NM_001039081.2:450
Epb41l5-mRNA	-2.43	0.826	-4.04	-0.808	0.186	0.0606	0.571	0.0188	1	loglinear	Cytoskeletal Reorganization, Endodermal Lineage, Mesodermal Lineage, MET & EMT Signaling	NM_001113416.1:362
Cpt2-mRNA	-0.35	0.119	-0.583	-0.116	0.785	0.668	0.923	0.0188	1	loglinear	Fatty Acid Metabolism	NM_009949.2:1175
Tet2-mRNA	0.483	0.164	0.16	0.805	1.4	1.12	1.75	0.0189	1	lm.nb	Epigenetic Modification, Na.QZ.ve State	NM_001040400.2:2485
Tyk2-mRNA	0.475	0.163	0.156	0.794	1.39	1.11	1.73	0.0193	1	loglinear	JAK-STAT Signaling	NM_001205312.1:1532
Fgf4-mRNA	-0.66	0.226	-1.1	-0.216	0.633	0.466	0.861	0.0194	1	lm.nb	Endodermal Lineage, MAPK Signaling, Na.QZ.ve State, PI3K-AKT Signaling	NM_010202.6:608
Tnfaip3-mRNA	0.481	0.165	0.157	0.804	1.4	1.12	1.75	0.0195	1	lm.nb	MET & EMT Signaling, Oxidative Stress Response	NM_009397.2:232
Vegfc-mRNA	1.33	0.457	0.433	2.22	2.51	1.35	4.67	0.0197	1	lm.nb	MAPK Signaling, MET & EMT Signaling, PI3K-AKT Signaling	NM_009506.2:1320
Rps6ka3-mRNA	0.249	0.0857	0.0807	0.416	1.19	1.06	1.33	0.0198	1	loglinear	MAPK Signaling, mTOR Signaling, Senescence & Quiescence	NM_148945.1:1885
Bambi-mRNA	0.645	0.225	0.204	1.09	1.56	1.15	2.12	0.0209	1	loglinear	MET & EMT Signaling, TGF-beta Signaling	NM_026505.2:684
Csnk1g3-mRNA	-0.2	0.0699	-0.337	-0.0633	0.87	0.791	0.957	0.021	1	loglinear	Hedgehog Signaling	NM_152809.2:1460
Tubb2a-mRNA	-0.411	0.144	-0.692	-0.129	0.752	0.619	0.914	0.0211	1	loglinear	Autophagy, Cytoskeletal Reorganization, Hedgehog Signaling	NM_009450.2:1380
Enoph1-mRNA	0.595	0.208	0.186	1	1.51	1.14	2	0.0213	1	lm.nb	Amino Acid Metabolism	NM_001163035.1:590
Plcg1-mRNA	0.5	0.176	0.155	0.846	1.41	1.11	1.8	0.0219	1	lm.nb	Hypoxia Response	NM_021280.3:3866
Lifr-mRNA	0.657	0.233	0.201	1.11	1.58	1.15	2.16	0.0223	1	lm.nb	JAK-STAT Signaling, Na.QZ.ve State, Pluripotency Markers & Regulators	NM_001113386.1:2466
Nlk-mRNA	-0.434	0.154	-0.735	-0.132	0.74	0.601	0.912	0.0224	1	loglinear	Ectodermal Lineage, MAPK Signaling, Mesodermal Lineage, Pluripotency Markers & Regulators	NM_008702.3:2545
Crk-mRNA	0.595	0.211	0.18	1.01	1.51	1.13	2.01	0.0228	1	lm.nb	Integrin Signaling, MAPK Signaling, Oxidative Stress Response	NM_133656.5:249
Son-mRNA	0.341	0.122	0.103	0.579	1.27	1.07	1.49	0.0229	1	loglinear	Cytoskeletal Reorganization	NM_019973.1:5545
Gnb2-mRNA	0.211	0.0759	0.0619	0.36	1.16	1.04	1.28	0.0241	1	loglinear	PI3K-AKT Signaling	NM_010312.4:762
G6pc3-mRNA	0.307	0.11	0.09	0.523	1.24	1.06	1.44	0.0241	1	loglinear	Glucose Metabolism, PI3K-AKT Signaling	NM_175935.3:670
Flii-mRNA	0.209	0.0756	0.0612	0.358	1.16	1.04	1.28	0.0243	1	loglinear	Cytoskeletal Reorganization	NM_022009.1:290
Sp1-mRNA	-0.273	0.0986	-0.466	-0.0795	0.828	0.724	0.946	0.0244	1	loglinear	MET & EMT Signaling, Oxidative Stress Response, Senescence & Quiescence, TGF-beta Signaling	NM_013672.2:692
Mapkapk5-mRNA	-0.214	0.0774	-0.366	-0.0623	0.862	0.776	0.958	0.0245	1	loglinear	MAPK Signaling, Senescence & Quiescence	XM_990515.1:1062
Mapk14-mRNA	0.345	0.125	0.0999	0.59	1.27	1.07	1.51	0.0247	1	loglinear	AP-1 Signaling, Glucose Metabolism, MAPK Signaling, Pluripotency Markers & Regulators, Senescence & Quiescence	NM_011951.3:512
Vhl-mRNA	0.245	0.0887	0.0708	0.419	1.18	1.05	1.34	0.0248	1	loglinear	Hypoxia Response	NM_009507.3:416
Nfya-mRNA	-0.322	0.118	-0.553	-0.0921	0.8	0.682	0.938	0.0253	1	loglinear	Pluripotency Markers & Regulators	NM_001110832.1:500
Sfpq-mRNA	-0.17	0.0623	-0.292	-0.0477	0.889	0.817	0.967	0.026	1	loglinear	Epigenetic Modification, Oxidative Stress Response	NM_023603.3:1092
Mcm3-mRNA	-0.169	0.0622	-0.29	-0.0467	0.89	0.818	0.968	0.0266	1	loglinear	Cell Cycle	NM_008563.2:1627
Ptpn11-mRNA	-0.157	0.0579	-0.271	-0.0435	0.897	0.829	0.97	0.0266	1	loglinear	JAK-STAT Signaling	NM_011202.3:1295
Ccnc-mRNA	-0.341	0.127	-0.59	-0.0915	0.79	0.664	0.939	0.028	1	loglinear	Notch Signaling, TGF-beta Signaling	NM_016746.4:186
Cpeb2-mRNA	0.577	0.216	0.153	1	1.49	1.11	2	0.0285	1	lm.nb	Oxidative Stress Response	NM_175937.3:1766
Ndufs2-mRNA	-0.149	0.0563	-0.259	-0.0388	0.902	0.835	0.973	0.0293	1	loglinear	Oxidative Stress Response	NM_153064.4:402
Sf3b1-mRNA	-0.229	0.0869	-0.4	-0.0591	0.853	0.758	0.96	0.0297	1	loglinear	Epigenetic Modification	NM_031179.2:1370
Anapc7-mRNA	-0.625	0.237	-1.09	-0.16	0.648	0.47	0.895	0.0299	1	loglinear	Cell Cycle, Senescence & Quiescence	NM_019805.4:1234
Stx17-mRNA	-0.32	0.121	-0.558	-0.0821	0.801	0.679	0.945	0.0299	1	loglinear	Autophagy	NM_026343.2:880
Slc3a2-mRNA	-0.173	0.066	-0.303	-0.0438	0.887	0.811	0.97	0.0305	1	loglinear	Amino Acid Metabolism, mTOR Signaling	NM_008577.4:1150
Pfkfb1-mRNA	-0.515	0.197	-0.9	-0.129	0.7	0.536	0.914	0.0308	1	lm.nb	Glucose Metabolism	NM_008824.2:405
Rala-mRNA	0.241	0.0923	0.0601	0.422	1.18	1.04	1.34	0.0311	1	loglinear	Cytoskeletal Reorganization	NM_019491.5:605
Fzd7-mRNA	-0.559	0.214	-0.979	-0.139	0.679	0.507	0.908	0.0312	1	loglinear	Ectodermal Lineage, Hippo Signaling, MET & EMT Signaling, mTOR Signaling, Pluripotency Markers & Regulators	NM_008057.3:1084
Oma1-mRNA	0.424	0.163	0.105	0.742	1.34	1.08	1.67	0.0313	1	lm.nb	Apoptosis, Glucose Metabolism	NM_025909.3:952
Pik3cd-mRNA	0.324	0.124	0.0799	0.568	1.25	1.06	1.48	0.0315	1	lm.nb	PI3K-AKT Signaling	NM_001029837.2:1332
Vdac2-mRNA	-0.0964	0.0371	-0.169	-0.0237	0.935	0.889	0.984	0.0316	1	loglinear	Senescence & Quiescence	NM_011695.2:288
Cd274-mRNA	0.498	0.193	0.12	0.876	1.41	1.09	1.83	0.0324	1	lm.nb	MET & EMT Signaling	NM_021893.2:515
Pik3ca-mRNA	-0.34	0.133	-0.6	-0.0803	0.79	0.66	0.946	0.0334	1	loglinear	PI3K-AKT Signaling	NM_008839.1:1255
Gnb1-mRNA	0.1	0.0391	0.0233	0.177	1.07	1.02	1.13	0.0338	1	loglinear	PI3K-AKT Signaling	NM_008142.3:311
Tgif2-mRNA	-0.712	0.28	-1.26	-0.164	0.61	0.417	0.893	0.0344	1	loglinear	TGF-beta Signaling	NM_173396.3:420
Gdf3-mRNA	-1.67	0.656	-2.96	-0.383	0.314	0.129	0.767	0.0345	1	lm.nb	Endodermal Lineage, Mesodermal Lineage, Na.QZ.ve State	NM_008108.4:335
Meis1-mRNA	0.452	0.178	0.103	0.8	1.37	1.07	1.74	0.0346	1	lm.nb	Ectodermal Lineage, HOX Gene Activation, Mesodermal Lineage, Pluripotency Markers & Regulators	NM_001193271.1:1060
Nras-mRNA	0.0981	0.0389	0.0219	0.174	1.07	1.02	1.13	0.0356	1	loglinear	Apoptosis, Autophagy, MAPK Signaling, mTOR Signaling, PI3K-AKT Signaling, Pluripotency Markers & Regulators, Senescence & Quiescence	NM_010937.2:635
Brf2-mRNA	-0.401	0.159	-0.712	-0.0892	0.758	0.61	0.94	0.0357	1	loglinear	Oxidative Stress Response	NM_025686.2:914
Apbb1ip-mRNA	0.248	0.0988	0.0547	0.442	1.19	1.04	1.36	0.0362	1	loglinear	Integrin Signaling	NM_019456.2:736
Elovl6-mRNA	0.47	0.188	0.102	0.839	1.39	1.07	1.79	0.0368	1	loglinear	Fatty Acid Metabolism	NM_130450.2:268
Acbd6-mRNA	0.104	0.0416	0.0223	0.185	1.07	1.02	1.14	0.0371	1	loglinear	Fatty Acid Metabolism	NM_028250.3:776
Tnrc6a-mRNA	-0.362	0.145	-0.647	-0.0769	0.778	0.639	0.948	0.0376	1	loglinear	Notch Signaling, Senescence & Quiescence	NM_144925.3:1550
Tle3-mRNA	0.324	0.131	0.0674	0.58	1.25	1.05	1.5	0.0384	1	lm.nb		NM_009389.2:1272
Mef2a-mRNA	0.384	0.155	0.0797	0.689	1.31	1.06	1.61	0.0386	1	loglinear	Cytoskeletal Reorganization	NM_001033713.1:486
Ercc3-mRNA	-0.233	0.0953	-0.42	-0.0461	0.851	0.747	0.969	0.0403	1	loglinear	Epigenetic Modification, Oxidative Stress Response	NM_133658.1:555
Rasgrp2-mRNA	0.346	0.142	0.0678	0.624	1.27	1.05	1.54	0.0407	1	loglinear	Integrin Signaling, MAPK Signaling	NM_011242.2:580
Ube2d1-mRNA	0.288	0.119	0.0545	0.522	1.22	1.04	1.44	0.0421	1	loglinear	Hypoxia Response, Senescence & Quiescence, TGF-beta Signaling	NM_145420.2:380
Ppp2r5c-mRNA	-0.135	0.0559	-0.244	-0.0252	0.911	0.844	0.983	0.0425	1	loglinear	PI3K-AKT Signaling, Pluripotency Markers & Regulators	NM_001135001.1:1400
Bcl6-mRNA	-0.351	0.148	-0.64	-0.0621	0.784	0.642	0.958	0.0445	1	lm.nb	Epigenetic Modification	NM_009744.3:185
Pan2-mRNA	-0.292	0.123	-0.534	-0.0512	0.817	0.691	0.965	0.0448	1	loglinear	Ectodermal Lineage	NM_001252326.1:898
Rapgef3-mRNA	0.456	0.193	0.0779	0.834	1.37	1.06	1.78	0.0457	1	loglinear	Cytoskeletal Reorganization, Epigenetic Modification, Integrin Signaling	NM_144850.2:2784
Tank-mRNA	-0.184	0.0777	-0.336	-0.0313	0.881	0.792	0.979	0.0458	1	loglinear	Autophagy	NM_011529.2:1266
Ift140-mRNA	-0.334	0.142	-0.612	-0.0565	0.793	0.654	0.962	0.046	1	loglinear	Hedgehog Signaling	NM_134126.3:1828
Pdgfra-mRNA	1.28	0.543	0.216	2.34	2.43	1.16	5.08	0.0461	1	lm.nb	JAK-STAT Signaling, MAPK Signaling, Mesodermal Lineage, Oxidative Stress Response, PI3K-AKT Signaling	NM_011058.2:240
Atp6v1f-mRNA	0.179	0.076	0.0295	0.328	1.13	1.02	1.25	0.0468	1	loglinear	mTOR Signaling	NM_025381.2:150
E2f5-mRNA	-0.841	0.359	-1.54	-0.138	0.558	0.343	0.909	0.0471	1	lm.nb	Cell Cycle, Senescence & Quiescence, TGF-beta Signaling	NM_007892.2:700
Nup98-mRNA	-0.16	0.0688	-0.295	-0.0256	0.895	0.815	0.982	0.048	1	loglinear	Epigenetic Modification	NM_001287167.1:2695
Mtf1-mRNA	0.479	0.207	0.0728	0.884	1.39	1.05	1.85	0.0496	1	lm.nb	Oxidative Stress Response	NM_008636.4:315
Stam-mRNA	-0.31	0.134	-0.572	-0.0468	0.807	0.672	0.968	0.0498	1	loglinear	JAK-STAT Signaling	NM_011484.2:1064
Gcm1-mRNA	-0.254	0.11	-0.471	-0.038	0.838	0.721	0.974	0.0502	1	loglinear	Na.QZ.ve State	NM_008103.3:930
Itgb1-mRNA	-0.127	0.0555	-0.236	-0.0187	0.915	0.849	0.987	0.0507	1	loglinear	Cytoskeletal Reorganization, MET & EMT Signaling, PI3K-AKT Signaling	NM_010578.1:1855
Cdkn1b-mRNA	0.372	0.162	0.0539	0.689	1.29	1.04	1.61	0.051	1	lm.nb	Cell Cycle, Cytoskeletal Reorganization, Hypoxia Response, PI3K-AKT Signaling, Senescence & Quiescence	NM_009875.4:921
Kitl-mRNA	0.875	0.383	0.125	1.63	1.83	1.09	3.09	0.0516	1	lm.nb	MAPK Signaling, PI3K-AKT Signaling	NM_013598.1:280
Socs6-mRNA	0.378	0.168	0.0497	0.706	1.3	1.04	1.63	0.054	1	loglinear	JAK-STAT Signaling	NM_018821.2:1730
Coro1b-mRNA	0.186	0.0836	0.0225	0.35	1.14	1.02	1.27	0.0563	1	loglinear	Cytoskeletal Reorganization	NM_011778.2:1210
Mdh1-mRNA	0.185	0.0831	0.0224	0.348	1.14	1.02	1.27	0.0564	1	loglinear	Glucose Metabolism	NM_008618.3:1047
Map2k1-mRNA	0.237	0.107	0.0272	0.448	1.18	1.02	1.36	0.0577	1	loglinear	MAPK Signaling	NM_008927.4:774
Myc-mRNA	-0.295	0.134	-0.557	-0.0325	0.815	0.68	0.978	0.0588	1	lm.nb	Cell Cycle, Pluripotency Markers & Regulators	NM_010849.4:630
Zfp622-mRNA	0.228	0.104	0.0248	0.431	1.17	1.02	1.35	0.059	1	loglinear	Oxidative Stress Response	NM_144523.3:1330
Gabarap-mRNA	-0.193	0.0881	-0.366	-0.0204	0.875	0.776	0.986	0.0598	1	loglinear	Autophagy, Cytoskeletal Reorganization	NM_019749.4:522
Hdac3-mRNA	-0.161	0.074	-0.306	-0.0163	0.894	0.809	0.989	0.0609	1	loglinear	Epigenetic Modification, HOX Gene Activation, Notch Signaling	NM_010411.2:1025
Ppp3r1-mRNA	0.122	0.0559	0.012	0.231	1.09	1.01	1.17	0.0614	1	loglinear	Apoptosis, MAPK Signaling, Senescence & Quiescence	NM_024459.2:335
Ptpn2-mRNA	0.117	0.0543	0.0104	0.223	1.08	1.01	1.17	0.0635	1	loglinear	Glucose Metabolism, JAK-STAT Signaling	NM_001127177.1:1012
Atl1-mRNA	-1.19	0.555	-2.28	-0.104	0.438	0.206	0.931	0.0641	1	lm.nb	Partially Reprogrammed	NM_178628.5:1510
Atf2-mRNA	0.247	0.115	0.0214	0.472	1.19	1.01	1.39	0.0642	1	loglinear	AP-1 Signaling, Epigenetic Modification, MAPK Signaling, PI3K-AKT Signaling	NM_001284371.1:1392
Phf2-mRNA	-0.208	0.0973	-0.398	-0.0169	0.866	0.759	0.988	0.0654	1	loglinear	Epigenetic Modification	NM_011078.3:628
Egln2-mRNA	-0.177	0.0836	-0.341	-0.0133	0.884	0.79	0.991	0.0669	1	loglinear	Hypoxia Response	NM_053208.4:1260
Pou5f1-mRNA	-0.48	0.227	-0.925	-0.0354	0.717	0.527	0.976	0.0673	1	loglinear	Pluripotency Markers & Regulators	NM_013633.2:735
Atp6v1d-mRNA	-0.195	0.0922	-0.376	-0.0144	0.874	0.771	0.99	0.0673	1	loglinear	mTOR Signaling	NM_023721.2:408
Col5a2-mRNA	1.48	0.712	0.0852	2.87	2.79	1.06	7.33	0.0711	1	lm.nb	Endodermal Lineage	NM_007737.2:4425
Cbr4-mRNA	-0.199	0.096	-0.388	-0.0111	0.871	0.764	0.992	0.0716	1	loglinear	Fatty Acid Metabolism	NM_145595.2:584
Atp6v1g1-mRNA	0.25	0.121	0.0122	0.487	1.19	1.01	1.4	0.0733	1	loglinear	mTOR Signaling	NM_024173.1:195
Ppt2-mRNA	0.247	0.121	0.00993	0.483	1.19	1.01	1.4	0.0754	1	loglinear	Fatty Acid Metabolism	NM_019441.4:580
Slc25a13-mRNA	0.378	0.188	0.009	0.747	1.3	1.01	1.68	0.0795	1	lm.nb	Amino Acid Metabolism, Glucose Metabolism	NM_001177572.1:929
Lamb1-mRNA	0.842	0.42	0.0197	1.67	1.79	1.01	3.17	0.0796	1	lm.nb	Endodermal Lineage, PI3K-AKT Signaling	NM_008482.2:1970
Apex1-mRNA	-0.315	0.157	-0.623	-0.00708	0.804	0.649	0.995	0.0799	1	lm.nb	Oxidative Stress Response	NM_009687.2:289
Eci1-mRNA	-0.244	0.122	-0.484	-0.00441	0.844	0.715	0.997	0.081	1	loglinear	Fatty Acid Metabolism	NM_010023.4:674
Crebbp-mRNA	-0.267	0.134	-0.53	-0.00482	0.831	0.693	0.997	0.081	1	loglinear	Cell Cycle, Epigenetic Modification, HOX Gene Activation, Hypoxia Response, JAK-STAT Signaling, Notch Signaling, TGF-beta Signaling	NM_001025432.1:3770
Pten-mRNA	-0.175	0.0877	-0.347	-0.00293	0.886	0.786	0.998	0.0813	1	loglinear	Autophagy, MET & EMT Signaling, mTOR Signaling, PI3K-AKT Signaling, Senescence & Quiescence	NM_008960.2:1080
Bmpr2-mRNA	0.334	0.17	0.00113	0.666	1.26	1	1.59	0.0848	1	loglinear	Hippo Signaling, Mesodermal Lineage, Pluripotency Markers & Regulators, TGF-beta Signaling	NM_007561.3:505
Wdr19-mRNA	-0.833	0.424	-1.66	-0.00176	0.561	0.316	0.999	0.0851	1	lm.nb	Hedgehog Signaling	NM_153391.2:196
Arhgap10-mRNA	0.416	0.212	-6.21E-05	0.831	1.33	1	1.78	0.0857	1	lm.nb	Apoptosis, Cytoskeletal Reorganization, Ectodermal Lineage	NM_030113.2:298
Tgfb1-mRNA	0.122	0.0622	-0.000372	0.244	1.09	1	1.18	0.0865	1	loglinear	Cell Cycle, Endodermal Lineage, Hippo Signaling, MAPK Signaling, Senescence & Quiescence, TGF-beta Signaling	NM_011577.1:1470
Lin28a-mRNA	0.296	0.154	-0.00592	0.598	1.23	0.996	1.51	0.0909	1	loglinear	Pluripotency Markers & Regulators	NM_145833.1:320
Yy1-mRNA	-0.165	0.0862	-0.334	0.00412	0.892	0.793	1	0.0922	1	loglinear	HOX Gene Activation	NM_009537.3:760
Dgkk-mRNA	-0.612	0.32	-1.24	0.0153	0.654	0.424	1.01	0.0922	1	loglinear	Oxidative Stress Response	NM_177914.3:1220
Psenen-mRNA	0.173	0.0908	-0.00465	0.351	1.13	0.997	1.28	0.0927	1	loglinear	Notch Signaling	NM_025498.3:325
Phf14-mRNA	-0.261	0.137	-0.53	0.00861	0.835	0.693	1.01	0.0944	1	loglinear	Epigenetic Modification	NM_001168382.1:1430
Lefty2-mRNA	-0.433	0.23	-0.883	0.0171	0.741	0.542	1.01	0.0961	1	loglinear	Mesodermal Lineage, Na.QZ.ve State, Pluripotency Markers & Regulators, TGF-beta Signaling	NM_177099.4:1151
Ptprc-mRNA	0.262	0.14	-0.0118	0.535	1.2	0.992	1.45	0.0976	1	loglinear	Partially Reprogrammed	NM_011210.3:2320
Cdon-mRNA	-1.04	0.555	-2.13	0.0472	0.486	0.228	1.03	0.0976	1	loglinear	Ectodermal Lineage, Hedgehog Signaling	NM_021339.2:114
Maf-mRNA	-0.798	0.43	-1.64	0.0448	0.575	0.321	1.03	0.101	1	lm.nb	AP-1 Signaling	NM_001025577.2:43
Trf-mRNA	0.4	0.216	-0.0226	0.823	1.32	0.984	1.77	0.101	1	lm.nb	Hypoxia Response	NM_133977.2:1940
Morf4l1-mRNA	-0.0906	0.049	-0.187	0.00538	0.939	0.879	1	0.101	1	loglinear	Epigenetic Modification	NM_024431.2:229
Wdr70-mRNA	-0.25	0.136	-0.518	0.0169	0.841	0.699	1.01	0.104	1	loglinear	Epigenetic Modification	NM_001081402.1:786
Rela-mRNA	0.288	0.159	-0.0232	0.6	1.22	0.984	1.52	0.107	1	lm.nb	Apoptosis, Hypoxia Response, MAPK Signaling, MET & EMT Signaling, Oxidative Stress Response, PI3K-AKT Signaling, Senescence & Quiescence	NM_009045.4:1046
Ppp5c-mRNA	-0.155	0.0857	-0.323	0.0127	0.898	0.799	1.01	0.108	1	loglinear	Epigenetic Modification, MAPK Signaling, Oxidative Stress Response	NM_011155.2:925
Rbl2-mRNA	0.245	0.136	-0.0216	0.511	1.18	0.985	1.43	0.109	1	loglinear	Cell Cycle, PI3K-AKT Signaling, Senescence & Quiescence	NM_011250.4:1054
Rgs4-mRNA	1.75	0.979	-0.171	3.67	3.36	0.888	12.7	0.112	1	lm.nb	Mesodermal Lineage, MET & EMT Signaling	NM_009062.3:544
Prkar1a-mRNA	-0.172	0.0969	-0.362	0.0175	0.887	0.778	1.01	0.113	1	loglinear	Hedgehog Signaling, Mesodermal Lineage	NM_001313973.2:1270
Polr2d-mRNA	-0.154	0.0868	-0.324	0.0166	0.899	0.799	1.01	0.115	1	loglinear	HOX Gene Activation	NM_027002.4:85
Pcca-mRNA	0.223	0.127	-0.0253	0.472	1.17	0.983	1.39	0.116	1	loglinear	Fatty Acid Metabolism	NM_144844.2:1558
Camk1-mRNA	0.32	0.183	-0.0382	0.679	1.25	0.974	1.6	0.118	1	lm.nb	Epigenetic Modification	NM_133926.2:380
Spast-mRNA	-0.191	0.109	-0.406	0.0232	0.876	0.755	1.02	0.119	1	loglinear	Cytoskeletal Reorganization	NM_001162870.1:1215
Shc1-mRNA	-0.192	0.11	-0.408	0.0241	0.875	0.754	1.02	0.12	1	loglinear	Integrin Signaling	NM_011368.4:235
Dynll1-mRNA	0.944	0.544	-0.122	2.01	1.92	0.919	4.03	0.121	1	lm.nb	Apoptosis, Autophagy	NM_019682.4:1210
Fzd9-mRNA	0.577	0.332	-0.0749	1.23	1.49	0.949	2.34	0.121	1	lm.nb	Hippo Signaling, mTOR Signaling, Pluripotency Markers & Regulators	NM_010246.1:745
Adam19-mRNA	-0.28	0.162	-0.597	0.0369	0.823	0.661	1.03	0.121	1	lm.nb	Mesodermal Lineage	NM_009616.4:2238
Scd1-mRNA	-0.275	0.159	-0.587	0.0364	0.826	0.666	1.03	0.122	1	lm.nb	Fatty Acid Metabolism	NM_009127.4:540
Slc25a4-mRNA	0.239	0.139	-0.0335	0.512	1.18	0.977	1.43	0.124	1	loglinear	Senescence & Quiescence	NM_007450.4:854
Park7-mRNA	-0.143	0.0835	-0.307	0.0205	0.906	0.808	1.01	0.125	1	loglinear	Autophagy, Epigenetic Modification, Oxidative Stress Response	NM_020569.3:334
Ccr7-mRNA	-0.295	0.172	-0.632	0.043	0.815	0.645	1.03	0.126	1	lm.nb	MET & EMT Signaling, Oxidative Stress Response	NM_007719.2:755
Dusp7-mRNA	0.28	0.164	-0.0419	0.602	1.21	0.971	1.52	0.127	1	loglinear	MAPK Signaling	NM_153459.4:660
Map4k3-mRNA	0.3	0.177	-0.0459	0.647	1.23	0.969	1.57	0.127	1	loglinear	MAPK Signaling	NM_001081357.1:1128
Ilk-mRNA	-0.168	0.101	-0.366	0.0301	0.89	0.776	1.02	0.135	1	loglinear	Cytoskeletal Reorganization, MET & EMT Signaling	NM_010562.2:1078
Ppp1ca-mRNA	-0.115	0.0694	-0.251	0.0207	0.923	0.84	1.01	0.135	1	loglinear	Glucose Metabolism, Hippo Signaling, Senescence & Quiescence, TGF-beta Signaling	NM_031868.2:375
Mmp14-mRNA	-0.323	0.195	-0.706	0.0597	0.799	0.613	1.04	0.137	1	lm.nb	Endodermal Lineage, MET & EMT Signaling, Oxidative Stress Response	NM_008608.3:554
Rbm14-mRNA	0.183	0.111	-0.0348	0.4	1.13	0.976	1.32	0.138	1	loglinear	Epigenetic Modification	NM_019869.3:1965
Prkch-mRNA	0.3	0.183	-0.0581	0.657	1.23	0.961	1.58	0.139	1	loglinear	Pluripotency Markers & Regulators	NM_008856.3:730
Hdac6-mRNA	0.216	0.133	-0.0444	0.477	1.16	0.97	1.39	0.143	1	loglinear	Autophagy, Ectodermal Lineage, Epigenetic Modification, Notch Signaling, Oxidative Stress Response	NM_010413.3:2195
Col4a2-mRNA	0.57	0.355	-0.125	1.27	1.48	0.917	2.4	0.147	1	lm.nb	Endodermal Lineage, MET & EMT Signaling, PI3K-AKT Signaling	NM_009932.4:3120
Tln1-mRNA	0.142	0.089	-0.0326	0.316	1.1	0.978	1.25	0.15	1	loglinear	Cytoskeletal Reorganization, Integrin Signaling	NM_011602.5:795
Orc3-mRNA	-0.11	0.0711	-0.249	0.0291	0.926	0.841	1.02	0.16	1	loglinear	Cell Cycle	NM_001159563.1:500
Cdx2-mRNA	-0.791	0.514	-1.8	0.217	0.578	0.288	1.16	0.163	1	lm.nb	Mesodermal Lineage	NM_007673.3:360
Nipbl-mRNA	-0.217	0.142	-0.495	0.0611	0.86	0.71	1.04	0.165	1	loglinear	Epigenetic Modification	NM_027707.3:508
Lamc1-mRNA	-0.323	0.213	-0.74	0.0941	0.799	0.599	1.07	0.167	1	lm.nb	Endodermal Lineage, MET & EMT Signaling, PI3K-AKT Signaling	NM_010683.2:1045
Ubqln1-mRNA	-0.124	0.0817	-0.284	0.0363	0.918	0.821	1.03	0.168	1	loglinear	Oxidative Stress Response	NM_026842.4:455
Sparc-mRNA	0.847	0.559	-0.249	1.94	1.8	0.842	3.84	0.168	1	lm.nb	MET & EMT Signaling	NM_001290817.1:815
Rasgrp1-mRNA	0.12	0.0793	-0.0353	0.275	1.09	0.976	1.21	0.168	1	loglinear	Integrin Signaling, MAPK Signaling	NM_011246.2:416
Gstz1-mRNA	-0.251	0.166	-0.577	0.0741	0.84	0.671	1.05	0.169	1	loglinear	Amino Acid Metabolism	NM_010363.4:590
Col1a1-mRNA	-1.28	0.847	-2.94	0.384	0.413	0.131	1.3	0.17	1	lm.nb	MET & EMT Signaling, Oxidative Stress Response, PI3K-AKT Signaling	NM_007742.3:215
Ptk2-mRNA	-0.454	0.303	-1.05	0.14	0.73	0.484	1.1	0.173	1	lm.nb	Apoptosis, Cytoskeletal Reorganization, Integrin Signaling, MET & EMT Signaling, PI3K-AKT Signaling	NM_007982.2:1060
Aldh9a1-mRNA	-0.145	0.097	-0.335	0.0451	0.904	0.793	1.03	0.173	1	loglinear	Fatty Acid Metabolism	NM_019993.4:1035
Vdac1-mRNA	-0.0789	0.053	-0.183	0.0249	0.947	0.881	1.02	0.175	1	loglinear	Autophagy, Senescence & Quiescence	NM_011694.4:562
Tsg101-mRNA	0.137	0.0921	-0.0435	0.317	1.1	0.97	1.25	0.175	1	loglinear	Autophagy	NM_021884.3:1076
Phf1-mRNA	-0.292	0.197	-0.677	0.0934	0.817	0.625	1.07	0.176	1	lm.nb	Epigenetic Modification	NM_009343.2:1338
Myl2-mRNA	-1.03	0.695	-2.39	0.336	0.491	0.191	1.26	0.178	1	lm.nb	Cytoskeletal Reorganization	NM_010861.3:205
Rap1a-mRNA	-0.118	0.0804	-0.276	0.0396	0.921	0.826	1.03	0.18	1	loglinear	Integrin Signaling, MAPK Signaling	NM_145541.5:298
Polr1c-mRNA	0.147	0.101	-0.0506	0.345	1.11	0.966	1.27	0.183	1	loglinear	Epigenetic Modification	NM_009085.2:252
Hdac10-mRNA	0.239	0.168	-0.09	0.567	1.18	0.94	1.48	0.192	1	lm.nb	Ectodermal Lineage, Epigenetic Modification, Notch Signaling	NM_199198.2:1845
Atp6v1b2-mRNA	0.108	0.0763	-0.0413	0.258	1.08	0.972	1.2	0.194	1	loglinear	mTOR Signaling	NM_007509.3:1017
Timp3-mRNA	-0.929	0.658	-2.22	0.359	0.525	0.215	1.28	0.195	1	lm.nb	MET & EMT Signaling	NM_011595.2:600
Slc25a11-mRNA	-0.0946	0.0672	-0.226	0.0371	0.937	0.855	1.03	0.197	1	loglinear	Glucose Metabolism	NM_024211.2:289
Mad2l2-mRNA	-0.26	0.185	-0.623	0.103	0.835	0.649	1.07	0.197	1	loglinear	Cell Cycle, MET & EMT Signaling	NM_027985.2:565
Eef1a1-mRNA	0.0894	0.0644	-0.0368	0.216	1.06	0.975	1.16	0.202	1	loglinear	Autophagy	NM_010106.2:398
Nnmt-mRNA	-0.207	0.149	-0.5	0.0863	0.866	0.707	1.06	0.204	1	loglinear	Amino Acid Metabolism, MET & EMT Signaling, Na.QZ.ve State	NM_010924.3:250
Dync1h1-mRNA	0.225	0.163	-0.0942	0.543	1.17	0.937	1.46	0.205	1	loglinear	Autophagy, Cytoskeletal Reorganization	NM_030238.2:5944
Stam2-mRNA	-0.0966	0.071	-0.236	0.0426	0.935	0.849	1.03	0.211	1	loglinear	JAK-STAT Signaling	NM_019667.2:190
Ncor1-mRNA	0.173	0.127	-0.0768	0.423	1.13	0.948	1.34	0.212	1	loglinear	HOX Gene Activation, Notch Signaling, TGF-beta Signaling	NM_011308.3:135
Rhoa-mRNA	0.0918	0.0678	-0.041	0.225	1.07	0.972	1.17	0.213	1	loglinear	Cytoskeletal Reorganization, mTOR Signaling, PI3K-AKT Signaling, Pluripotency Markers & Regulators, RhoROCK Signaling, TGF-beta Signaling	NM_016802.4:514
Smarcad1-mRNA	-0.132	0.0974	-0.323	0.0594	0.913	0.8	1.04	0.214	1	loglinear	Epigenetic Modification, Pluripotency Markers & Regulators	NM_007958.1:930
Irak1-mRNA	-0.103	0.0769	-0.253	0.0482	0.931	0.839	1.03	0.219	1	loglinear	MAPK Signaling	NM_008363.2:951
Mapkap1-mRNA	0.0964	0.0725	-0.0457	0.239	1.07	0.969	1.18	0.22	1	loglinear	Cytoskeletal Reorganization, mTOR Signaling, Oxidative Stress Response	NM_177345.3:1120
Psmb5-mRNA	-0.139	0.105	-0.344	0.0662	0.908	0.788	1.05	0.221	1	loglinear	Amino Acid Metabolism, Apoptosis, Hedgehog Signaling, Hypoxia Response, Notch Signaling, Oxidative Stress Response	NM_011186.1:334
Dnmt3a-mRNA	0.255	0.201	-0.138	0.649	1.19	0.909	1.57	0.239	1	lm.nb	Epigenetic Modification, Primed State	NM_007872.4:2580
Nrbf2-mRNA	-0.0723	0.057	-0.184	0.0394	0.951	0.88	1.03	0.24	1	loglinear	Autophagy	NM_001036293.2:535
Map3k7-mRNA	-0.0935	0.074	-0.239	0.0516	0.937	0.848	1.04	0.242	1	loglinear	Autophagy, Epigenetic Modification, MAPK Signaling, Pluripotency Markers & Regulators	NM_009316.1:822
Cpt1a-mRNA	0.21	0.17	-0.124	0.544	1.16	0.918	1.46	0.252	1	lm.nb	Fatty Acid Metabolism, Glucose Metabolism, Na.QZ.ve State	NM_013495.2:2172
Ywhab-mRNA	0.15	0.122	-0.0886	0.389	1.11	0.94	1.31	0.252	1	loglinear	Apoptosis, Cell Cycle, Hippo Signaling, mTOR Signaling, PI3K-AKT Signaling	NM_018753.6:273
Kifc3-mRNA	0.381	0.31	-0.226	0.988	1.3	0.855	1.98	0.254	1	lm.nb	Ectodermal Lineage	NM_001145831.1:1952
Adh5-mRNA	0.0908	0.0741	-0.0544	0.236	1.06	0.963	1.18	0.255	1	loglinear	Fatty Acid Metabolism	NM_007410.3:820
Pik3r4-mRNA	-0.117	0.0959	-0.305	0.0712	0.922	0.81	1.05	0.258	1	loglinear	Autophagy	NM_001081309.1:910
Bcl2l11-mRNA	0.29	0.239	-0.178	0.757	1.22	0.884	1.69	0.26	1	lm.nb	Apoptosis, PI3K-AKT Signaling	NM_001284410.1:236
Nrf1-mRNA	-0.123	0.101	-0.321	0.0759	0.919	0.8	1.05	0.261	1	loglinear	AP-1 Signaling	NM_010938.3:570
Pik3r3-mRNA	-0.443	0.371	-1.17	0.284	0.736	0.445	1.22	0.267	1	lm.nb	PI3K-AKT Signaling	NM_001355585.1:540
Tet1-mRNA	0.261	0.22	-0.171	0.693	1.2	0.888	1.62	0.27	1	loglinear	Epigenetic Modification, Mesodermal Lineage, Na.QZ.ve State	NM_027384.1:2192
Fbxw11-mRNA	0.0702	0.0599	-0.0472	0.188	1.05	0.968	1.14	0.275	1	loglinear	Hedgehog Signaling, Hippo Signaling, Senescence & Quiescence	NM_134015.2:276
Ptpn1-mRNA	0.112	0.0959	-0.076	0.3	1.08	0.949	1.23	0.276	1	loglinear	Cytoskeletal Reorganization, Integrin Signaling	NM_011201.3:509
Rragc-mRNA	0.116	0.1	-0.0803	0.313	1.08	0.946	1.24	0.279	1	loglinear	Autophagy, mTOR Signaling	NM_017475.2:496
Syk-mRNA	0.131	0.113	-0.0908	0.352	1.09	0.939	1.28	0.281	1	loglinear	Integrin Signaling, PI3K-AKT Signaling	NM_001198977.1:1578
Sos1-mRNA	0.111	0.0963	-0.0774	0.3	1.08	0.948	1.23	0.281	1	loglinear	Integrin Signaling, JAK-STAT Signaling, MAPK Signaling, mTOR Signaling, PI3K-AKT Signaling	NM_009231.2:2830
Lamtor1-mRNA	0.0977	0.0849	-0.0687	0.264	1.07	0.953	1.2	0.283	1	loglinear	Autophagy, mTOR Signaling	NM_025605.3:404
Dynll2-mRNA	-0.0912	0.0796	-0.247	0.0647	0.939	0.843	1.05	0.285	1	loglinear	Apoptosis, Autophagy	NM_026556.4:434
Cacybp-mRNA	-0.0795	0.0694	-0.215	0.0564	0.946	0.861	1.04	0.285	1	loglinear		NM_009786.2:476
Nsfl1c-mRNA	-0.0373	0.0328	-0.102	0.027	0.974	0.932	1.02	0.288	1	loglinear	Cytoskeletal Reorganization	NM_198326.2:1012
Rhoc-mRNA	-0.173	0.153	-0.473	0.127	0.887	0.72	1.09	0.291	1	loglinear	Cytoskeletal Reorganization, RhoROCK Signaling	NM_007484.2:99
Ikbkg-mRNA	0.141	0.125	-0.105	0.386	1.1	0.93	1.31	0.294	1	loglinear	Apoptosis, MAPK Signaling, PI3K-AKT Signaling	NM_178590.2:525
Fer-mRNA	0.248	0.221	-0.186	0.681	1.19	0.879	1.6	0.296	1	lm.nb	Cytoskeletal Reorganization, Oxidative Stress Response	NM_001037997.3:140
Nudc-mRNA	-0.131	0.117	-0.361	0.0993	0.913	0.779	1.07	0.297	1	loglinear	Cytoskeletal Reorganization	NM_010948.3:196
Rap1b-mRNA	0.121	0.11	-0.0953	0.337	1.09	0.936	1.26	0.305	1	loglinear	Integrin Signaling, MAPK Signaling	NM_024457.2:372
Jak1-mRNA	-0.142	0.13	-0.398	0.113	0.906	0.759	1.08	0.306	1	loglinear	JAK-STAT Signaling	NM_146145.2:932
Fzd4-mRNA	-0.436	0.402	-1.22	0.352	0.739	0.428	1.28	0.31	1	lm.nb	Ectodermal Lineage, Hippo Signaling, Mesodermal Lineage, mTOR Signaling, Pluripotency Markers & Regulators	NM_008055.4:1336
Cdh2-mRNA	0.543	0.509	-0.454	1.54	1.46	0.73	2.91	0.317	1	lm.nb	Endodermal Lineage, MET & EMT Signaling	NM_007664.4:2861
Tgfbr3-mRNA	0.196	0.183	-0.164	0.555	1.15	0.893	1.47	0.317	1	lm.nb	MET & EMT Signaling	NM_011578.2:2265
Ppt1-mRNA	0.138	0.13	-0.116	0.393	1.1	0.923	1.31	0.318	1	loglinear	Fatty Acid Metabolism	NM_008917.3:826
Rapgef4-mRNA	-0.671	0.638	-1.92	0.58	0.628	0.264	1.49	0.324	1	lm.nb	Integrin Signaling	NM_019688.1:1270
Pdhb-mRNA	0.069	0.0662	-0.0607	0.199	1.05	0.959	1.15	0.327	1	loglinear	Amino Acid Metabolism, Glucose Metabolism, Hypoxia Response	NM_024221.3:845
Hoxb3-mRNA	0.0971	0.0958	-0.0906	0.285	1.07	0.939	1.22	0.34	1	loglinear	HOX Gene Activation	NM_001079869.1:661
Id4-mRNA	0.538	0.532	-0.504	1.58	1.45	0.705	2.99	0.341	1	lm.nb	Pluripotency Markers & Regulators, TGF-beta Signaling	NM_031166.2:306
Mgrn1-mRNA	0.155	0.154	-0.146	0.456	1.11	0.904	1.37	0.342	1	loglinear	Hedgehog Signaling	NM_001252437.1:350
Pparg-mRNA	-0.48	0.477	-1.42	0.456	0.717	0.375	1.37	0.344	1	lm.nb	MET & EMT Signaling	NM_011146.1:1060
Chd3-mRNA	0.135	0.136	-0.133	0.402	1.1	0.912	1.32	0.352	1	loglinear	Epigenetic Modification	NM_146019.4:2600
Rad9a-mRNA	0.118	0.12	-0.116	0.352	1.09	0.922	1.28	0.353	1	loglinear	Senescence & Quiescence	NM_011237.2:490
Prkca-mRNA	-0.339	0.347	-1.02	0.34	0.79	0.493	1.27	0.356	1	lm.nb	Epigenetic Modification, Hypoxia Response, MAPK Signaling, mTOR Signaling, PI3K-AKT Signaling, Pluripotency Markers & Regulators	NM_011101.3:408
Rest-mRNA	-0.103	0.106	-0.311	0.105	0.931	0.806	1.08	0.36	1	loglinear	Epigenetic Modification, Na.QZ.ve State, Oxidative Stress Response, Pluripotency Markers & Regulators	NM_011263.1:885
Gadd45a-mRNA	0.166	0.173	-0.174	0.505	1.12	0.886	1.42	0.367	1	lm.nb	Apoptosis, Cell Cycle, MAPK Signaling, MET & EMT Signaling, Senescence & Quiescence	NM_007836.1:184
Heg1-mRNA	-0.204	0.219	-0.634	0.225	0.868	0.644	1.17	0.378	1	loglinear	RhoROCK Signaling	NM_175256.5:942
Ctnna1-mRNA	-0.122	0.132	-0.38	0.136	0.919	0.769	1.1	0.381	1	loglinear	Cytoskeletal Reorganization, Hippo Signaling	NM_009818.1:155
Igfbp3-mRNA	0.406	0.444	-0.464	1.28	1.32	0.725	2.42	0.387	1	lm.nb	Glucose Metabolism, MET & EMT Signaling, Senescence & Quiescence	NM_008343.2:766
Pias2-mRNA	0.171	0.188	-0.196	0.539	1.13	0.873	1.45	0.388	1	lm.nb	HOX Gene Activation, JAK-STAT Signaling	NM_001164167.1:480
Pde7a-mRNA	0.139	0.153	-0.162	0.439	1.1	0.894	1.36	0.392	1	loglinear	Ectodermal Lineage	NM_001122759.2:930
Ywhae-mRNA	-0.0616	0.0683	-0.195	0.0723	0.958	0.873	1.05	0.394	1	loglinear	Apoptosis, Cell Cycle, Hippo Signaling, PI3K-AKT Signaling	NM_009536.4:428
Klf5-mRNA	0.148	0.166	-0.177	0.472	1.11	0.885	1.39	0.398	1	lm.nb	Mesodermal Lineage, Na.QZ.ve State	NM_009769.4:1305
Socs3-mRNA	0.438	0.496	-0.534	1.41	1.35	0.69	2.66	0.403	1	lm.nb	JAK-STAT Signaling	NM_007707.2:585
Cd44-mRNA	0.127	0.145	-0.158	0.412	1.09	0.896	1.33	0.407	1	loglinear	MET & EMT Signaling, Partially Reprogrammed, Pluripotency Markers & Regulators	NM_009851.2:506
Ets1-mRNA	0.109	0.124	-0.135	0.352	1.08	0.911	1.28	0.408	1	loglinear	Oxidative Stress Response, Senescence & Quiescence	NM_001038642.1:740
Mapk7-mRNA	0.122	0.146	-0.165	0.409	1.09	0.892	1.33	0.428	1	loglinear	MAPK Signaling, Oxidative Stress Response, Senescence & Quiescence	NM_011841.1:1292
Kdm1a-mRNA	0.0659	0.08	-0.0909	0.223	1.05	0.939	1.17	0.434	1	loglinear	Epigenetic Modification, MET & EMT Signaling	NM_001356567.1:495
Rnf111-mRNA	-0.122	0.152	-0.42	0.176	0.919	0.747	1.13	0.445	1	loglinear	TGF-beta Signaling	NM_033604.2:770
Rnf4-mRNA	-0.073	0.0916	-0.253	0.107	0.951	0.839	1.08	0.449	1	loglinear	Cytoskeletal Reorganization	NM_011278.5:530
Enah-mRNA	-0.383	0.484	-1.33	0.566	0.767	0.397	1.48	0.451	1	lm.nb	Cytoskeletal Reorganization	NM_001083120.2:2686
Rwdd1-mRNA	0.0704	0.09	-0.106	0.247	1.05	0.929	1.19	0.457	1	loglinear	Oxidative Stress Response	NM_025614.3:309
Grb2-mRNA	-0.0619	0.081	-0.221	0.0969	0.958	0.858	1.07	0.467	1	loglinear	JAK-STAT Signaling, MAPK Signaling, mTOR Signaling, PI3K-AKT Signaling, Pluripotency Markers & Regulators	NM_008163.4:658
Dnmt3b-mRNA	0.111	0.149	-0.181	0.404	1.08	0.882	1.32	0.478	1	loglinear	Epigenetic Modification, Mesodermal Lineage, Pluripotency Markers & Regulators, Primed State	NM_001003960.3:2312
Mapk1-mRNA	-0.037	0.0503	-0.136	0.0615	0.975	0.91	1.04	0.482	1	loglinear	MAPK Signaling	NM_011949.3:1210
Src-mRNA	0.379	0.535	-0.67	1.43	1.3	0.628	2.69	0.499	1	lm.nb	Cytoskeletal Reorganization, Glucose Metabolism, Integrin Signaling, Oxidative Stress Response	NM_001025395.2:968
Itga2b-mRNA	-0.241	0.344	-0.914	0.433	0.846	0.531	1.35	0.504	1	lm.nb	Cytoskeletal Reorganization, Integrin Signaling, PI3K-AKT Signaling	NM_010575.2:461
Akt2-mRNA	-0.0588	0.084	-0.223	0.106	0.96	0.857	1.08	0.504	1	loglinear	PI3K-AKT Signaling	NM_001110208.1:1108
Map4k4-mRNA	0.0769	0.114	-0.146	0.3	1.05	0.904	1.23	0.518	1	loglinear	MAPK Signaling, Senescence & Quiescence	NM_008696.2:3425
Csk-mRNA	0.0592	0.0882	-0.114	0.232	1.04	0.924	1.17	0.521	1	loglinear	Integrin Signaling	NM_007783.2:268
Trim33-mRNA	-0.118	0.178	-0.466	0.231	0.922	0.724	1.17	0.527	1	lm.nb	Ectodermal Lineage, TGF-beta Signaling	NM_001079830.2:2612
Usp21-mRNA	0.107	0.163	-0.214	0.427	1.08	0.862	1.34	0.532	1	loglinear	Epigenetic Modification	NM_013919.4:1590
Trp53-mRNA	0.0296	0.0478	-0.0641	0.123	1.02	0.957	1.09	0.553	1	loglinear	Apoptosis, Cell Cycle, Senescence & Quiescence	NM_011640.3:220
Pik3cb-mRNA	0.0797	0.129	-0.173	0.333	1.06	0.887	1.26	0.554	1	lm.nb	PI3K-AKT Signaling	NM_029094.3:1970
Col1a2-mRNA	0.434	0.703	-0.944	1.81	1.35	0.52	3.51	0.554	1	lm.nb	PI3K-AKT Signaling	NM_007743.2:4025
Adam17-mRNA	0.0523	0.0873	-0.119	0.224	1.04	0.921	1.17	0.566	1	loglinear	Hedgehog Signaling, MET & EMT Signaling, Notch Signaling	NM_001277266.1:1254
Smad4-mRNA	0.0709	0.123	-0.169	0.311	1.05	0.889	1.24	0.579	1	loglinear	TGF-beta Signaling	NM_008540.2:852
Ptpn6-mRNA	0.0489	0.0893	-0.126	0.224	1.03	0.916	1.17	0.599	1	loglinear	JAK-STAT Signaling	NM_013545.2:1691
Nfe2l2-mRNA	-0.0746	0.138	-0.345	0.196	0.95	0.787	1.15	0.604	1	loglinear	AP-1 Signaling, Mesodermal Lineage, Oxidative Stress Response	NM_010902.3:1665
Setd2-mRNA	-0.073	0.136	-0.34	0.194	0.951	0.79	1.14	0.606	1	loglinear	Endodermal Lineage, Epigenetic Modification, Mesodermal Lineage	NM_001081340.2:1345
Prkci-mRNA	0.057	0.107	-0.153	0.267	1.04	0.899	1.2	0.609	1	loglinear	Cytoskeletal Reorganization, Hippo Signaling, Notch Signaling, Pluripotency Markers & Regulators	NM_008857.3:1635
Il4ra-mRNA	0.0709	0.133	-0.191	0.332	1.05	0.876	1.26	0.61	1	loglinear	JAK-STAT Signaling, PI3K-AKT Signaling	NM_001008700.3:670
Raf1-mRNA	-0.0715	0.14	-0.345	0.202	0.952	0.787	1.15	0.623	1	loglinear	Apoptosis, Autophagy, JAK-STAT Signaling, MAPK Signaling, mTOR Signaling, PI3K-AKT Signaling, Pluripotency Markers & Regulators, Senescence & Quiescence	NM_001356333.2:770
Tbk1-mRNA	0.0448	0.0887	-0.129	0.219	1.03	0.914	1.16	0.627	1	loglinear	Autophagy	NM_019786.4:440
Tuba4a-mRNA	-0.0539	0.107	-0.264	0.156	0.963	0.833	1.11	0.629	1	loglinear	Apoptosis, Autophagy, Cytoskeletal Reorganization, Hedgehog Signaling	NM_009447.3:216
Gja1-mRNA	-0.14	0.285	-0.699	0.419	0.908	0.616	1.34	0.637	1	lm.nb	Cytoskeletal Reorganization, Mesodermal Lineage, MET & EMT Signaling, Somatic Cell Type Markers	NM_010288.3:455
Dusp6-mRNA	-0.145	0.296	-0.725	0.435	0.904	0.605	1.35	0.637	1	lm.nb	MAPK Signaling, Primed State	NM_026268.3:1066
Ppp2r2d-mRNA	-0.0502	0.103	-0.252	0.152	0.966	0.84	1.11	0.639	1	loglinear	Hippo Signaling, PI3K-AKT Signaling	NM_026391.2:220
Bcat2-mRNA	0.0558	0.122	-0.183	0.294	1.04	0.881	1.23	0.659	1	loglinear	Amino Acid Metabolism	NM_009737.2:410
Hoxb2-mRNA	-0.105	0.232	-0.559	0.349	0.93	0.679	1.27	0.662	1	lm.nb	HOX Gene Activation	NM_134032.2:1035
Gls-mRNA	-0.0463	0.103	-0.248	0.155	0.968	0.842	1.11	0.664	1	loglinear	Amino Acid Metabolism, Glutamine Metabolism	NM_001113383.1:976
Rheb-mRNA	0.0445	0.0988	-0.149	0.238	1.03	0.902	1.18	0.665	1	loglinear	Autophagy, mTOR Signaling, PI3K-AKT Signaling, Senescence & Quiescence	NM_053075.3:416
Csnk2a2-mRNA	-0.0352	0.0784	-0.189	0.119	0.976	0.877	1.09	0.665	1	loglinear	Autophagy	NM_009974.3:1066
Atm-mRNA	-0.0721	0.161	-0.388	0.244	0.951	0.764	1.18	0.667	1	lm.nb	Apoptosis, Autophagy, Cell Cycle, Epigenetic Modification, Senescence & Quiescence	NM_007499.2:5543
Eomes-mRNA	0.263	0.605	-0.923	1.45	1.2	0.528	2.73	0.675	1	lm.nb	Endodermal Lineage, Mesodermal Lineage, MET & EMT Signaling	NM_010136.3:2097
Crkl-mRNA	-0.0594	0.139	-0.331	0.212	0.96	0.795	1.16	0.679	1	loglinear	MAPK Signaling	NM_001277231.1:700
Mapk8-mRNA	0.0591	0.152	-0.238	0.357	1.04	0.848	1.28	0.707	1	loglinear	MAPK Signaling	NM_016700.3:970
Rock2-mRNA	0.0497	0.129	-0.204	0.303	1.04	0.868	1.23	0.71	1	lm.nb	Cytoskeletal Reorganization, RhoROCK Signaling	NM_009072.2:735
Acly-mRNA	0.0296	0.079	-0.125	0.185	1.02	0.917	1.14	0.718	1	loglinear	Fatty Acid Metabolism, Pluripotency Markers & Regulators	NM_001199296.1:1397
Eif4e2-mRNA	-0.0273	0.0767	-0.178	0.123	0.981	0.884	1.09	0.731	1	loglinear	Hypoxia Response, mTOR Signaling, PI3K-AKT Signaling	NM_001039169.1:870
Kpna4-mRNA	-0.0367	0.104	-0.241	0.167	0.975	0.846	1.12	0.734	1	loglinear	Oxidative Stress Response	NM_008467.4:1435
Araf-mRNA	0.0282	0.08	-0.129	0.185	1.02	0.915	1.14	0.734	1	loglinear	MAPK Signaling	NM_001159645.1:394
Il15-mRNA	0.0878	0.254	-0.41	0.586	1.06	0.753	1.5	0.738	1	lm.nb	JAK-STAT Signaling, MET & EMT Signaling	NM_008357.2:854
Socs2-mRNA	0.0937	0.276	-0.447	0.634	1.07	0.734	1.55	0.743	1	lm.nb	Ectodermal Lineage, JAK-STAT Signaling	NM_001168655.1:626
Ube2d3-mRNA	-0.0135	0.0401	-0.0922	0.0651	0.991	0.938	1.05	0.745	1	loglinear	Hypoxia Response, TGF-beta Signaling	NM_001356594.1:252
Chuk-mRNA	0.0286	0.0858	-0.14	0.197	1.02	0.908	1.15	0.747	1	loglinear	Apoptosis, MAPK Signaling, mTOR Signaling, Oxidative Stress Response, PI3K-AKT Signaling	NM_001162410.1:222
Srf-mRNA	0.0834	0.25	-0.406	0.573	1.06	0.755	1.49	0.747	1	lm.nb	Cytoskeletal Reorganization, MAPK Signaling, Mesodermal Lineage, MET & EMT Signaling	NM_020493.2:1285
Rasa1-mRNA	-0.0322	0.0976	-0.224	0.159	0.978	0.856	1.12	0.75	1	loglinear	Cytoskeletal Reorganization, MAPK Signaling	NM_145452.3:1805
Lefty1-mRNA	0.035	0.106	-0.173	0.243	1.02	0.887	1.18	0.751	1	loglinear	Mesodermal Lineage, Na.QZ.ve State, Pluripotency Markers & Regulators, TGF-beta Signaling	NM_010094.4:71
Ep300-mRNA	0.0437	0.135	-0.221	0.308	1.03	0.858	1.24	0.754	1	lm.nb	Cell Cycle, Glucose Metabolism, HOX Gene Activation, Hypoxia Response, JAK-STAT Signaling, Notch Signaling, TGF-beta Signaling	NM_177821.6:4305
Mapk11-mRNA	0.0753	0.233	-0.381	0.532	1.05	0.768	1.45	0.755	1	lm.nb	AP-1 Signaling, MAPK Signaling, Pluripotency Markers & Regulators, Senescence & Quiescence	NM_011161.5:396
Rac1-mRNA	0.0262	0.0821	-0.135	0.187	1.02	0.911	1.14	0.757	1	loglinear	Cytoskeletal Reorganization, MAPK Signaling, MET & EMT Signaling, PI3K-AKT Signaling	NM_009007.2:265
Anapc10-mRNA	-0.0461	0.152	-0.344	0.252	0.969	0.788	1.19	0.769	1	loglinear	Cell Cycle, Senescence & Quiescence	NM_001357234.1:154
Zfhx3-mRNA	-0.0403	0.142	-0.318	0.237	0.972	0.802	1.18	0.783	1	lm.nb	Pluripotency Markers & Regulators	NM_007496.2:9835
Gnmt-mRNA	0.175	0.619	-1.04	1.39	1.13	0.487	2.62	0.784	1	lm.nb	Amino Acid Metabolism, Glucose Metabolism	NM_010321.1:345
Akt3-mRNA	-0.044	0.157	-0.353	0.265	0.97	0.783	1.2	0.787	1	loglinear	PI3K-AKT Signaling	NM_011785.3:772
Got2-mRNA	0.0237	0.0851	-0.143	0.191	1.02	0.906	1.14	0.788	1	loglinear	Amino Acid Metabolism, Glucose Metabolism, Glutamine Metabolism	NM_010325.2:134
Ppp2r1a-mRNA	0.0171	0.0644	-0.109	0.143	1.01	0.927	1.1	0.797	1	loglinear	Glucose Metabolism, Hippo Signaling, PI3K-AKT Signaling, Pluripotency Markers & Regulators, TGF-beta Signaling	NM_016891.3:1559
Brd7-mRNA	-0.0168	0.0674	-0.149	0.115	0.988	0.902	1.08	0.809	1	loglinear	Epigenetic Modification	NM_012047.2:1230
Rras2-mRNA	0.0476	0.193	-0.33	0.426	1.03	0.795	1.34	0.811	1	lm.nb	Autophagy, Cytoskeletal Reorganization, MAPK Signaling, Senescence & Quiescence	NM_025846.2:475
Mtmr4-mRNA	0.0199	0.0878	-0.152	0.192	1.01	0.9	1.14	0.826	1	loglinear	Autophagy, TGF-beta Signaling	NM_001357901.1:3130
Nf2-mRNA	-0.0228	0.101	-0.221	0.175	0.984	0.858	1.13	0.827	1	loglinear	Cytoskeletal Reorganization, Ectodermal Lineage, Hippo Signaling	NM_001252252.1:2016
Socs5-mRNA	-0.0409	0.189	-0.411	0.329	0.972	0.752	1.26	0.834	1	loglinear	JAK-STAT Signaling	NM_019654.2:1470
Vps29-mRNA	0.0101	0.0491	-0.0862	0.106	1.01	0.942	1.08	0.842	1	loglinear		NM_019780.1:452
Stat1-mRNA	-0.0304	0.175	-0.373	0.312	0.979	0.772	1.24	0.866	1	lm.nb	Endodermal Lineage, JAK-STAT Signaling, Notch Signaling	NM_009283.3:1590
Tert-mRNA	0.0841	0.496	-0.888	1.06	1.06	0.54	2.08	0.87	1	lm.nb	Pluripotency Markers & Regulators	NM_009354.1:2162
Nfe2l1-mRNA	-0.0201	0.122	-0.259	0.219	0.986	0.836	1.16	0.873	1	loglinear	Glucose Metabolism, Oxidative Stress Response	NM_001130450.1:2575
Pkd2-mRNA	0.0414	0.27	-0.488	0.571	1.03	0.713	1.49	0.882	1	lm.nb	Oxidative Stress Response	NM_008861.3:816
Hlcs-mRNA	0.039	0.255	-0.461	0.539	1.03	0.726	1.45	0.882	1	loglinear	Epigenetic Modification	NM_139145.4:970
Cd2-mRNA	0.0223	0.15	-0.271	0.316	1.02	0.829	1.24	0.885	1	loglinear	Partially Reprogrammed	NM_013486.2:278
Rps6ka2-mRNA	0.0212	0.15	-0.272	0.315	1.01	0.828	1.24	0.891	1	loglinear	MAPK Signaling, mTOR Signaling, Senescence & Quiescence	NM_011299.4:1130
Ctnnd1-mRNA	0.0164	0.135	-0.248	0.281	1.01	0.842	1.22	0.906	1	lm.nb	Pluripotency Markers & Regulators	NM_001085449.1:1358
Prkcq-mRNA	0.0259	0.218	-0.4	0.452	1.02	0.758	1.37	0.908	1	lm.nb	Apoptosis, Autophagy, Pluripotency Markers & Regulators	NM_008859.2:1210
Itgb3-mRNA	0.0441	0.388	-0.715	0.804	1.03	0.609	1.75	0.912	1	lm.nb	Cytoskeletal Reorganization, Integrin Signaling, MET & EMT Signaling, PI3K-AKT Signaling	NM_016780.2:534
Ccdc130-mRNA	-0.0181	0.164	-0.339	0.303	0.988	0.791	1.23	0.915	1	loglinear	Ectodermal Lineage	NM_026350.3:345
F11r-mRNA	-0.0584	0.532	-1.1	0.984	0.96	0.466	1.98	0.915	1	lm.nb	Cytoskeletal Reorganization, TGF-beta Signaling	NM_172647.2:800
Pycr1-mRNA	-0.0294	0.331	-0.679	0.62	0.98	0.625	1.54	0.931	1	lm.nb	Amino Acid Metabolism, Glutamine Metabolism, Oxidative Stress Response	NM_144795.3:688
Rbm3-mRNA	0.011	0.126	-0.235	0.257	1.01	0.85	1.2	0.933	1	loglinear	Na.QZ.ve State	NM_001166409.1:536
Rps6kb1-mRNA	0.0101	0.13	-0.244	0.265	1.01	0.844	1.2	0.94	1	loglinear	Autophagy, Hypoxia Response, mTOR Signaling, PI3K-AKT Signaling, TGF-beta Signaling	NM_001114334.1:533
Tsc22d1-mRNA	-0.0177	0.235	-0.478	0.443	0.988	0.718	1.36	0.942	1	loglinear	Ectodermal Lineage	NM_207652.2:1856
Casp9-mRNA	0.0124	0.194	-0.368	0.393	1.01	0.775	1.31	0.951	1	loglinear	Apoptosis, PI3K-AKT Signaling	NM_015733.5:842
Ino80-mRNA	0.00683	0.127	-0.242	0.256	1	0.845	1.19	0.958	1	loglinear	Cytoskeletal Reorganization	NM_026574.3:1760
Acadm-mRNA	0.00453	0.0893	-0.17	0.18	1	0.889	1.13	0.961	1	loglinear	Fatty Acid Metabolism, Glucose Metabolism	NM_007382.5:536
Elovl1-mRNA	0.00337	0.0828	-0.159	0.166	1	0.896	1.12	0.969	1	loglinear	Fatty Acid Metabolism	NM_019422.2:420
Ado-mRNA	0.00637	0.184	-0.354	0.367	1	0.782	1.29	0.973	1	lm.nb	Amino Acid Metabolism	NM_001005419.2:438
Tfpi-mRNA	0.0111	0.347	-0.669	0.692	1.01	0.629	1.62	0.975	1	lm.nb	Ectodermal Lineage	NM_001177319.1:194
Tbl1x-mRNA	0.00383	0.124	-0.239	0.246	1	0.848	1.19	0.976	1	loglinear	Ectodermal Lineage, Epigenetic Modification, Notch Signaling	NM_020601.2:1475
Ifnar1-mRNA	-0.00299	0.0988	-0.197	0.191	0.998	0.873	1.14	0.977	1	loglinear	JAK-STAT Signaling, PI3K-AKT Signaling	NM_010508.1:1195
Arid5b-mRNA	0.00435	0.17	-0.329	0.338	1	0.796	1.26	0.98	1	lm.nb	Mesodermal Lineage	NM_023598.2:960
Chordc1-mRNA	0.00148	0.155	-0.303	0.306	1	0.811	1.24	0.993	1	loglinear	Cytoskeletal Reorganization, RhoROCK Signaling	NM_025844.2:182
Rnf2-mRNA	0.000399	0.145	-0.283	0.284	1	0.822	1.22	0.998	1	loglinear	Epigenetic Modification, Senescence & Quiescence	NM_011277.1:680
