# Supplementary material for: Propranolol treatment during repetitive mild traumatic brain injuries induces transcriptomic changes in the bone marrow of mice
Source: Front Neurosci. 2023 Sep 12;17:1219941. doi: 10.3389/fnins.2023.1219941 (PMC10561692; doi:10.3389/fnins.2023.1219941)
Supplement: Supplementary file 4 [file Data_Sheet_4.csv]

	Log2 fold change	std error (log2)	Lower confidence limit (log2)	Upper confidence limit (log2)	Linear fold change	Lower confidence limit (linear)	Upper confidence limit (linear)	P-value	BONF.p.value	method	Gene.sets	probe.ID
Usp7-mRNA	-0.804	0.0588	-0.919	-0.689	0.573	0.529	0.62	7.81E-07	0.000459	loglinear	Epigenetic Modification, Glucose Metabolism	NM_001003918.2:2140
Tfdp2-mRNA	-1.55	0.114	-1.77	-1.32	0.342	0.293	0.399	8.36E-07	0.000492	loglinear	Apoptosis, Cell Cycle, Notch Signaling, Senescence & Quiescence, TGF-beta Signaling	NM_178667.4:754
Asf1a-mRNA	-0.529	0.0437	-0.615	-0.444	0.693	0.653	0.735	2.00E-06	0.00118	loglinear	Senescence & Quiescence	NM_025541.3:435
Hmgb1-mRNA	-0.372	0.0326	-0.436	-0.308	0.773	0.739	0.808	3.15E-06	0.00185	loglinear	Apoptosis, Autophagy, Glucose Metabolism, MET & EMT Signaling	NM_010439.4:507
Add1-mRNA	-0.786	0.0715	-0.926	-0.646	0.58	0.526	0.639	4.18E-06	0.00246	loglinear	Apoptosis, Cytoskeletal Reorganization	NM_001024458.3:745
Cir1-mRNA	-0.869	0.0895	-1.04	-0.694	0.547	0.485	0.618	1.05E-05	0.00617	loglinear	Notch Signaling	NM_025854.3:1079
Seh1l-mRNA	-0.424	0.0438	-0.51	-0.338	0.745	0.702	0.791	1.09E-05	0.00639	loglinear	mTOR Signaling	NM_001039088.1:312
Pttg1-mRNA	-0.781	0.0838	-0.945	-0.617	0.582	0.519	0.652	1.43E-05	0.0084	loglinear	Cell Cycle	NM_001131054.1:288
E2f4-mRNA	-0.801	0.09	-0.977	-0.625	0.574	0.508	0.649	2.00E-05	0.0118	loglinear	Cell Cycle, Senescence & Quiescence, TGF-beta Signaling	NM_148952.1:1204
Bcl2l1-mRNA	-1.36	0.154	-1.67	-1.06	0.388	0.315	0.479	2.04E-05	0.012	loglinear	Apoptosis, Autophagy, JAK-STAT Signaling, PI3K-AKT Signaling	NM_009743.4:200
Slc3a2-mRNA	-0.553	0.066	-0.683	-0.424	0.682	0.623	0.746	3.13E-05	0.0184	loglinear	Amino Acid Metabolism, mTOR Signaling	NM_008577.4:1150
Fzr1-mRNA	-0.917	0.111	-1.14	-0.699	0.53	0.455	0.616	3.57E-05	0.021	loglinear	Cell Cycle, Senescence & Quiescence	NM_019757.1:641
Cdc6-mRNA	-0.744	0.0934	-0.927	-0.561	0.597	0.526	0.678	4.50E-05	0.0265	loglinear	Cell Cycle	NM_011799.2:1206
St3gal6-mRNA	-1.08	0.139	-1.36	-0.811	0.472	0.391	0.57	5.31E-05	0.0312	lm.nb	Notch Signaling	NM_018784.2:1252
Ttc14-mRNA	-0.733	0.0944	-0.918	-0.548	0.602	0.529	0.684	5.42E-05	0.0319	loglinear	Ectodermal Lineage	NM_001290500.1:660
Pik3r1-mRNA	-0.802	0.105	-1.01	-0.595	0.574	0.497	0.662	6.22E-05	0.0366	loglinear	PI3K-AKT Signaling	NM_001024955.2:1190
Ctbp1-mRNA	-0.492	0.0652	-0.62	-0.364	0.711	0.651	0.777	6.61E-05	0.0388	loglinear	Ectodermal Lineage, Epigenetic Modification, Notch Signaling, Pluripotency Markers & Regulators	NM_013502.3:425
Sav1-mRNA	-0.556	0.0739	-0.701	-0.412	0.68	0.615	0.752	6.73E-05	0.0395	loglinear	Hippo Signaling	NM_022028.2:1070
Ppp2r5b-mRNA	-1	0.136	-1.27	-0.733	0.5	0.416	0.602	8.03E-05	0.0472	loglinear	PI3K-AKT Signaling	NM_198168.3:1112
Ppp3cb-mRNA	-0.339	0.0462	-0.43	-0.248	0.791	0.742	0.842	8.10E-05	0.0476	loglinear	MAPK Signaling, Senescence & Quiescence	NM_008914.1:290
Cul1-mRNA	-0.328	0.045	-0.417	-0.24	0.796	0.749	0.847	8.42E-05	0.0495	loglinear	Cell Cycle, Hedgehog Signaling, Notch Signaling, TGF-beta Signaling	NM_012042.3:919
Xpo1-mRNA	-0.394	0.0543	-0.501	-0.288	0.761	0.707	0.819	8.74E-05	0.0514	loglinear	TGF-beta Signaling	NM_134014.3:1904
Limd1-mRNA	-0.472	0.0654	-0.6	-0.344	0.721	0.66	0.788	9.04E-05	0.0532	loglinear	Cytoskeletal Reorganization, Hippo Signaling, Hypoxia Response	NM_013860.2:1010
Tbce-mRNA	-0.522	0.0757	-0.67	-0.373	0.697	0.629	0.772	0.000126	0.074	loglinear	Cytoskeletal Reorganization	NM_178337.2:225
Chek2-mRNA	-0.813	0.119	-1.05	-0.579	0.569	0.484	0.669	0.000135	0.0792	loglinear	Cell Cycle, Senescence & Quiescence	NM_016681.3:790
Csnk1a1-mRNA	-0.223	0.0329	-0.287	-0.158	0.857	0.819	0.896	0.000143	0.0842	loglinear	Hedgehog Signaling	NM_146087.2:690
Adam10-mRNA	-0.56	0.0843	-0.725	-0.395	0.678	0.605	0.761	0.000162	0.0955	loglinear	Notch Signaling	NM_007399.4:686
Gfap-mRNA	-1.64	0.249	-2.12	-1.15	0.322	0.229	0.452	0.000176	0.104	loglinear	Autophagy, Cytoskeletal Reorganization, JAK-STAT Signaling, Somatic Cell Type Markers	NM_001131020.1:610
Rnf8-mRNA	-0.668	0.104	-0.872	-0.464	0.629	0.546	0.725	0.000205	0.121	loglinear	Epigenetic Modification	NM_021419.1:1396
G6pdx-mRNA	0.437	0.0682	0.304	0.571	1.35	1.23	1.49	0.000207	0.121	loglinear	Glucose Metabolism, Oxidative Stress Response	NM_008062.3:1118
Gabarapl2-mRNA	-0.781	0.123	-1.02	-0.54	0.582	0.492	0.688	0.000225	0.132	loglinear	Autophagy	NM_026693.5:125
Fbxo5-mRNA	-0.73	0.116	-0.957	-0.503	0.603	0.515	0.705	0.000231	0.136	loglinear	Cytoskeletal Reorganization	NM_025995.2:475
Chek1-mRNA	-0.325	0.0519	-0.427	-0.223	0.798	0.744	0.857	0.000244	0.144	loglinear	Cell Cycle, Epigenetic Modification, Senescence & Quiescence	NM_007691.5:1220
Ppp1cb-mRNA	-0.491	0.0787	-0.646	-0.337	0.711	0.639	0.792	0.000248	0.146	loglinear	Glucose Metabolism, Hippo Signaling, Senescence & Quiescence, TGF-beta Signaling	NM_172707.3:464
Atp6v1a-mRNA	0.546	0.0887	0.372	0.72	1.46	1.29	1.65	0.000271	0.159	loglinear	mTOR Signaling	NM_007508.5:434
Pafah1b1-mRNA	-0.378	0.0617	-0.499	-0.257	0.77	0.708	0.837	0.000282	0.166	loglinear	Cytoskeletal Reorganization, Pluripotency Markers & Regulators	NM_013625.4:1048
Ccna2-mRNA	-0.535	0.088	-0.708	-0.363	0.69	0.612	0.778	0.000294	0.173	loglinear	Cell Cycle, Epigenetic Modification, Oxidative Stress Response, Senescence & Quiescence	NM_009828.2:1280
Mark3-mRNA	-0.598	0.0991	-0.792	-0.404	0.661	0.577	0.756	0.000312	0.183	loglinear	Cytoskeletal Reorganization	NM_022801.4:620
Kif11-mRNA	-0.481	0.0812	-0.64	-0.322	0.716	0.642	0.8	0.000353	0.207	loglinear	Cytoskeletal Reorganization	NM_010615.1:2752
Mapkapk2-mRNA	0.33	0.0561	0.22	0.44	1.26	1.16	1.36	0.000368	0.217	loglinear	MAPK Signaling, Senescence & Quiescence	NM_008551.2:1070
Prkab1-mRNA	-0.649	0.11	-0.866	-0.433	0.638	0.549	0.741	0.000371	0.218	loglinear	Autophagy, mTOR Signaling	NM_031869.2:511
Ccnb2-mRNA	-0.6	0.102	-0.8	-0.399	0.66	0.574	0.758	0.000377	0.222	loglinear	Cell Cycle, Cytoskeletal Reorganization, Senescence & Quiescence	NM_007630.2:280
Ywhaq-mRNA	-0.193	0.0329	-0.257	-0.128	0.875	0.837	0.915	0.000383	0.225	loglinear	Apoptosis, Cell Cycle, Hippo Signaling, PI3K-AKT Signaling	NM_011739.3:659
Mapk11-mRNA	-1.58	0.27	-2.11	-1.05	0.335	0.232	0.483	0.000388	0.228	lm.nb	AP-1 Signaling, MAPK Signaling, Pluripotency Markers & Regulators, Senescence & Quiescence	NM_011161.5:396
Ctcf-mRNA	-0.457	0.0784	-0.611	-0.304	0.728	0.655	0.81	0.00039	0.229	loglinear	Epigenetic Modification, HOX Gene Activation	NM_181322.3:1605
Sorbs1-mRNA	-1.29	0.229	-1.74	-0.84	0.409	0.3	0.558	0.000492	0.29	loglinear	Glucose Metabolism	NM_009166.3:2075
Slc7a5-mRNA	-0.85	0.151	-1.15	-0.553	0.555	0.452	0.681	0.000499	0.293	loglinear	Amino Acid Metabolism, mTOR Signaling	NM_011404.3:780
Ubap1-mRNA	-0.766	0.139	-1.04	-0.493	0.588	0.487	0.71	0.000571	0.336	loglinear	Autophagy	NM_023305.3:1515
Rasa1-mRNA	-0.536	0.0976	-0.727	-0.344	0.69	0.604	0.788	0.000582	0.342	loglinear	Cytoskeletal Reorganization, MAPK Signaling	NM_145452.3:1805
Prdx3-mRNA	-0.794	0.145	-1.08	-0.51	0.577	0.474	0.702	0.000587	0.345	loglinear	Oxidative Stress Response	NM_007452.2:496
Ranbp2-mRNA	-0.428	0.0782	-0.581	-0.275	0.743	0.668	0.826	0.000588	0.346	loglinear	Glucose Metabolism	NM_011240.3:1376
Arntl-mRNA	-0.791	0.145	-1.08	-0.507	0.578	0.475	0.703	6.00E-04	0.353	lm.nb	Oxidative Stress Response	NM_007489.3:1519
Becn1-mRNA	-0.35	0.064	-0.475	-0.224	0.785	0.719	0.856	6.00E-04	0.353	loglinear	Autophagy, Oxidative Stress Response	NM_019584.4:175
Paxip1-mRNA	-0.563	0.104	-0.766	-0.359	0.677	0.588	0.779	0.000626	0.368	loglinear	Epigenetic Modification, HOX Gene Activation	NM_018878.2:2500
Ube2c-mRNA	-0.564	0.104	-0.768	-0.36	0.676	0.587	0.779	0.000631	0.371	loglinear	Senescence & Quiescence	NM_026785.2:151
Rb1cc1-mRNA	-0.742	0.138	-1.01	-0.471	0.598	0.496	0.721	0.000668	0.393	loglinear	Autophagy	NM_009826.4:497
Ehbp1l1-mRNA	-0.726	0.137	-0.994	-0.459	0.604	0.502	0.728	0.000715	0.42	loglinear	Cytoskeletal Reorganization	NM_001114597.1:4686
Ppm1a-mRNA	-0.366	0.07	-0.504	-0.229	0.776	0.705	0.853	0.000787	0.463	loglinear	MAPK Signaling, mTOR Signaling, TGF-beta Signaling	NM_008910.3:602
Tab2-mRNA	-0.483	0.0927	-0.664	-0.301	0.716	0.631	0.812	0.000813	0.478	loglinear	MAPK Signaling	NM_001359534.1:750
Pcna-mRNA	-0.54	0.104	-0.743	-0.336	0.688	0.598	0.792	0.00082	0.482	loglinear	Cell Cycle, Oxidative Stress Response	NM_011045.2:590
Ogt-mRNA	-0.774	0.149	-1.07	-0.483	0.585	0.478	0.716	0.000821	0.483	lm.nb	Ectodermal Lineage, Epigenetic Modification, Glucose Metabolism	NM_139144.3:1864
Mapk9-mRNA	-0.428	0.0826	-0.59	-0.266	0.743	0.664	0.831	0.00084	0.494	loglinear	MAPK Signaling	NM_207692.2:1217
Nphp1-mRNA	-0.774	0.15	-1.07	-0.48	0.585	0.477	0.717	0.000859	0.505	loglinear	Cytoskeletal Reorganization	NM_001291012.1:1652
Ppp2r1b-mRNA	-0.471	0.0915	-0.65	-0.291	0.722	0.637	0.817	0.00088	0.517	loglinear	Glucose Metabolism, Hippo Signaling, PI3K-AKT Signaling, Pluripotency Markers & Regulators, TGF-beta Signaling	NM_028614.3:116
Nrf1-mRNA	-0.518	0.101	-0.717	-0.32	0.698	0.608	0.801	0.000913	0.537	loglinear	AP-1 Signaling	NM_010938.3:570
Mecp2-mRNA	-0.52	0.102	-0.72	-0.32	0.697	0.607	0.801	0.000926	0.544	loglinear	Ectodermal Lineage, Epigenetic Modification	NM_010788.2:755
Ybx1-mRNA	0.276	0.0542	0.17	0.383	1.21	1.13	1.3	0.000934	0.549	loglinear	MET & EMT Signaling, Notch Signaling	NM_011732.2:905
Glul-mRNA	-0.533	0.105	-0.739	-0.327	0.691	0.599	0.797	0.000959	0.564	loglinear	Amino Acid Metabolism, Glutamine Metabolism	NM_008131.3:466
Tubb2a-mRNA	-0.725	0.144	-1.01	-0.444	0.605	0.498	0.735	0.000986	0.58	loglinear	Autophagy, Cytoskeletal Reorganization, Hedgehog Signaling	NM_009450.2:1380
Lin9-mRNA	-0.432	0.0854	-0.599	-0.264	0.741	0.66	0.833	0.000988	0.581	loglinear	Senescence & Quiescence	NM_175186.4:690
Ddit3-mRNA	-0.52	0.103	-0.723	-0.317	0.697	0.606	0.803	0.00102	0.598	loglinear	Apoptosis, MAPK Signaling	NM_007837.3:255
Sfpq-mRNA	-0.312	0.0623	-0.434	-0.19	0.806	0.74	0.877	0.00105	0.617	loglinear	Epigenetic Modification, Oxidative Stress Response	NM_023603.3:1092
Jak2-mRNA	-0.51	0.102	-0.711	-0.31	0.702	0.611	0.806	0.00105	0.62	loglinear	JAK-STAT Signaling	NM_008413.2:1049
Tgm2-mRNA	-0.853	0.172	-1.19	-0.517	0.554	0.438	0.699	0.00109	0.644	lm.nb	MET & EMT Signaling	NM_009373.3:1260
Smarcad1-mRNA	-0.484	0.0974	-0.675	-0.293	0.715	0.626	0.816	0.0011	0.644	loglinear	Epigenetic Modification, Pluripotency Markers & Regulators	NM_007958.1:930
Hras-mRNA	-0.623	0.126	-0.869	-0.377	0.649	0.548	0.77	0.0011	0.647	loglinear	Apoptosis, Autophagy, JAK-STAT Signaling, MAPK Signaling, mTOR Signaling, PI3K-AKT Signaling, Senescence & Quiescence	NM_001130443.1:240
Rasgrp1-mRNA	-0.393	0.0793	-0.548	-0.237	0.762	0.684	0.848	0.00112	0.656	loglinear	Integrin Signaling, MAPK Signaling	NM_011246.2:416
Mapk1-mRNA	-0.249	0.0503	-0.348	-0.15	0.841	0.786	0.901	0.00112	0.657	loglinear	MAPK Signaling	NM_011949.3:1210
Itgb1-mRNA	-0.274	0.0555	-0.383	-0.166	0.827	0.767	0.892	0.00113	0.664	loglinear	Cytoskeletal Reorganization, MET & EMT Signaling, PI3K-AKT Signaling	NM_010578.1:1855
Ifngr1-mRNA	0.326	0.0669	0.195	0.457	1.25	1.14	1.37	0.00124	0.73	loglinear	Hypoxia Response, JAK-STAT Signaling	NM_010511.2:985
Vcp-mRNA	-0.261	0.0538	-0.366	-0.156	0.834	0.776	0.898	0.00126	0.742	loglinear	Autophagy, Hedgehog Signaling	NM_009503.3:510
Gls-mRNA	-0.497	0.103	-0.698	-0.295	0.709	0.617	0.815	0.00129	0.761	loglinear	Amino Acid Metabolism, Glutamine Metabolism	NM_001113383.1:976
Kdm1a-mRNA	-0.387	0.08	-0.544	-0.23	0.765	0.686	0.853	0.0013	0.762	loglinear	Epigenetic Modification, MET & EMT Signaling	NM_001356567.1:495
Pdpk1-mRNA	-0.387	0.0807	-0.545	-0.228	0.765	0.685	0.854	0.00137	0.807	loglinear	Apoptosis, Autophagy, Cytoskeletal Reorganization, Integrin Signaling, mTOR Signaling, PI3K-AKT Signaling	NM_001080773.2:856
Map1lc3b-mRNA	-0.681	0.144	-0.963	-0.399	0.624	0.513	0.759	0.00149	0.875	loglinear	Autophagy	NM_026160.4:266
Ifnar1-mRNA	-0.465	0.0988	-0.659	-0.271	0.725	0.634	0.829	0.00154	0.903	loglinear	JAK-STAT Signaling, PI3K-AKT Signaling	NM_010508.1:1195
Kras-mRNA	-0.429	0.0913	-0.608	-0.25	0.743	0.656	0.841	0.00154	0.905	loglinear	Apoptosis, Autophagy, MAPK Signaling, MET & EMT Signaling, mTOR Signaling, PI3K-AKT Signaling, Senescence & Quiescence	NM_021284.6:489
Amd1/2-mRNA	-0.491	0.105	-0.696	-0.286	0.712	0.617	0.82	0.00156	0.92	loglinear	Amino Acid Metabolism	NM_009665.5:865
Chuk-mRNA	-0.4	0.0858	-0.568	-0.232	0.758	0.675	0.852	0.00163	0.957	loglinear	Apoptosis, MAPK Signaling, mTOR Signaling, Oxidative Stress Response, PI3K-AKT Signaling	NM_001162410.1:222
Lef1-mRNA	-0.808	0.175	-1.15	-0.465	0.571	0.45	0.724	0.00171	1	lm.nb	Endodermal Lineage, Epigenetic Modification, Hippo Signaling, Mesodermal Lineage, Pluripotency Markers & Regulators	NM_001276402.1:1957
Cdk8-mRNA	-0.632	0.137	-0.901	-0.363	0.645	0.535	0.778	0.00175	1	loglinear	Notch Signaling, TGF-beta Signaling	NM_153599.4:850
Ldb1-mRNA	-0.532	0.116	-0.758	-0.305	0.692	0.591	0.81	0.00177	1	loglinear	Epigenetic Modification	NM_010697.1:1050
Spopl-mRNA	-0.614	0.136	-0.88	-0.348	0.653	0.543	0.786	0.00194	1	lm.nb	Hedgehog Signaling	NM_029773.2:522
Hdac10-mRNA	-0.811	0.18	-1.16	-0.459	0.57	0.447	0.728	0.00196	1	lm.nb	Ectodermal Lineage, Epigenetic Modification, Notch Signaling	NM_199198.2:1845
Tgfbr3-mRNA	-0.897	0.199	-1.29	-0.506	0.537	0.41	0.704	0.00201	1	lm.nb	MET & EMT Signaling	NM_011578.2:2265
Trp53-mRNA	-0.215	0.0478	-0.309	-0.121	0.862	0.807	0.919	0.00202	1	loglinear	Apoptosis, Cell Cycle, Senescence & Quiescence	NM_011640.3:220
Stub1-mRNA	-0.249	0.0557	-0.358	-0.14	0.841	0.78	0.908	0.00208	1	loglinear	TGF-beta Signaling	NM_019719.3:878
Ppp2r5c-mRNA	-0.25	0.0559	-0.36	-0.14	0.841	0.779	0.907	0.00208	1	loglinear	PI3K-AKT Signaling, Pluripotency Markers & Regulators	NM_001135001.1:1400
Cbx6-mRNA	-0.787	0.178	-1.13	-0.438	0.58	0.455	0.738	0.0022	1	loglinear	Senescence & Quiescence	NM_028763.3:1217
Sf3b1-mRNA	-0.385	0.0869	-0.555	-0.214	0.766	0.681	0.862	0.0022	1	loglinear	Epigenetic Modification	NM_031179.2:1370
Dvl3-mRNA	-0.466	0.105	-0.673	-0.259	0.724	0.627	0.835	0.00222	1	loglinear	Hippo Signaling, mTOR Signaling, Notch Signaling, Pluripotency Markers & Regulators	NM_007889.2:1004
Fzd7-mRNA	-0.945	0.214	-1.37	-0.525	0.519	0.388	0.695	0.00226	1	loglinear	Ectodermal Lineage, Hippo Signaling, MET & EMT Signaling, mTOR Signaling, Pluripotency Markers & Regulators	NM_008057.3:1084
Ccdc88c-mRNA	-0.601	0.139	-0.873	-0.329	0.659	0.546	0.796	0.00251	1	lm.nb	Ectodermal Lineage	NM_026681.5:398
Pan2-mRNA	-0.526	0.123	-0.767	-0.285	0.694	0.588	0.821	0.00271	1	loglinear	Ectodermal Lineage	NM_001252326.1:898
Vim-mRNA	0.384	0.09	0.208	0.561	1.31	1.15	1.47	0.00273	1	loglinear	Apoptosis, Autophagy, Cytoskeletal Reorganization, MET & EMT Signaling, Pluripotency Markers & Regulators	NM_011701.4:1417
Slc44a1-mRNA	-0.824	0.194	-1.2	-0.445	0.565	0.434	0.735	0.00277	1	lm.nb	Amino Acid Metabolism	NM_001159633.1:944
Brd7-mRNA	-0.287	0.0674	-0.419	-0.154	0.82	0.748	0.898	0.0028	1	loglinear	Epigenetic Modification	NM_012047.2:1230
Ctnnb1-mRNA	-0.211	0.05	-0.309	-0.113	0.864	0.807	0.925	0.00291	1	loglinear		NM_007614.3:452
Ext1-mRNA	-0.624	0.148	-0.915	-0.334	0.649	0.53	0.793	0.00295	1	lm.nb	Endodermal Lineage, Mesodermal Lineage	NM_010162.2:1895
Pias1-mRNA	-0.303	0.0724	-0.445	-0.161	0.811	0.735	0.894	0.00305	1	loglinear	JAK-STAT Signaling, Mesodermal Lineage	NM_019663.3:1290
Mier1-mRNA	-0.563	0.135	-0.827	-0.3	0.677	0.564	0.812	0.00305	1	loglinear	Epigenetic Modification	NM_001039081.2:450
Ccs-mRNA	-0.567	0.136	-0.834	-0.3	0.675	0.561	0.812	0.00314	1	loglinear	Oxidative Stress Response	XM_006531645.1:185
Pgm1-mRNA	0.557	0.134	0.295	0.819	1.47	1.23	1.76	0.00314	1	loglinear	Ectodermal Lineage, Glucose Metabolism	NM_028132.3:925
Cdkn1b-mRNA	-0.676	0.163	-0.994	-0.357	0.626	0.502	0.781	0.00318	1	lm.nb	Cell Cycle, Cytoskeletal Reorganization, Hypoxia Response, PI3K-AKT Signaling, Senescence & Quiescence	NM_009875.4:921
Skp2-mRNA	-0.455	0.11	-0.671	-0.239	0.729	0.628	0.847	0.00326	1	loglinear	Cell Cycle, mTOR Signaling	NM_013787.2:790
Sp1-mRNA	-0.408	0.0986	-0.601	-0.215	0.754	0.659	0.862	0.00327	1	loglinear	MET & EMT Signaling, Oxidative Stress Response, Senescence & Quiescence, TGF-beta Signaling	NM_013672.2:692
Lamb1-mRNA	-2.4	0.588	-3.55	-1.25	0.19	0.0854	0.421	0.00353	1	lm.nb	Endodermal Lineage, PI3K-AKT Signaling	NM_008482.2:1970
Stx17-mRNA	-0.495	0.121	-0.733	-0.257	0.71	0.602	0.837	0.00356	1	loglinear	Autophagy	NM_026343.2:880
Hsd17b12-mRNA	0.306	0.0758	0.158	0.455	1.24	1.12	1.37	0.00372	1	loglinear	Fatty Acid Metabolism	NM_019657.4:514
Plcg1-mRNA	-0.761	0.189	-1.13	-0.391	0.59	0.456	0.763	0.00381	1	lm.nb	Hypoxia Response	NM_021280.3:3866
Rbm14-mRNA	-0.446	0.111	-0.663	-0.228	0.734	0.631	0.854	0.00385	1	loglinear	Epigenetic Modification	NM_019869.3:1965
Wdr70-mRNA	-0.545	0.136	-0.812	-0.278	0.685	0.57	0.825	0.00397	1	loglinear	Epigenetic Modification	NM_001081402.1:786
Ptpn11-mRNA	-0.231	0.0579	-0.344	-0.117	0.852	0.788	0.922	0.00405	1	loglinear	JAK-STAT Signaling	NM_011202.3:1295
Mmp14-mRNA	-0.816	0.205	-1.22	-0.413	0.568	0.43	0.751	0.00412	1	lm.nb	Endodermal Lineage, MET & EMT Signaling, Oxidative Stress Response	NM_008608.3:554
Rbbp4-mRNA	-0.284	0.0721	-0.426	-0.143	0.821	0.744	0.906	0.00426	1	loglinear	Epigenetic Modification, HOX Gene Activation, Senescence & Quiescence	NM_009030.3:316
Rap1a-mRNA	-0.315	0.0804	-0.473	-0.158	0.804	0.721	0.896	0.00441	1	loglinear	Integrin Signaling, MAPK Signaling	NM_145541.5:298
Bmp5-mRNA	-0.249	0.0638	-0.374	-0.124	0.841	0.772	0.918	0.00449	1	loglinear	Hippo Signaling, MET & EMT Signaling, TGF-beta Signaling	NM_007555.4:740
Vwf-mRNA	-1.4	0.363	-2.11	-0.687	0.379	0.232	0.621	0.00485	1	lm.nb	Integrin Signaling, PI3K-AKT Signaling	NM_011708.3:6354
Map3k7-mRNA	-0.283	0.074	-0.429	-0.138	0.822	0.743	0.909	0.00503	1	loglinear	Autophagy, Epigenetic Modification, MAPK Signaling, Pluripotency Markers & Regulators	NM_009316.1:822
Ttk-mRNA	-0.411	0.108	-0.622	-0.199	0.752	0.65	0.871	0.00517	1	loglinear	Cell Cycle	NM_009445.2:1290
Mcm3-mRNA	-0.234	0.0622	-0.356	-0.112	0.85	0.781	0.925	0.00549	1	loglinear	Cell Cycle	NM_008563.2:1627
Ikbkg-mRNA	-0.47	0.125	-0.715	-0.225	0.722	0.609	0.855	0.00554	1	loglinear	Apoptosis, MAPK Signaling, PI3K-AKT Signaling	NM_178590.2:525
Rbm3-mRNA	-0.472	0.126	-0.719	-0.226	0.721	0.608	0.855	0.00554	1	loglinear	Na.QZ.ve State	NM_001166409.1:536
Gadd45a-mRNA	-0.65	0.174	-0.991	-0.309	0.637	0.503	0.807	0.00575	1	lm.nb	Apoptosis, Cell Cycle, MAPK Signaling, MET & EMT Signaling, Senescence & Quiescence	NM_007836.1:184
Id4-mRNA	-2.29	0.614	-3.49	-1.09	0.204	0.0887	0.47	0.00576	1	lm.nb	Pluripotency Markers & Regulators, TGF-beta Signaling	NM_031166.2:306
Scd1-mRNA	-0.599	0.161	-0.914	-0.283	0.66	0.531	0.822	0.00589	1	lm.nb	Fatty Acid Metabolism	NM_009127.4:540
Crebbp-mRNA	-0.498	0.134	-0.76	-0.235	0.708	0.59	0.85	0.00593	1	loglinear	Cell Cycle, Epigenetic Modification, HOX Gene Activation, Hypoxia Response, JAK-STAT Signaling, Notch Signaling, TGF-beta Signaling	NM_001025432.1:3770
Polr1c-mRNA	-0.373	0.101	-0.571	-0.176	0.772	0.673	0.885	0.00605	1	loglinear	Epigenetic Modification	NM_009085.2:252
Zbtb16-mRNA	-0.832	0.226	-1.28	-0.389	0.562	0.413	0.764	0.00625	1	lm.nb	Ectodermal Lineage	NM_001033324.3:388
Elovl5-mRNA	0.425	0.116	0.198	0.652	1.34	1.15	1.57	0.00626	1	loglinear	Fatty Acid Metabolism	NM_134255.3:398
Rras2-mRNA	-0.738	0.202	-1.13	-0.343	0.6	0.456	0.789	0.0064	1	lm.nb	Autophagy, Cytoskeletal Reorganization, MAPK Signaling, Senescence & Quiescence	NM_025846.2:475
Nfatc3-mRNA	-0.27	0.0744	-0.416	-0.124	0.829	0.749	0.917	0.00668	1	loglinear	MAPK Signaling, Senescence & Quiescence	NM_010901.2:2260
Nup98-mRNA	-0.248	0.0688	-0.383	-0.113	0.842	0.767	0.924	0.00691	1	loglinear	Epigenetic Modification	NM_001287167.1:2695
Bub1b-mRNA	-0.2	0.0554	-0.308	-0.0911	0.871	0.808	0.939	0.00693	1	loglinear	Cell Cycle	NM_009773.3:2570
Gsk3a-mRNA	-0.28	0.078	-0.433	-0.128	0.823	0.741	0.915	0.00702	1	loglinear	Epigenetic Modification, Glucose Metabolism	NM_001031667.1:673
Cdk5-mRNA	-0.428	0.12	-0.664	-0.193	0.743	0.631	0.875	0.00738	1	loglinear	Cytoskeletal Reorganization, Epigenetic Modification	NM_007668.3:77
Pdhb-mRNA	-0.233	0.0662	-0.363	-0.103	0.851	0.778	0.931	0.00786	1	loglinear	Amino Acid Metabolism, Glucose Metabolism, Hypoxia Response	NM_024221.3:845
Fosb-mRNA	1.45	0.411	0.64	2.25	2.72	1.56	4.76	0.00788	1	lm.nb	AP-1 Signaling	NM_008036.2:615
Nipbl-mRNA	-0.499	0.142	-0.777	-0.22	0.708	0.584	0.858	0.00791	1	loglinear	Epigenetic Modification	NM_027707.3:508
Nup133-mRNA	-0.36	0.102	-0.56	-0.159	0.779	0.678	0.896	0.00795	1	loglinear	Glucose Metabolism	NM_172288.2:3154
Csk-mRNA	-0.309	0.0882	-0.481	-0.136	0.807	0.716	0.91	0.00809	1	loglinear	Integrin Signaling	NM_007783.2:268
Setd2-mRNA	-0.475	0.136	-0.742	-0.208	0.72	0.598	0.866	0.00824	1	loglinear	Endodermal Lineage, Epigenetic Modification, Mesodermal Lineage	NM_001081340.2:1345
Chd3-mRNA	-0.471	0.136	-0.739	-0.204	0.721	0.599	0.868	0.00865	1	loglinear	Epigenetic Modification	NM_146019.4:2600
Rae1-mRNA	-0.269	0.0778	-0.421	-0.116	0.83	0.747	0.923	0.00865	1	loglinear	Cytoskeletal Reorganization, Glucose Metabolism	NM_175112.5:312
Mtmr4-mRNA	-0.303	0.0878	-0.475	-0.131	0.811	0.72	0.913	0.00872	1	loglinear	Autophagy, TGF-beta Signaling	NM_001357901.1:3130
Batf-mRNA	0.493	0.143	0.213	0.774	1.41	1.16	1.71	0.00876	1	loglinear	AP-1 Signaling	NM_016767.2:329
Ccdc130-mRNA	-0.563	0.164	-0.884	-0.242	0.677	0.542	0.845	0.00883	1	loglinear	Ectodermal Lineage	NM_026350.3:345
Ppp1cc-mRNA	-0.177	0.0517	-0.279	-0.076	0.884	0.824	0.949	0.00895	1	loglinear	Hippo Signaling, Senescence & Quiescence, TGF-beta Signaling	NM_013636.4:1211
Sirt1-mRNA	-0.517	0.152	-0.814	-0.22	0.699	0.569	0.859	0.00925	1	loglinear	Epigenetic Modification, Glucose Metabolism, MET & EMT Signaling, Oxidative Stress Response, Senescence & Quiescence	NM_019812.2:843
Heg1-mRNA	-0.747	0.219	-1.18	-0.317	0.596	0.442	0.803	0.00925	1	loglinear	RhoROCK Signaling	NM_175256.5:942
Prkag1-mRNA	-0.267	0.0785	-0.421	-0.113	0.831	0.747	0.925	0.00939	1	loglinear	Autophagy, mTOR Signaling	NM_016781.2:176
Taf5-mRNA	-0.427	0.126	-0.674	-0.18	0.744	0.627	0.883	0.00952	1	loglinear	Epigenetic Modification	NM_177342.3:1862
Akt3-mRNA	-0.526	0.157	-0.834	-0.217	0.695	0.561	0.86	0.0102	1	loglinear	PI3K-AKT Signaling	NM_011785.3:772
Col4a2-mRNA	-1.46	0.438	-2.32	-0.602	0.364	0.201	0.659	0.0103	1	lm.nb	Endodermal Lineage, MET & EMT Signaling, PI3K-AKT Signaling	NM_009932.4:3120
Ywhah-mRNA	-0.274	0.0822	-0.435	-0.113	0.827	0.74	0.925	0.0104	1	loglinear	Apoptosis, Cell Cycle, Hippo Signaling, PI3K-AKT Signaling	NM_011738.2:372
Cd2-mRNA	-0.498	0.15	-0.792	-0.205	0.708	0.578	0.868	0.0104	1	loglinear	Partially Reprogrammed	NM_013486.2:278
Rock1-mRNA	-0.462	0.139	-0.734	-0.19	0.726	0.601	0.877	0.0104	1	lm.nb	Apoptosis, Cytoskeletal Reorganization, MET & EMT Signaling, RhoROCK Signaling, TGF-beta Signaling	NM_009071.2:2595
Ptk2-mRNA	-1.06	0.319	-1.68	-0.433	0.48	0.311	0.74	0.0105	1	lm.nb	Apoptosis, Cytoskeletal Reorganization, Integrin Signaling, MET & EMT Signaling, PI3K-AKT Signaling	NM_007982.2:1060
Klf2-mRNA	0.514	0.155	0.21	0.817	1.43	1.16	1.76	0.0106	1	lm.nb	Na.QZ.ve State, Oxidative Stress Response	NM_008452.2:105
Txn2-mRNA	-0.183	0.0554	-0.292	-0.0747	0.881	0.817	0.95	0.0107	1	loglinear	Amino Acid Metabolism, Oxidative Stress Response	NM_019913.5:255
Pmp22-mRNA	-1.38	0.418	-2.2	-0.564	0.383	0.217	0.677	0.0107	1	lm.nb	MET & EMT Signaling	NM_008885.2:395
Rest-mRNA	-0.351	0.106	-0.559	-0.143	0.784	0.679	0.906	0.0108	1	loglinear	Epigenetic Modification, Na.QZ.ve State, Oxidative Stress Response, Pluripotency Markers & Regulators	NM_011263.1:885
Pik3r4-mRNA	-0.316	0.0959	-0.504	-0.128	0.803	0.705	0.915	0.0109	1	loglinear	Autophagy	NM_001081309.1:910
Itga2b-mRNA	-1.13	0.345	-1.81	-0.454	0.457	0.286	0.73	0.0113	1	lm.nb	Cytoskeletal Reorganization, Integrin Signaling, PI3K-AKT Signaling	NM_010575.2:461
Cdh2-mRNA	-1.8	0.551	-2.88	-0.721	0.287	0.136	0.607	0.0114	1	lm.nb	Endodermal Lineage, MET & EMT Signaling	NM_007664.4:2861
Mapkapk5-mRNA	-0.252	0.0774	-0.404	-0.101	0.84	0.756	0.933	0.0115	1	loglinear	MAPK Signaling, Senescence & Quiescence	XM_990515.1:1062
Kif23-mRNA	-0.322	0.099	-0.516	-0.128	0.8	0.699	0.915	0.0117	1	loglinear	Cytoskeletal Reorganization	NM_024245.3:2705
Lox-mRNA	-1.58	0.489	-2.54	-0.626	0.333	0.171	0.648	0.0119	1	lm.nb	MET & EMT Signaling	NM_010728.3:1628
Stat3-mRNA	0.304	0.0943	0.119	0.489	1.23	1.09	1.4	0.0121	1	loglinear	Apoptosis, Hypoxia Response, JAK-STAT Signaling, Pluripotency Markers & Regulators, Senescence & Quiescence	NM_213659.2:2130
Diablo-mRNA	-0.303	0.0954	-0.49	-0.116	0.811	0.712	0.923	0.0131	1	loglinear	Apoptosis, Oxidative Stress Response	NM_023232.3:184
Casp3-mRNA	-0.414	0.13	-0.669	-0.158	0.751	0.629	0.896	0.0131	1	loglinear	Apoptosis, Hippo Signaling, MAPK Signaling, Oxidative Stress Response	NM_009810.2:630
Nfya-mRNA	-0.373	0.118	-0.603	-0.143	0.772	0.658	0.906	0.0131	1	loglinear	Pluripotency Markers & Regulators	NM_001110832.1:500
Cdh1-mRNA	-0.622	0.196	-1.01	-0.238	0.65	0.498	0.848	0.0131	1	lm.nb	Apoptosis, Endodermal Lineage, Hippo Signaling, MET & EMT Signaling, Pluripotency Markers & Regulators	NM_009864.2:1610
Mink1-mRNA	-0.555	0.176	-0.899	-0.211	0.681	0.536	0.864	0.0134	1	lm.nb	Senescence & Quiescence	NM_001045959.1:3568
Rock2-mRNA	-0.412	0.131	-0.668	-0.156	0.751	0.629	0.897	0.0134	1	lm.nb	Cytoskeletal Reorganization, RhoROCK Signaling	NM_009072.2:735
Prkca-mRNA	-1.11	0.351	-1.79	-0.419	0.465	0.288	0.748	0.0135	1	lm.nb	Epigenetic Modification, Hypoxia Response, MAPK Signaling, mTOR Signaling, PI3K-AKT Signaling, Pluripotency Markers & Regulators	NM_011101.3:408
Syk-mRNA	-0.355	0.113	-0.577	-0.133	0.782	0.671	0.912	0.0138	1	loglinear	Integrin Signaling, PI3K-AKT Signaling	NM_001198977.1:1578
Atm-mRNA	-0.509	0.165	-0.833	-0.186	0.703	0.561	0.879	0.015	1	lm.nb	Apoptosis, Autophagy, Cell Cycle, Epigenetic Modification, Senescence & Quiescence	NM_007499.2:5543
Socs2-mRNA	-0.915	0.297	-1.5	-0.333	0.53	0.355	0.794	0.015	1	lm.nb	Ectodermal Lineage, JAK-STAT Signaling	NM_001168655.1:626
Tgfbi-mRNA	0.384	0.125	0.14	0.628	1.31	1.1	1.55	0.0151	1	lm.nb	MET & EMT Signaling	NM_009369.4:1295
Stam-mRNA	-0.413	0.134	-0.676	-0.15	0.751	0.626	0.901	0.0151	1	loglinear	JAK-STAT Signaling	NM_011484.2:1064
Nisch-mRNA	-0.449	0.147	-0.736	-0.162	0.733	0.6	0.894	0.0155	1	loglinear	Cytoskeletal Reorganization, Glucose Metabolism	NM_022656.2:1502
Son-mRNA	-0.371	0.122	-0.609	-0.132	0.773	0.656	0.912	0.0158	1	loglinear	Cytoskeletal Reorganization	NM_019973.1:5545
Jun-mRNA	1.1	0.364	0.391	1.82	2.15	1.31	3.52	0.0162	1	lm.nb	AP-1 Signaling	NM_010591.2:1783
Tgif2-mRNA	-0.849	0.28	-1.4	-0.3	0.555	0.38	0.812	0.0162	1	loglinear	TGF-beta Signaling	NM_173396.3:420
Src-mRNA	-1.7	0.564	-2.81	-0.599	0.307	0.142	0.66	0.0165	1	lm.nb	Cytoskeletal Reorganization, Glucose Metabolism, Integrin Signaling, Oxidative Stress Response	NM_001025395.2:968
Rnf111-mRNA	-0.457	0.152	-0.755	-0.159	0.728	0.593	0.896	0.0169	1	loglinear	TGF-beta Signaling	NM_033604.2:770
Ppp2r5e-mRNA	-0.239	0.0795	-0.395	-0.0829	0.847	0.761	0.944	0.017	1	loglinear	PI3K-AKT Signaling, Pluripotency Markers & Regulators	NM_012024.3:1790
Tsc22d1-mRNA	-0.705	0.235	-1.16	-0.244	0.614	0.446	0.844	0.0171	1	loglinear	Ectodermal Lineage	NM_207652.2:1856
Il4ra-mRNA	0.396	0.133	0.135	0.657	1.32	1.1	1.58	0.0179	1	loglinear	JAK-STAT Signaling, PI3K-AKT Signaling	NM_001008700.3:670
Rps6kb1-mRNA	-0.385	0.13	-0.639	-0.13	0.766	0.642	0.914	0.0181	1	loglinear	Autophagy, Hypoxia Response, mTOR Signaling, PI3K-AKT Signaling, TGF-beta Signaling	NM_001114334.1:533
Scly-mRNA	-0.366	0.124	-0.61	-0.122	0.776	0.655	0.919	0.0186	1	loglinear	Amino Acid Metabolism	NM_016717.3:585
Timp3-mRNA	-1.97	0.672	-3.28	-0.651	0.256	0.103	0.637	0.019	1	lm.nb	MET & EMT Signaling	NM_011595.2:600
Tbk1-mRNA	-0.259	0.0887	-0.433	-0.0855	0.835	0.741	0.942	0.0192	1	loglinear	Autophagy	NM_019786.4:440
Acsl5-mRNA	-0.184	0.0631	-0.308	-0.0608	0.88	0.808	0.959	0.0192	1	loglinear	Fatty Acid Metabolism	NM_027976.2:2510
Tjp1-mRNA	-0.795	0.273	-1.33	-0.261	0.576	0.398	0.835	0.0194	1	lm.nb	Apoptosis, Cytoskeletal Reorganization, Hippo Signaling	NM_009386.1:3565
Pik3ca-mRNA	-0.384	0.133	-0.644	-0.124	0.767	0.64	0.918	0.0201	1	loglinear	PI3K-AKT Signaling	NM_008839.1:1255
Apbb1ip-mRNA	-0.286	0.0988	-0.479	-0.092	0.82	0.717	0.938	0.0202	1	loglinear	Integrin Signaling	NM_019456.2:736
Pccb-mRNA	-0.458	0.16	-0.771	-0.145	0.728	0.586	0.904	0.0209	1	loglinear	Fatty Acid Metabolism	NM_025835.2:344
Phf2-mRNA	-0.278	0.0973	-0.469	-0.0875	0.825	0.723	0.941	0.0212	1	loglinear	Epigenetic Modification	NM_011078.3:628
Bccip-mRNA	-0.256	0.0901	-0.433	-0.0798	0.837	0.741	0.946	0.0216	1	loglinear	Cytoskeletal Reorganization	NM_025392.2:855
Hoxb4-mRNA	-0.704	0.248	-1.19	-0.219	0.614	0.438	0.859	0.0217	1	loglinear	HOX Gene Activation	NM_010459.7:877
Lifr-mRNA	-0.7	0.246	-1.18	-0.217	0.615	0.44	0.86	0.0217	1	lm.nb	JAK-STAT Signaling, Na.QZ.ve State, Pluripotency Markers & Regulators	NM_001113386.1:2466
Dnmt1-mRNA	-0.131	0.0462	-0.222	-0.0407	0.913	0.857	0.972	0.0218	1	loglinear	Epigenetic Modification, Primed State	NM_010066.3:2380
Mdk-mRNA	-1.08	0.382	-1.83	-0.334	0.472	0.281	0.793	0.022	1	lm.nb	MET & EMT Signaling, Notch Signaling	NM_001012335.1:341
Ppp2r2d-mRNA	-0.291	0.103	-0.493	-0.0891	0.817	0.71	0.94	0.0223	1	loglinear	Hippo Signaling, PI3K-AKT Signaling	NM_026391.2:220
Cdc25a-mRNA	0.232	0.0823	0.0708	0.393	1.17	1.05	1.31	0.0225	1	loglinear	Cell Cycle, Senescence & Quiescence	NM_007658.3:855
Rnf2-mRNA	-0.408	0.145	-0.691	-0.124	0.754	0.619	0.917	0.0225	1	loglinear	Epigenetic Modification, Senescence & Quiescence	NM_011277.1:680
Pparg-mRNA	-1.39	0.495	-2.36	-0.421	0.382	0.195	0.747	0.0228	1	lm.nb	MET & EMT Signaling	NM_011146.1:1060
Phf1-mRNA	-0.554	0.197	-0.941	-0.168	0.681	0.521	0.89	0.0228	1	lm.nb	Epigenetic Modification	NM_009343.2:1338
Bub3-mRNA	-0.162	0.0577	-0.275	-0.0489	0.894	0.826	0.967	0.0229	1	loglinear	Cell Cycle	NM_009774.3:766
Gcdh-mRNA	-0.439	0.157	-0.746	-0.132	0.738	0.596	0.912	0.023	1	loglinear	Amino Acid Metabolism, Fatty Acid Metabolism	NM_008097.2:485
Socs5-mRNA	-0.528	0.189	-0.897	-0.158	0.694	0.537	0.896	0.0233	1	loglinear	JAK-STAT Signaling	NM_019654.2:1470
Pcgf6-mRNA	-0.476	0.17	-0.81	-0.142	0.719	0.57	0.906	0.0234	1	lm.nb	Epigenetic Modification, Pluripotency Markers & Regulators	NM_027654.3:1010
Fnta-mRNA	-0.101	0.0363	-0.172	-0.03	0.932	0.887	0.979	0.0236	1	loglinear	Apoptosis	NM_008033.3:804
Prkcq-mRNA	-0.633	0.227	-1.08	-0.188	0.645	0.474	0.878	0.0237	1	lm.nb	Apoptosis, Autophagy, Pluripotency Markers & Regulators	NM_008859.2:1210
Adh1-mRNA	-0.301	0.109	-0.514	-0.0883	0.812	0.7	0.941	0.0242	1	loglinear	Fatty Acid Metabolism	NM_007409.3:320
Atf2-mRNA	-0.317	0.115	-0.542	-0.0913	0.803	0.687	0.939	0.0249	1	loglinear	AP-1 Signaling, Epigenetic Modification, MAPK Signaling, PI3K-AKT Signaling	NM_001284371.1:1392
Pias2-mRNA	-0.551	0.201	-0.945	-0.157	0.683	0.52	0.897	0.0254	1	lm.nb	HOX Gene Activation, JAK-STAT Signaling	NM_001164167.1:480
Ep300-mRNA	-0.37	0.135	-0.635	-0.105	0.774	0.644	0.93	0.0258	1	lm.nb	Cell Cycle, Glucose Metabolism, HOX Gene Activation, Hypoxia Response, JAK-STAT Signaling, Notch Signaling, TGF-beta Signaling	NM_177821.6:4305
Maf-mRNA	-1.21	0.442	-2.07	-0.339	0.434	0.238	0.79	0.0259	1	lm.nb	AP-1 Signaling	NM_001025577.2:43
Jarid2-mRNA	-0.174	0.0641	-0.299	-0.048	0.887	0.813	0.967	0.0267	1	loglinear	Endodermal Lineage, Epigenetic Modification, Mesodermal Lineage, Pluripotency Markers & Regulators	NM_021878.2:2160
Tnrc6a-mRNA	-0.392	0.145	-0.677	-0.107	0.762	0.625	0.929	0.0273	1	loglinear	Notch Signaling, Senescence & Quiescence	NM_144925.3:1550
Nfkb2-mRNA	-0.314	0.117	-0.542	-0.0851	0.805	0.687	0.943	0.0275	1	loglinear	MAPK Signaling	NM_019408.2:1150
Vps29-mRNA	0.131	0.0491	0.0346	0.227	1.09	1.02	1.17	0.0286	1	loglinear		NM_019780.1:452
Eif4e-mRNA	-0.158	0.0595	-0.274	-0.0411	0.896	0.827	0.972	0.0293	1	loglinear	Hypoxia Response, mTOR Signaling, PI3K-AKT Signaling	NM_007917.4:685
Tacc3-mRNA	-0.246	0.0927	-0.427	-0.0639	0.844	0.744	0.957	0.0293	1	loglinear	Notch Signaling	NM_001040435.2:778
Glud1-mRNA	0.215	0.0815	0.0549	0.375	1.16	1.04	1.3	0.03	1	loglinear	Amino Acid Metabolism, Glutamine Metabolism	NM_008133.4:1495
Ccnb1-mRNA	-0.304	0.116	-0.531	-0.0769	0.81	0.692	0.948	0.0305	1	loglinear	Cell Cycle, Epigenetic Modification, Senescence & Quiescence	NM_172301.3:816
Nfe2l1-mRNA	-0.318	0.122	-0.557	-0.0798	0.802	0.68	0.946	0.0309	1	loglinear	Glucose Metabolism, Oxidative Stress Response	NM_001130450.1:2575
Raf1-mRNA	-0.365	0.14	-0.639	-0.0909	0.777	0.642	0.939	0.0311	1	loglinear	Apoptosis, Autophagy, JAK-STAT Signaling, MAPK Signaling, mTOR Signaling, PI3K-AKT Signaling, Pluripotency Markers & Regulators, Senescence & Quiescence	NM_001356333.2:770
Ptpn2-mRNA	-0.141	0.0543	-0.248	-0.035	0.907	0.842	0.976	0.0314	1	loglinear	Glucose Metabolism, JAK-STAT Signaling	NM_001127177.1:1012
Nras-mRNA	-0.101	0.0389	-0.177	-0.025	0.932	0.884	0.983	0.0315	1	loglinear	Apoptosis, Autophagy, MAPK Signaling, mTOR Signaling, PI3K-AKT Signaling, Pluripotency Markers & Regulators, Senescence & Quiescence	NM_010937.2:635
Tm4sf1-mRNA	-1.55	0.598	-2.73	-0.383	0.34	0.151	0.767	0.0316	1	lm.nb	Mesodermal Lineage	NM_008536.3:652
Yy1-mRNA	-0.224	0.0862	-0.393	-0.055	0.856	0.762	0.963	0.0317	1	loglinear	HOX Gene Activation	NM_009537.3:760
Nlk-mRNA	-0.398	0.154	-0.699	-0.0965	0.759	0.616	0.935	0.0322	1	loglinear	Ectodermal Lineage, MAPK Signaling, Mesodermal Lineage, Pluripotency Markers & Regulators	NM_008702.3:2545
Adipor1-mRNA	-0.421	0.163	-0.741	-0.101	0.747	0.598	0.932	0.0327	1	lm.nb	Glucose Metabolism, MET & EMT Signaling	NM_028320.3:805
Lepr-mRNA	-0.972	0.378	-1.71	-0.232	0.51	0.305	0.852	0.033	1	lm.nb	Glucose Metabolism, JAK-STAT Signaling	NM_010704.2:600
Irak1-mRNA	-0.197	0.0769	-0.348	-0.0463	0.872	0.786	0.968	0.0335	1	loglinear	MAPK Signaling	NM_008363.2:951
Xist-mRNA	-0.21	0.0825	-0.372	-0.0486	0.864	0.773	0.967	0.0342	1	loglinear	Primed State	NR_001570.2:3900
Kpna4-mRNA	-0.265	0.104	-0.469	-0.0607	0.832	0.723	0.959	0.0345	1	loglinear	Oxidative Stress Response	NM_008467.4:1435
Mapk8-mRNA	-0.385	0.152	-0.682	-0.0874	0.766	0.623	0.941	0.0349	1	loglinear	MAPK Signaling	NM_016700.3:970
Sod2-mRNA	-0.243	0.0962	-0.431	-0.0545	0.845	0.742	0.963	0.0355	1	loglinear	Oxidative Stress Response	NM_013671.3:741
Rad1-mRNA	-0.402	0.159	-0.715	-0.0901	0.757	0.609	0.939	0.0355	1	loglinear	Senescence & Quiescence	NM_011232.2:406
Tsg101-mRNA	-0.232	0.0921	-0.413	-0.0518	0.851	0.751	0.965	0.0357	1	loglinear	Autophagy	NM_021884.3:1076
Ift140-mRNA	-0.357	0.142	-0.634	-0.079	0.781	0.644	0.947	0.0359	1	loglinear	Hedgehog Signaling	NM_134126.3:1828
Ppp2ca-mRNA	-0.183	0.0729	-0.326	-0.0404	0.881	0.798	0.972	0.0361	1	loglinear	Autophagy, Glucose Metabolism, Hippo Signaling, Mesodermal Lineage, PI3K-AKT Signaling, Pluripotency Markers & Regulators, TGF-beta Signaling	NM_019411.4:975
Nsfl1c-mRNA	-0.0825	0.0328	-0.147	-0.0182	0.944	0.903	0.987	0.0361	1	loglinear	Cytoskeletal Reorganization	NM_198326.2:1012
Kpnb1-mRNA	-0.164	0.0656	-0.292	-0.0352	0.893	0.817	0.976	0.0372	1	loglinear	Apoptosis, Cytoskeletal Reorganization	NM_008379.3:492
Myc-mRNA	-0.331	0.134	-0.593	-0.0686	0.795	0.663	0.954	0.0386	1	lm.nb	Cell Cycle, Pluripotency Markers & Regulators	NM_010849.4:630
Sdcbp-mRNA	-0.236	0.0959	-0.424	-0.0478	0.849	0.745	0.967	0.0394	1	loglinear	Cytoskeletal Reorganization, Ectodermal Lineage, MET & EMT Signaling	NM_001098227.1:158
Fyn-mRNA	-0.438	0.179	-0.788	-0.088	0.738	0.579	0.941	0.0398	1	lm.nb	Ectodermal Lineage, Oxidative Stress Response	NM_008054.2:1030
Sirt2-mRNA	-0.199	0.0812	-0.358	-0.0396	0.871	0.78	0.973	0.04	1	loglinear	Epigenetic Modification, Oxidative Stress Response	NM_022432.4:435
Vdac3-mRNA	-0.158	0.0645	-0.284	-0.0312	0.897	0.821	0.979	0.0403	1	loglinear	Senescence & Quiescence	NM_001198998.1:140
Pfn1-mRNA	0.175	0.0718	0.0345	0.316	1.13	1.02	1.24	0.0405	1	loglinear	Cytoskeletal Reorganization	NM_011072.4:266
Phf14-mRNA	-0.335	0.137	-0.604	-0.0659	0.793	0.658	0.955	0.0406	1	loglinear	Epigenetic Modification	NM_001168382.1:1430
Hoxb3-mRNA	-0.233	0.0958	-0.421	-0.0456	0.851	0.747	0.969	0.0408	1	loglinear	HOX Gene Activation	NM_001079869.1:661
Zfp622-mRNA	-0.25	0.104	-0.453	-0.0468	0.841	0.731	0.968	0.0424	1	loglinear	Oxidative Stress Response	NM_144523.3:1330
Casp9-mRNA	-0.468	0.194	-0.849	-0.0869	0.723	0.555	0.942	0.0427	1	loglinear	Apoptosis, PI3K-AKT Signaling	NM_015733.5:842
Gja1-mRNA	-0.725	0.302	-1.32	-0.134	0.605	0.402	0.912	0.043	1	lm.nb	Cytoskeletal Reorganization, Mesodermal Lineage, MET & EMT Signaling, Somatic Cell Type Markers	NM_010288.3:455
Prkch-mRNA	-0.434	0.183	-0.792	-0.0766	0.74	0.577	0.948	0.0446	1	loglinear	Pluripotency Markers & Regulators	NM_008856.3:730
Bub1-mRNA	-0.175	0.0737	-0.319	-0.0302	0.886	0.801	0.979	0.0453	1	loglinear	Cell Cycle	NM_001113179.1:1802
Eif4g1-mRNA	-0.143	0.0606	-0.262	-0.0245	0.905	0.834	0.983	0.0456	1	loglinear	mTOR Signaling	NM_145941.3:1980
Suv39h2-mRNA	-0.314	0.133	-0.575	-0.0537	0.804	0.671	0.963	0.0457	1	loglinear	Epigenetic Modification	NM_022724.3:815
Ptpn13-mRNA	-1.12	0.474	-2.05	-0.19	0.46	0.242	0.876	0.0458	1	loglinear	Apoptosis, Ectodermal Lineage	NM_011204.2:5090
Tor1a-mRNA	0.156	0.066	0.0264	0.285	1.11	1.02	1.22	0.046	1	loglinear	Oxidative Stress Response	NM_144884.2:246
Cbr4-mRNA	-0.226	0.096	-0.415	-0.0382	0.855	0.75	0.974	0.0461	1	loglinear	Fatty Acid Metabolism	NM_145595.2:584
Wdtc1-mRNA	-0.316	0.134	-0.579	-0.0528	0.803	0.67	0.964	0.0464	1	loglinear	Glucose Metabolism	NM_199306.4:1254
Gnmt-mRNA	-1.56	0.673	-2.88	-0.244	0.339	0.136	0.845	0.0487	1	lm.nb	Amino Acid Metabolism, Glucose Metabolism	NM_010321.1:345
Cdh11-mRNA	-1.23	0.532	-2.28	-0.191	0.425	0.206	0.876	0.049	1	lm.nb	MET & EMT Signaling	NM_009866.4:1515
Map4k4-mRNA	-0.263	0.114	-0.486	-0.0405	0.833	0.714	0.972	0.0492	1	loglinear	MAPK Signaling, Senescence & Quiescence	NM_008696.2:3425
Adam19-mRNA	-0.376	0.162	-0.694	-0.0573	0.771	0.618	0.961	0.0495	1	lm.nb	Mesodermal Lineage	NM_009616.4:2238
Mcee-mRNA	0.29	0.126	0.0434	0.536	1.22	1.03	1.45	0.05	1	loglinear	Fatty Acid Metabolism	NM_028626.1:136
Bcl2l11-mRNA	-0.566	0.247	-1.05	-0.0811	0.676	0.483	0.945	0.0514	1	lm.nb	Apoptosis, PI3K-AKT Signaling	NM_001284410.1:236
Mcm6-mRNA	-0.239	0.105	-0.445	-0.0343	0.847	0.735	0.977	0.0515	1	loglinear	Cell Cycle	NM_008567.1:1118
Crkl-mRNA	-0.312	0.139	-0.584	-0.041	0.805	0.667	0.972	0.0541	1	loglinear	MAPK Signaling	NM_001277231.1:700
Crk-mRNA	-0.493	0.219	-0.923	-0.0631	0.71	0.527	0.957	0.0548	1	lm.nb	Integrin Signaling, MAPK Signaling, Oxidative Stress Response	NM_133656.5:249
Map4k3-mRNA	-0.396	0.177	-0.743	-0.0503	0.76	0.598	0.966	0.055	1	loglinear	MAPK Signaling	NM_001081357.1:1128
Slc25a13-mRNA	0.42	0.188	0.0523	0.789	1.34	1.04	1.73	0.0556	1	lm.nb	Amino Acid Metabolism, Glucose Metabolism	NM_001177572.1:929
Rnf4-mRNA	-0.204	0.0916	-0.384	-0.0248	0.868	0.766	0.983	0.0563	1	loglinear	Cytoskeletal Reorganization	NM_011278.5:530
Ino80-mRNA	-0.283	0.127	-0.532	-0.0334	0.822	0.692	0.977	0.0569	1	loglinear	Cytoskeletal Reorganization	NM_026574.3:1760
Ckb-mRNA	-0.656	0.297	-1.24	-0.0739	0.634	0.424	0.95	0.0582	1	lm.nb	Amino Acid Metabolism	NM_021273.4:865
Oat-mRNA	-0.236	0.107	-0.446	-0.0264	0.849	0.734	0.982	0.0584	1	loglinear	Amino Acid Metabolism, Glutamine Metabolism	NM_016978.2:652
Bcl2-mRNA	-0.371	0.169	-0.702	-0.0397	0.773	0.615	0.973	0.0594	1	lm.nb	Apoptosis, Autophagy, Hedgehog Signaling, Hypoxia Response, JAK-STAT Signaling, Oxidative Stress Response, PI3K-AKT Signaling	NM_009741.3:1844
Ppp5c-mRNA	-0.188	0.0857	-0.355	-0.0197	0.878	0.782	0.986	0.06	1	loglinear	Epigenetic Modification, MAPK Signaling, Oxidative Stress Response	NM_011155.2:925
Zfp3-mRNA	-1.11	0.51	-2.11	-0.111	0.463	0.232	0.926	0.0611	1	loglinear	Primed State	NM_177565.3:306
Dlg3-mRNA	-0.547	0.252	-1.04	-0.0527	0.684	0.486	0.964	0.0619	1	lm.nb	Hippo Signaling	NM_001177778.1:2586
Oxsm-mRNA	-0.253	0.117	-0.482	-0.0239	0.839	0.716	0.984	0.0624	1	loglinear	Fatty Acid Metabolism	NM_027695.3:1556
Dynll2-mRNA	-0.171	0.0796	-0.327	-0.0151	0.888	0.797	0.99	0.0638	1	loglinear	Apoptosis, Autophagy	NM_026556.4:434
Araf-mRNA	-0.172	0.08	-0.328	-0.0147	0.888	0.796	0.99	0.0644	1	loglinear	MAPK Signaling	NM_001159645.1:394
Epas1-mRNA	-0.738	0.345	-1.42	-0.0616	0.599	0.375	0.958	0.0649	1	lm.nb	Autophagy, Hypoxia Response, Oxidative Stress Response, Pluripotency Markers & Regulators	NM_010137.3:1443
Meis1-mRNA	-0.395	0.185	-0.759	-0.0322	0.76	0.591	0.978	0.0654	1	lm.nb	Ectodermal Lineage, HOX Gene Activation, Mesodermal Lineage, Pluripotency Markers & Regulators	NM_001193271.1:1060
Cebpb-mRNA	0.347	0.163	0.0277	0.666	1.27	1.02	1.59	0.0658	1	lm.nb	AP-1 Signaling, Senescence & Quiescence	NM_009883.4:343
Atf4-mRNA	-0.275	0.129	-0.529	-0.0217	0.826	0.693	0.985	0.066	1	loglinear	AP-1 Signaling, Apoptosis, Glucose Metabolism, MAPK Signaling, Oxidative Stress Response, PI3K-AKT Signaling	NM_009716.2:812
Rps6ka3-mRNA	0.182	0.0857	0.0142	0.35	1.13	1.01	1.27	0.0662	1	loglinear	MAPK Signaling, mTOR Signaling, Senescence & Quiescence	NM_148945.1:1885
Rad9a-mRNA	-0.254	0.12	-0.489	-0.0197	0.839	0.713	0.986	0.0664	1	loglinear	Senescence & Quiescence	NM_011237.2:490
Egln2-mRNA	-0.177	0.0836	-0.341	-0.0135	0.884	0.789	0.991	0.0666	1	loglinear	Hypoxia Response	NM_053208.4:1260
Jak1-mRNA	-0.275	0.13	-0.531	-0.0195	0.826	0.692	0.987	0.0679	1	loglinear	JAK-STAT Signaling	NM_146145.2:932
Usp21-mRNA	-0.344	0.163	-0.664	-0.0236	0.788	0.631	0.984	0.0685	1	loglinear	Epigenetic Modification	NM_013919.4:1590
Ehmt1-mRNA	-0.192	0.0915	-0.371	-0.0123	0.876	0.773	0.991	0.0695	1	loglinear	Epigenetic Modification, Senescence & Quiescence	NM_001012518.2:2845
Morf4l1-mRNA	-0.103	0.049	-0.198	-0.00656	0.931	0.871	0.995	0.0696	1	loglinear	Epigenetic Modification	NM_024431.2:229
Tank-mRNA	-0.163	0.0777	-0.315	-0.0103	0.893	0.804	0.993	0.0697	1	loglinear	Autophagy	NM_011529.2:1266
Gls2-mRNA	-0.584	0.281	-1.13	-0.0342	0.667	0.455	0.977	0.0709	1	loglinear	Amino Acid Metabolism, Glutamine Metabolism	NM_001033264.3:860
Brf2-mRNA	-0.33	0.159	-0.642	-0.019	0.795	0.641	0.987	0.0712	1	loglinear	Oxidative Stress Response	NM_025686.2:914
Csf1-mRNA	-0.538	0.261	-1.05	-0.0259	0.689	0.483	0.982	0.0735	1	lm.nb	MAPK Signaling, PI3K-AKT Signaling	NM_001113530.1:833
Fer-mRNA	-0.469	0.23	-0.919	-0.0189	0.722	0.529	0.987	0.0754	1	lm.nb	Cytoskeletal Reorganization, Oxidative Stress Response	NM_001037997.3:140
Ilk-mRNA	-0.206	0.101	-0.404	-0.00789	0.867	0.756	0.995	0.0759	1	loglinear	Cytoskeletal Reorganization, MET & EMT Signaling	NM_010562.2:1078
Vdac2-mRNA	0.0754	0.0371	0.00277	0.148	1.05	1	1.11	0.0763	1	loglinear	Senescence & Quiescence	NM_011695.2:288
Hdac6-mRNA	-0.27	0.133	-0.531	-0.00971	0.829	0.692	0.993	0.0765	1	loglinear	Autophagy, Ectodermal Lineage, Epigenetic Modification, Notch Signaling, Oxidative Stress Response	NM_010413.3:2195
Ncor1-mRNA	-0.258	0.127	-0.507	-0.00778	0.836	0.704	0.995	0.0779	1	loglinear	HOX Gene Activation, Notch Signaling, TGF-beta Signaling	NM_011308.3:135
Atf3-mRNA	0.817	0.407	0.0186	1.62	1.76	1.01	3.06	0.0798	1	lm.nb	AP-1 Signaling, Glucose Metabolism	NM_007498.3:387
Atl1-mRNA	-1.1	0.554	-2.19	-0.0174	0.465	0.219	0.988	0.0816	1	lm.nb	Partially Reprogrammed	NM_178628.5:1510
Pfkfb1-mRNA	-0.387	0.195	-0.769	-0.00606	0.765	0.587	0.996	0.0816	1	lm.nb	Glucose Metabolism	NM_008824.2:405
Gcm1-mRNA	-0.22	0.11	-0.436	-0.00337	0.859	0.739	0.998	0.0817	1	loglinear	Na.QZ.ve State	NM_008103.3:930
Ets1-mRNA	-0.246	0.124	-0.49	-0.0027	0.843	0.712	0.998	0.0828	1	loglinear	Oxidative Stress Response, Senescence & Quiescence	NM_001038642.1:740
Elovl6-mRNA	-0.371	0.188	-0.739	-0.00214	0.773	0.599	0.999	0.0842	1	loglinear	Fatty Acid Metabolism	NM_130450.2:268
Anapc1-mRNA	-0.187	0.0953	-0.374	-0.000555	0.878	0.772	1	0.0849	1	loglinear	Cell Cycle, Senescence & Quiescence	NM_008569.2:908
Hlcs-mRNA	-0.501	0.255	-1	-0.000804	0.706	0.499	0.999	0.0852	1	loglinear	Epigenetic Modification	NM_139145.4:970
Rheb-mRNA	-0.193	0.0988	-0.387	0.000336	0.875	0.765	1	0.0861	1	loglinear	Autophagy, mTOR Signaling, PI3K-AKT Signaling, Senescence & Quiescence	NM_053075.3:416
Rhoa-mRNA	-0.132	0.0678	-0.265	0.000498	0.912	0.832	1	0.0866	1	loglinear	Cytoskeletal Reorganization, mTOR Signaling, PI3K-AKT Signaling, Pluripotency Markers & Regulators, RhoROCK Signaling, TGF-beta Signaling	NM_016802.4:514
Lin28a-mRNA	0.298	0.154	-0.00374	0.6	1.23	0.997	1.52	0.0889	1	loglinear	Pluripotency Markers & Regulators	NM_145833.1:320
Rapgef4-mRNA	-1.25	0.649	-2.52	0.0248	0.421	0.175	1.02	0.0909	1	lm.nb	Integrin Signaling	NM_019688.1:1270
Nav1-mRNA	-0.412	0.215	-0.833	0.00899	0.752	0.561	1.01	0.0914	1	lm.nb	Cytoskeletal Reorganization	NM_173437.2:5230
Rela-mRNA	-0.312	0.164	-0.633	0.00863	0.805	0.645	1.01	0.0929	1	lm.nb	Apoptosis, Hypoxia Response, MAPK Signaling, MET & EMT Signaling, Oxidative Stress Response, PI3K-AKT Signaling, Senescence & Quiescence	NM_009045.4:1046
G6pc3-mRNA	0.211	0.11	-0.00594	0.427	1.16	0.996	1.34	0.0931	1	loglinear	Glucose Metabolism, PI3K-AKT Signaling	NM_175935.3:670
Cd274-mRNA	-0.384	0.202	-0.78	0.0112	0.766	0.582	1.01	0.0933	1	lm.nb	MET & EMT Signaling	NM_021893.2:515
Pik3r3-mRNA	-0.728	0.386	-1.48	0.0289	0.604	0.357	1.02	0.0961	1	lm.nb	PI3K-AKT Signaling	NM_001355585.1:540
Smad3-mRNA	-0.272	0.147	-0.56	0.0154	0.828	0.678	1.01	0.101	1	loglinear	TGF-beta Signaling	NM_016769.4:1125
Cpt1a-mRNA	-0.317	0.172	-0.654	0.0194	0.803	0.636	1.01	0.102	1	lm.nb	Fatty Acid Metabolism, Glucose Metabolism, Na.QZ.ve State	NM_013495.2:2172
Skp1-mRNA	-0.203	0.11	-0.418	0.0125	0.869	0.748	1.01	0.102	1	loglinear	Cell Cycle, Epigenetic Modification, Hedgehog Signaling, Notch Signaling, TGF-beta Signaling	NM_011543.4:490
Lamc1-mRNA	-0.395	0.214	-0.814	0.0246	0.761	0.569	1.02	0.102	1	lm.nb	Endodermal Lineage, MET & EMT Signaling, PI3K-AKT Signaling	NM_010683.2:1045
Kitl-mRNA	-0.723	0.393	-1.49	0.0475	0.606	0.355	1.03	0.103	1	lm.nb	MAPK Signaling, PI3K-AKT Signaling	NM_013598.1:280
Itgb3-mRNA	-0.71	0.389	-1.47	0.052	0.611	0.36	1.04	0.105	1	lm.nb	Cytoskeletal Reorganization, Integrin Signaling, MET & EMT Signaling, PI3K-AKT Signaling	NM_016780.2:534
Ctnna1-mRNA	-0.239	0.132	-0.497	0.0188	0.847	0.709	1.01	0.107	1	loglinear	Cytoskeletal Reorganization, Hippo Signaling	NM_009818.1:155
Akt2-mRNA	-0.153	0.084	-0.317	0.012	0.9	0.803	1.01	0.107	1	loglinear	PI3K-AKT Signaling	NM_001110208.1:1108
Bcl6-mRNA	-0.267	0.147	-0.555	0.0212	0.831	0.681	1.01	0.107	1	lm.nb	Epigenetic Modification	NM_009744.3:185
Vegfc-mRNA	-0.967	0.533	-2.01	0.0783	0.512	0.248	1.06	0.107	1	lm.nb	MAPK Signaling, MET & EMT Signaling, PI3K-AKT Signaling	NM_009506.2:1320
Capzb-mRNA	0.113	0.0625	-0.00945	0.235	1.08	0.993	1.18	0.108	1	loglinear	Cytoskeletal Reorganization	NM_001271406.1:390
Mapk14-mRNA	-0.226	0.125	-0.471	0.0192	0.855	0.721	1.01	0.108	1	loglinear	AP-1 Signaling, Glucose Metabolism, MAPK Signaling, Pluripotency Markers & Regulators, Senescence & Quiescence	NM_011951.3:512
Rapgef3-mRNA	-0.347	0.193	-0.725	0.0308	0.786	0.605	1.02	0.11	1	loglinear	Cytoskeletal Reorganization, Epigenetic Modification, Integrin Signaling	NM_144850.2:2784
Parp1-mRNA	-0.213	0.12	-0.448	0.022	0.863	0.733	1.02	0.114	1	loglinear	Apoptosis, Epigenetic Modification, Oxidative Stress Response, TGF-beta Signaling	NM_007415.3:1121
Tyk2-mRNA	-0.285	0.163	-0.604	0.0344	0.821	0.658	1.02	0.118	1	loglinear	JAK-STAT Signaling	NM_001205312.1:1532
Got2-mRNA	0.147	0.0851	-0.02	0.314	1.11	0.986	1.24	0.123	1	loglinear	Amino Acid Metabolism, Glucose Metabolism, Glutamine Metabolism	NM_010325.2:134
Rgs4-mRNA	-1.81	1.06	-3.88	0.263	0.286	0.068	1.2	0.126	1	lm.nb	Mesodermal Lineage, MET & EMT Signaling	NM_009062.3:544
Stat1-mRNA	-0.296	0.175	-0.639	0.0477	0.815	0.642	1.03	0.13	1	lm.nb	Endodermal Lineage, JAK-STAT Signaling, Notch Signaling	NM_009283.3:1590
Wdr61-mRNA	-0.19	0.113	-0.412	0.031	0.876	0.752	1.02	0.13	1	loglinear	Epigenetic Modification	NM_001025375.2:858
Adh5-mRNA	0.124	0.0741	-0.0214	0.269	1.09	0.985	1.21	0.133	1	loglinear	Fatty Acid Metabolism	NM_007410.3:820
Cdon-mRNA	-0.913	0.555	-2	0.176	0.531	0.25	1.13	0.139	1	loglinear	Ectodermal Lineage, Hedgehog Signaling	NM_021339.2:114
Dnmt3a-mRNA	-0.332	0.203	-0.73	0.0658	0.794	0.603	1.05	0.14	1	lm.nb	Epigenetic Modification, Primed State	NM_007872.4:2580
Prkci-mRNA	0.173	0.107	-0.0372	0.383	1.13	0.975	1.3	0.145	1	loglinear	Cytoskeletal Reorganization, Hippo Signaling, Notch Signaling, Pluripotency Markers & Regulators	NM_008857.3:1635
Stag1-mRNA	-0.192	0.12	-0.427	0.0429	0.875	0.744	1.03	0.148	1	loglinear	Cell Cycle	NM_009282.3:3058
Nnmt-mRNA	-0.239	0.149	-0.532	0.0544	0.848	0.692	1.04	0.149	1	loglinear	Amino Acid Metabolism, MET & EMT Signaling, Na.QZ.ve State	NM_010924.3:250
Tbl1x-mRNA	-0.197	0.124	-0.439	0.0454	0.872	0.737	1.03	0.15	1	loglinear	Ectodermal Lineage, Epigenetic Modification, Notch Signaling	NM_020601.2:1475
Csnk1g3-mRNA	-0.111	0.0699	-0.248	0.026	0.926	0.842	1.02	0.151	1	loglinear	Hedgehog Signaling	NM_152809.2:1460
Il6st-mRNA	-0.257	0.163	-0.575	0.0617	0.837	0.671	1.04	0.153	1	lm.nb	JAK-STAT Signaling, Mesodermal Lineage, Pluripotency Markers & Regulators	NM_010560.2:2325
Lamp1-mRNA	0.144	0.0909	-0.0346	0.322	1.1	0.976	1.25	0.153	1	loglinear	Autophagy	NM_010684.2:1248
Cdk7-mRNA	-0.171	0.11	-0.387	0.0447	0.888	0.764	1.03	0.159	1	loglinear	Cell Cycle, Epigenetic Modification	NM_009874.3:412
Mdh1-mRNA	0.129	0.0831	-0.0341	0.292	1.09	0.977	1.22	0.16	1	loglinear	Glucose Metabolism	NM_008618.3:1047
Arhgap10-mRNA	-0.335	0.216	-0.758	0.0892	0.793	0.591	1.06	0.16	1	lm.nb	Apoptosis, Cytoskeletal Reorganization, Ectodermal Lineage	NM_030113.2:298
Lefty2-mRNA	-0.353	0.23	-0.803	0.0975	0.783	0.573	1.07	0.163	1	loglinear	Mesodermal Lineage, Na.QZ.ve State, Pluripotency Markers & Regulators, TGF-beta Signaling	NM_177099.4:1151
Was-mRNA	0.112	0.073	-0.0314	0.255	1.08	0.978	1.19	0.165	1	loglinear	Cytoskeletal Reorganization	NM_009515.2:130
Sfn-mRNA	-0.327	0.214	-0.747	0.0922	0.797	0.596	1.07	0.165	1	lm.nb	Apoptosis, Cell Cycle	NM_018754.2:447
Pou5f1-mRNA	-0.347	0.227	-0.791	0.0981	0.786	0.578	1.07	0.165	1	loglinear	Pluripotency Markers & Regulators	NM_013633.2:735
Mad2l2-mRNA	-0.283	0.185	-0.646	0.0802	0.822	0.639	1.06	0.165	1	loglinear	Cell Cycle, MET & EMT Signaling	NM_027985.2:565
Pdcd10-mRNA	-0.0699	0.0459	-0.16	0.0202	0.953	0.895	1.01	0.167	1	loglinear	Oxidative Stress Response	NM_019745.4:285
Rasgrp2-mRNA	-0.215	0.142	-0.493	0.0632	0.862	0.711	1.04	0.168	1	loglinear	Integrin Signaling, MAPK Signaling	NM_011242.2:580
Eif4e2-mRNA	-0.116	0.0767	-0.266	0.0342	0.923	0.831	1.02	0.169	1	loglinear	Hypoxia Response, mTOR Signaling, PI3K-AKT Signaling	NM_001039169.1:870
Mef2a-mRNA	-0.233	0.155	-0.538	0.0717	0.851	0.689	1.05	0.172	1	loglinear	Cytoskeletal Reorganization	NM_001033713.1:486
Ubqln1-mRNA	-0.122	0.0817	-0.282	0.0379	0.919	0.822	1.03	0.173	1	loglinear	Oxidative Stress Response	NM_026842.4:455
Nf2-mRNA	-0.151	0.101	-0.349	0.0472	0.901	0.785	1.03	0.174	1	loglinear	Cytoskeletal Reorganization, Ectodermal Lineage, Hippo Signaling	NM_001252252.1:2016
Ube2m-mRNA	-0.0744	0.0499	-0.172	0.0233	0.95	0.887	1.02	0.174	1	loglinear	TGF-beta Signaling	NM_145578.1:415
Tert-mRNA	-0.786	0.528	-1.82	0.249	0.58	0.283	1.19	0.175	1	lm.nb	Pluripotency Markers & Regulators	NM_009354.1:2162
Csnk2a2-mRNA	-0.116	0.0784	-0.27	0.0374	0.923	0.829	1.03	0.176	1	loglinear	Autophagy	NM_009974.3:1066
Cd34-mRNA	0.164	0.111	-0.0528	0.382	1.12	0.964	1.3	0.176	1	loglinear	Partially Reprogrammed	NM_001111059.1:560
Rhoc-mRNA	-0.226	0.153	-0.527	0.0738	0.855	0.694	1.05	0.178	1	loglinear	Cytoskeletal Reorganization, RhoROCK Signaling	NM_007484.2:99
Fos-mRNA	0.527	0.36	-0.178	1.23	1.44	0.884	2.35	0.181	1	lm.nb	AP-1 Signaling, Apoptosis, Epigenetic Modification, MAPK Signaling, Oxidative Stress Response, Senescence & Quiescence	NM_010234.2:900
Egln1-mRNA	0.132	0.0903	-0.0451	0.309	1.1	0.969	1.24	0.182	1	loglinear	Hypoxia Response, Na.QZ.ve State, Oxidative Stress Response	NM_053207.2:1302
Ctnnd1-mRNA	-0.199	0.136	-0.466	0.0681	0.871	0.724	1.05	0.182	1	lm.nb	Pluripotency Markers & Regulators	NM_001085449.1:1358
Sparc-mRNA	-0.821	0.563	-1.93	0.282	0.566	0.263	1.22	0.183	1	lm.nb	MET & EMT Signaling	NM_001290817.1:815
Lamtor1-mRNA	0.124	0.0849	-0.0426	0.29	1.09	0.971	1.22	0.183	1	loglinear	Autophagy, mTOR Signaling	NM_025605.3:404
Rwdd1-mRNA	0.131	0.09	-0.0455	0.307	1.1	0.969	1.24	0.184	1	loglinear	Oxidative Stress Response	NM_025614.3:309
Wdr5-mRNA	-0.0589	0.0406	-0.138	0.0206	0.96	0.908	1.01	0.185	1	loglinear	Epigenetic Modification, Glucose Metabolism, HOX Gene Activation	NM_080848.2:715
Dynll1-mRNA	-0.793	0.548	-1.87	0.282	0.577	0.274	1.22	0.186	1	lm.nb	Apoptosis, Autophagy	NM_019682.4:1210
Pde7a-mRNA	-0.22	0.153	-0.52	0.0808	0.859	0.697	1.06	0.19	1	loglinear	Ectodermal Lineage	NM_001122759.2:930
Adam17-mRNA	-0.125	0.0873	-0.296	0.0464	0.917	0.815	1.03	0.191	1	loglinear	Hedgehog Signaling, MET & EMT Signaling, Notch Signaling	NM_001277266.1:1254
Tfpi-mRNA	-0.5	0.35	-1.19	0.186	0.707	0.439	1.14	0.191	1	lm.nb	Ectodermal Lineage	NM_001177319.1:194
F11r-mRNA	-0.768	0.542	-1.83	0.295	0.587	0.281	1.23	0.194	1	lm.nb	Cytoskeletal Reorganization, TGF-beta Signaling	NM_172647.2:800
Kifc3-mRNA	0.432	0.309	-0.174	1.04	1.35	0.887	2.05	0.2	1	lm.nb	Ectodermal Lineage	NM_001145831.1:1952
Sos1-mRNA	-0.134	0.0963	-0.323	0.055	0.911	0.8	1.04	0.202	1	loglinear	Integrin Signaling, JAK-STAT Signaling, MAPK Signaling, mTOR Signaling, PI3K-AKT Signaling	NM_009231.2:2830
Mapk7-mRNA	-0.199	0.146	-0.486	0.0874	0.871	0.714	1.06	0.21	1	loglinear	MAPK Signaling, Oxidative Stress Response, Senescence & Quiescence	NM_011841.1:1292
Ncam1-mRNA	0.225	0.166	-0.1	0.55	1.17	0.933	1.46	0.212	1	lm.nb	Ectodermal Lineage	NM_001113204.1:740
Ptpn1-mRNA	0.13	0.0959	-0.0581	0.318	1.09	0.961	1.25	0.213	1	loglinear	Cytoskeletal Reorganization, Integrin Signaling	NM_011201.3:509
Rac2-mRNA	0.168	0.125	-0.0759	0.413	1.12	0.949	1.33	0.214	1	loglinear	Cytoskeletal Reorganization, MAPK Signaling	NM_009008.3:614
Strap-mRNA	-0.11	0.082	-0.27	0.0509	0.927	0.829	1.04	0.217	1	loglinear	MET & EMT Signaling, TGF-beta Signaling	NM_011499.3:924
Cdc16-mRNA	-0.133	0.0996	-0.328	0.0627	0.912	0.797	1.04	0.22	1	loglinear	Cell Cycle, Senescence & Quiescence	NM_027276.2:476
Csnk2b-mRNA	-0.0473	0.0358	-0.117	0.0228	0.968	0.922	1.02	0.223	1	loglinear	Autophagy	NM_009975.2:418
Rbl2-mRNA	-0.179	0.136	-0.445	0.0875	0.883	0.734	1.06	0.224	1	loglinear	Cell Cycle, PI3K-AKT Signaling, Senescence & Quiescence	NM_011250.4:1054
Aaas-mRNA	-0.134	0.102	-0.333	0.0664	0.912	0.794	1.05	0.227	1	loglinear	Glucose Metabolism	NM_153416.2:540
Cbx4-mRNA	-0.258	0.198	-0.645	0.13	0.837	0.639	1.09	0.229	1	lm.nb	Senescence & Quiescence	NM_007625.2:935
Dusp7-mRNA	-0.211	0.164	-0.533	0.11	0.864	0.691	1.08	0.234	1	loglinear	MAPK Signaling	NM_153459.4:660
Coro1b-mRNA	0.107	0.0836	-0.0569	0.271	1.08	0.961	1.21	0.237	1	loglinear	Cytoskeletal Reorganization	NM_011778.2:1210
Vegfa-mRNA	-0.253	0.199	-0.643	0.136	0.839	0.64	1.1	0.238	1	lm.nb	Epigenetic Modification, Hypoxia Response, MAPK Signaling, MET & EMT Signaling, PI3K-AKT Signaling	NM_009505.4:1332
Akr1a1-mRNA	0.0968	0.0761	-0.0523	0.246	1.07	0.964	1.19	0.239	1	loglinear	Glucose Metabolism	NM_021473.3:658
Ywhae-mRNA	0.0864	0.0683	-0.0474	0.22	1.06	0.968	1.16	0.241	1	loglinear	Apoptosis, Cell Cycle, Hippo Signaling, PI3K-AKT Signaling	NM_009536.4:428
Cdc20-mRNA	-0.152	0.12	-0.387	0.0842	0.9	0.765	1.06	0.243	1	loglinear	Cell Cycle	NM_023223.2:780
Bmpr2-mRNA	-0.214	0.17	-0.546	0.119	0.862	0.685	1.09	0.243	1	loglinear	Hippo Signaling, Mesodermal Lineage, Pluripotency Markers & Regulators, TGF-beta Signaling	NM_007561.3:505
Shc1-mRNA	-0.138	0.11	-0.354	0.0779	0.909	0.782	1.06	0.245	1	loglinear	Integrin Signaling	NM_011368.4:235
Hdac3-mRNA	-0.0923	0.074	-0.237	0.0527	0.938	0.848	1.04	0.247	1	loglinear	Epigenetic Modification, HOX Gene Activation, Notch Signaling	NM_010411.2:1025
Trim33-mRNA	-0.221	0.179	-0.572	0.13	0.858	0.673	1.09	0.253	1	lm.nb	Ectodermal Lineage, TGF-beta Signaling	NM_001079830.2:2612
Cacybp-mRNA	0.0854	0.0694	-0.0506	0.221	1.06	0.966	1.17	0.253	1	loglinear		NM_009786.2:476
Grb2-mRNA	0.0987	0.081	-0.0601	0.257	1.07	0.959	1.2	0.258	1	loglinear	JAK-STAT Signaling, MAPK Signaling, mTOR Signaling, PI3K-AKT Signaling, Pluripotency Markers & Regulators	NM_008163.4:658
Nudc-mRNA	0.142	0.117	-0.0882	0.372	1.1	0.941	1.29	0.261	1	loglinear	Cytoskeletal Reorganization	NM_010948.3:196
Hoxb2-mRNA	-0.283	0.235	-0.744	0.177	0.822	0.597	1.13	0.262	1	lm.nb	HOX Gene Activation	NM_134032.2:1035
Acadm-mRNA	-0.107	0.0893	-0.283	0.0675	0.928	0.822	1.05	0.263	1	loglinear	Fatty Acid Metabolism, Glucose Metabolism	NM_007382.5:536
Mapk3-mRNA	0.125	0.106	-0.084	0.333	1.09	0.943	1.26	0.275	1	loglinear	MAPK Signaling	NM_011952.2:825
Trf-mRNA	-0.249	0.216	-0.673	0.175	0.842	0.627	1.13	0.283	1	lm.nb	Hypoxia Response	NM_133977.2:1940
Dync1h1-mRNA	-0.187	0.163	-0.506	0.132	0.878	0.704	1.1	0.283	1	loglinear	Autophagy, Cytoskeletal Reorganization	NM_030238.2:5944
Leo1-mRNA	0.121	0.106	-0.087	0.33	1.09	0.941	1.26	0.287	1	loglinear	Endodermal Lineage, Epigenetic Modification	NM_001039522.1:78
Tle3-mRNA	-0.15	0.132	-0.407	0.108	0.902	0.754	1.08	0.288	1	lm.nb		NM_009389.2:1272
Sdsl-mRNA	-0.324	0.287	-0.887	0.238	0.799	0.541	1.18	0.291	1	lm.nb	Amino Acid Metabolism	NM_133902.2:926
Pim1-mRNA	0.172	0.153	-0.129	0.472	1.13	0.914	1.39	0.296	1	lm.nb	Ectodermal Lineage, JAK-STAT Signaling	NM_008842.3:842
Camk1-mRNA	-0.211	0.189	-0.58	0.159	0.864	0.669	1.12	0.297	1	lm.nb	Epigenetic Modification	NM_133926.2:380
Rac1-mRNA	0.091	0.0821	-0.0699	0.252	1.07	0.953	1.19	0.3	1	loglinear	Cytoskeletal Reorganization, MAPK Signaling, MET & EMT Signaling, PI3K-AKT Signaling	NM_009007.2:265
Prkar1a-mRNA	-0.107	0.0969	-0.297	0.0827	0.928	0.814	1.06	0.301	1	loglinear	Hedgehog Signaling, Mesodermal Lineage	NM_001313973.2:1270
Smad4-mRNA	-0.134	0.123	-0.375	0.106	0.911	0.771	1.08	0.306	1	loglinear	TGF-beta Signaling	NM_008540.2:852
Slc25a4-mRNA	0.152	0.139	-0.121	0.425	1.11	0.92	1.34	0.306	1	loglinear	Senescence & Quiescence	NM_007450.4:854
Atp6v1b2-mRNA	0.0831	0.0763	-0.0665	0.233	1.06	0.955	1.17	0.308	1	loglinear	mTOR Signaling	NM_007509.3:1017
Ywhag-mRNA	-0.165	0.151	-0.461	0.132	0.892	0.726	1.1	0.309	1	lm.nb	Apoptosis, Cell Cycle, Hippo Signaling, PI3K-AKT Signaling	NM_018871.3:614
Junb-mRNA	0.291	0.269	-0.236	0.818	1.22	0.849	1.76	0.31	1	lm.nb	AP-1 Signaling	NM_008416.1:335
Pten-mRNA	-0.0948	0.0877	-0.267	0.0771	0.936	0.831	1.05	0.311	1	loglinear	Autophagy, MET & EMT Signaling, mTOR Signaling, PI3K-AKT Signaling, Senescence & Quiescence	NM_008960.2:1080
Orc3-mRNA	-0.0767	0.0711	-0.216	0.0626	0.948	0.861	1.04	0.312	1	loglinear	Cell Cycle	NM_001159563.1:500
Nfe2l2-mRNA	-0.148	0.138	-0.419	0.122	0.902	0.748	1.09	0.314	1	loglinear	AP-1 Signaling, Mesodermal Lineage, Oxidative Stress Response	NM_010902.3:1665
Oma1-mRNA	-0.178	0.167	-0.504	0.149	0.884	0.705	1.11	0.317	1	lm.nb	Apoptosis, Glucose Metabolism	NM_025909.3:952
Gabarap-mRNA	-0.0935	0.0881	-0.266	0.0793	0.937	0.832	1.06	0.32	1	loglinear	Autophagy, Cytoskeletal Reorganization	NM_019749.4:522
Pycr2-mRNA	-0.181	0.171	-0.516	0.154	0.882	0.699	1.11	0.321	1	loglinear	Amino Acid Metabolism, Glutamine Metabolism, Oxidative Stress Response	NM_133705.2:284
Tln1-mRNA	-0.0936	0.089	-0.268	0.0808	0.937	0.83	1.06	0.324	1	loglinear	Cytoskeletal Reorganization, Integrin Signaling	NM_011602.5:795
Anapc7-mRNA	-0.248	0.237	-0.713	0.216	0.842	0.61	1.16	0.325	1	loglinear	Cell Cycle, Senescence & Quiescence	NM_019805.4:1234
Spast-mRNA	-0.112	0.109	-0.327	0.102	0.925	0.797	1.07	0.335	1	loglinear	Cytoskeletal Reorganization	NM_001162870.1:1215
Mapkap1-mRNA	-0.0738	0.0725	-0.216	0.0684	0.95	0.861	1.05	0.339	1	loglinear	Cytoskeletal Reorganization, mTOR Signaling, Oxidative Stress Response	NM_177345.3:1120
Pycr1-mRNA	-0.344	0.339	-1.01	0.321	0.788	0.497	1.25	0.34	1	lm.nb	Amino Acid Metabolism, Glutamine Metabolism, Oxidative Stress Response	NM_144795.3:688
Hdac2-mRNA	-0.083	0.082	-0.244	0.0778	0.944	0.845	1.06	0.341	1	loglinear	Cell Cycle, Epigenetic Modification, Notch Signaling, Oxidative Stress Response	NM_008229.2:1010
Atp6v1d-mRNA	-0.0932	0.0922	-0.274	0.0874	0.937	0.827	1.06	0.342	1	loglinear	mTOR Signaling	NM_023721.2:408
Flnb-mRNA	0.197	0.197	-0.189	0.583	1.15	0.877	1.5	0.347	1	lm.nb	Cytoskeletal Reorganization, MAPK Signaling	NM_134080.1:6855
Igfbp3-mRNA	-0.459	0.462	-1.37	0.446	0.727	0.388	1.36	0.349	1	lm.nb	Glucose Metabolism, MET & EMT Signaling, Senescence & Quiescence	NM_008343.2:766
Actl6a-mRNA	-0.141	0.142	-0.418	0.137	0.907	0.748	1.1	0.349	1	lm.nb	Epigenetic Modification	NM_019673.2:1042
Myl2-mRNA	-0.68	0.691	-2.03	0.674	0.624	0.244	1.6	0.354	1	lm.nb	Cytoskeletal Reorganization	NM_010861.3:205
Ube2d3-mRNA	-0.0394	0.0401	-0.118	0.0393	0.973	0.921	1.03	0.355	1	loglinear	Hypoxia Response, TGF-beta Signaling	NM_001356594.1:252
Ercc3-mRNA	-0.0926	0.0953	-0.279	0.0943	0.938	0.824	1.07	0.36	1	loglinear	Epigenetic Modification, Oxidative Stress Response	NM_133658.1:555
Gramd1b-mRNA	-0.162	0.167	-0.489	0.165	0.894	0.713	1.12	0.36	1	lm.nb	Ectodermal Lineage	NM_172768.1:1660
Chordc1-mRNA	-0.15	0.155	-0.455	0.154	0.901	0.73	1.11	0.362	1	loglinear	Cytoskeletal Reorganization, RhoROCK Signaling	NM_025844.2:182
Dgkk-mRNA	-0.309	0.32	-0.936	0.318	0.807	0.523	1.25	0.363	1	loglinear	Oxidative Stress Response	NM_177914.3:1220
Dvl2-mRNA	-0.0877	0.0909	-0.266	0.0904	0.941	0.832	1.06	0.363	1	loglinear	Hippo Signaling, mTOR Signaling, Notch Signaling, Pluripotency Markers & Regulators	NM_007888.3:1695
Epb41l5-mRNA	-0.795	0.826	-2.41	0.823	0.576	0.188	1.77	0.364	1	loglinear	Cytoskeletal Reorganization, Endodermal Lineage, Mesodermal Lineage, MET & EMT Signaling	NM_001113416.1:362
Arid5b-mRNA	-0.166	0.173	-0.504	0.172	0.891	0.705	1.13	0.364	1	lm.nb	Mesodermal Lineage	NM_023598.2:960
Ndufab1-mRNA	-0.106	0.11	-0.321	0.11	0.929	0.801	1.08	0.365	1	loglinear	Amino Acid Metabolism, Fatty Acid Metabolism	NM_001360743.1:254
Tet2-mRNA	-0.158	0.168	-0.487	0.171	0.896	0.714	1.13	0.375	1	lm.nb	Epigenetic Modification, Na.QZ.ve State	NM_001040400.2:2485
Map2k1-mRNA	0.1	0.107	-0.11	0.31	1.07	0.926	1.24	0.379	1	loglinear	MAPK Signaling	NM_008927.4:774
Dusp6-mRNA	-0.273	0.296	-0.854	0.308	0.827	0.553	1.24	0.383	1	lm.nb	MAPK Signaling, Primed State	NM_026268.3:1066
Tuba4a-mRNA	-0.0984	0.107	-0.309	0.112	0.934	0.807	1.08	0.386	1	loglinear	Apoptosis, Autophagy, Cytoskeletal Reorganization, Hedgehog Signaling	NM_009447.3:216
Id2-mRNA	-0.145	0.16	-0.458	0.167	0.904	0.728	1.12	0.389	1	lm.nb	Hippo Signaling, MET & EMT Signaling, Pluripotency Markers & Regulators, TGF-beta Signaling	NM_010496.3:354
Park7-mRNA	0.0756	0.0835	-0.0881	0.239	1.05	0.941	1.18	0.392	1	loglinear	Autophagy, Epigenetic Modification, Oxidative Stress Response	NM_020569.3:334
Psmb5-mRNA	0.0938	0.105	-0.111	0.299	1.07	0.926	1.23	0.396	1	loglinear	Amino Acid Metabolism, Apoptosis, Hedgehog Signaling, Hypoxia Response, Notch Signaling, Oxidative Stress Response	NM_011186.1:334
Cpt2-mRNA	0.105	0.119	-0.128	0.338	1.08	0.915	1.26	0.403	1	loglinear	Fatty Acid Metabolism	NM_009949.2:1175
Tnfaip3-mRNA	-0.148	0.168	-0.478	0.181	0.902	0.718	1.13	0.404	1	lm.nb	MET & EMT Signaling, Oxidative Stress Response	NM_009397.2:232
Enah-mRNA	-0.415	0.485	-1.37	0.536	0.75	0.388	1.45	0.417	1	lm.nb	Cytoskeletal Reorganization	NM_001083120.2:2686
Lefty1-mRNA	0.0899	0.106	-0.118	0.298	1.06	0.921	1.23	0.422	1	loglinear	Mesodermal Lineage, Na.QZ.ve State, Pluripotency Markers & Regulators, TGF-beta Signaling	NM_010094.4:71
Ccnc-mRNA	-0.108	0.127	-0.357	0.142	0.928	0.781	1.1	0.422	1	loglinear	Notch Signaling, TGF-beta Signaling	NM_016746.4:186
Eef1a1-mRNA	-0.0535	0.0644	-0.18	0.0728	0.964	0.883	1.05	0.431	1	loglinear	Autophagy	NM_010106.2:398
Cpeb2-mRNA	-0.18	0.218	-0.607	0.246	0.882	0.657	1.19	0.431	1	lm.nb	Oxidative Stress Response	NM_175937.3:1766
Klf4-mRNA	0.215	0.26	-0.295	0.725	1.16	0.815	1.65	0.432	1	lm.nb	Mesodermal Lineage, Na.QZ.ve State, Oxidative Stress Response, Pluripotency Markers & Regulators	NM_010637.3:1148
Psenen-mRNA	0.0743	0.0908	-0.104	0.252	1.05	0.931	1.19	0.437	1	loglinear	Notch Signaling	NM_025498.3:325
Pdgfra-mRNA	-0.485	0.595	-1.65	0.68	0.714	0.318	1.6	0.438	1	lm.nb	JAK-STAT Signaling, MAPK Signaling, Mesodermal Lineage, Oxidative Stress Response, PI3K-AKT Signaling	NM_011058.2:240
Col1a1-mRNA	0.676	0.839	-0.969	2.32	1.6	0.511	4.99	0.444	1	lm.nb	MET & EMT Signaling, Oxidative Stress Response, PI3K-AKT Signaling	NM_007742.3:215
Acly-mRNA	0.0622	0.079	-0.0927	0.217	1.04	0.938	1.16	0.454	1	loglinear	Fatty Acid Metabolism, Pluripotency Markers & Regulators	NM_001199296.1:1397
Atp6v1f-mRNA	0.0588	0.076	-0.0902	0.208	1.04	0.939	1.15	0.462	1	loglinear	mTOR Signaling	NM_025381.2:150
Cdx2-mRNA	-0.385	0.501	-1.37	0.596	0.766	0.388	1.51	0.464	1	lm.nb	Mesodermal Lineage	NM_007673.3:360
Pik3cb-mRNA	-0.0993	0.129	-0.353	0.154	0.933	0.783	1.11	0.465	1	lm.nb	PI3K-AKT Signaling	NM_029094.3:1970
Nedd8-mRNA	-0.028	0.0365	-0.0996	0.0436	0.981	0.933	1.03	0.465	1	loglinear	TGF-beta Signaling	NM_008683.3:218
Pkd2-mRNA	-0.211	0.277	-0.753	0.332	0.864	0.593	1.26	0.468	1	lm.nb	Oxidative Stress Response	NM_008861.3:816
Ehmt2-mRNA	-0.0512	0.0684	-0.185	0.0828	0.965	0.879	1.06	0.475	1	loglinear	Epigenetic Modification, Senescence & Quiescence	NM_145830.1:3475
Jund-mRNA	-0.14	0.189	-0.511	0.23	0.907	0.702	1.17	0.479	1	lm.nb	AP-1 Signaling	NM_010592.5:1636
Ptprc-mRNA	-0.102	0.14	-0.375	0.172	0.932	0.771	1.13	0.486	1	loglinear	Partially Reprogrammed	NM_011210.3:2320
Ppp2r1a-mRNA	-0.0469	0.0644	-0.173	0.0793	0.968	0.887	1.06	0.487	1	loglinear	Glucose Metabolism, Hippo Signaling, PI3K-AKT Signaling, Pluripotency Markers & Regulators, TGF-beta Signaling	NM_016891.3:1559
Grb10-mRNA	-0.124	0.172	-0.461	0.212	0.917	0.726	1.16	0.49	1	loglinear	Glucose Metabolism, mTOR Signaling	NM_010345.4:1915
Ppt2-mRNA	0.0872	0.121	-0.149	0.324	1.06	0.902	1.25	0.49	1	loglinear	Fatty Acid Metabolism	NM_019441.4:580
Bambi-mRNA	-0.161	0.225	-0.602	0.279	0.894	0.659	1.21	0.493	1	loglinear	MET & EMT Signaling, TGF-beta Signaling	NM_026505.2:684
Ado-mRNA	-0.134	0.187	-0.499	0.232	0.912	0.707	1.17	0.494	1	lm.nb	Amino Acid Metabolism	NM_001005419.2:438
Socs3-mRNA	0.352	0.496	-0.621	1.33	1.28	0.65	2.51	0.498	1	lm.nb	JAK-STAT Signaling	NM_007707.2:585
Rps6ka2-mRNA	0.106	0.15	-0.188	0.399	1.08	0.878	1.32	0.499	1	loglinear	MAPK Signaling, mTOR Signaling, Senescence & Quiescence	NM_011299.4:1130
Wdr19-mRNA	0.255	0.381	-0.493	1	1.19	0.711	2	0.523	1	lm.nb	Hedgehog Signaling	NM_153391.2:196
Vdac1-mRNA	-0.035	0.053	-0.139	0.0688	0.976	0.908	1.05	0.528	1	loglinear	Autophagy, Senescence & Quiescence	NM_011694.4:562
Gstz1-mRNA	-0.109	0.166	-0.435	0.216	0.927	0.74	1.16	0.529	1	loglinear	Amino Acid Metabolism	NM_010363.4:590
Ccr7-mRNA	-0.112	0.17	-0.446	0.222	0.925	0.734	1.17	0.53	1	lm.nb	MET & EMT Signaling, Oxidative Stress Response	NM_007719.2:755
Nln-mRNA	0.0931	0.144	-0.188	0.375	1.07	0.878	1.3	0.535	1	loglinear	Glucose Metabolism	NM_029447.2:1116
Chmp2b-mRNA	-0.0406	0.0629	-0.164	0.0827	0.972	0.893	1.06	0.537	1	loglinear	Autophagy, Cytoskeletal Reorganization	NM_026879.2:414
Tomm20-mRNA	-0.0388	0.0678	-0.172	0.0941	0.973	0.888	1.07	0.583	1	loglinear	Autophagy	NM_024214.2:330
Foxa1-mRNA	0.241	0.424	-0.589	1.07	1.18	0.665	2.1	0.585	1	lm.nb	Endodermal Lineage, Mesodermal Lineage, MET & EMT Signaling	NM_008259.4:1221
Ptpn6-mRNA	0.0477	0.0893	-0.127	0.223	1.03	0.916	1.17	0.608	1	loglinear	JAK-STAT Signaling	NM_013545.2:1691
Akt1-mRNA	-0.0372	0.0698	-0.174	0.0996	0.975	0.886	1.07	0.608	1	loglinear	PI3K-AKT Signaling	NM_001165894.1:898
E2f5-mRNA	0.174	0.327	-0.467	0.815	1.13	0.723	1.76	0.61	1	lm.nb	Cell Cycle, Senescence & Quiescence, TGF-beta Signaling	NM_007892.2:700
Anapc10-mRNA	-0.0794	0.152	-0.377	0.218	0.946	0.77	1.16	0.615	1	loglinear	Cell Cycle, Senescence & Quiescence	NM_001357234.1:154
Zfhx3-mRNA	-0.0742	0.142	-0.352	0.204	0.95	0.783	1.15	0.615	1	lm.nb	Pluripotency Markers & Regulators	NM_007496.2:9835
Col5a2-mRNA	-0.39	0.747	-1.85	1.07	0.763	0.276	2.11	0.616	1	lm.nb	Endodermal Lineage	NM_007737.2:4425
Jup-mRNA	0.0724	0.139	-0.201	0.346	1.05	0.87	1.27	0.617	1	loglinear	Ectodermal Lineage	NM_010593.2:2120
Acad8-mRNA	-0.0538	0.104	-0.257	0.149	0.963	0.837	1.11	0.618	1	loglinear	Amino Acid Metabolism	NM_025862.2:838
Flii-mRNA	-0.0387	0.0756	-0.187	0.11	0.974	0.878	1.08	0.623	1	loglinear	Cytoskeletal Reorganization	NM_022009.1:290
Polr2d-mRNA	-0.0444	0.0868	-0.215	0.126	0.97	0.862	1.09	0.623	1	loglinear	HOX Gene Activation	NM_027002.4:85
Nrbf2-mRNA	-0.0288	0.057	-0.14	0.0828	0.98	0.907	1.06	0.626	1	loglinear	Autophagy	NM_001036293.2:535
Vhl-mRNA	0.0445	0.0887	-0.129	0.218	1.03	0.914	1.16	0.629	1	loglinear	Hypoxia Response	NM_009507.3:416
Fosl2-mRNA	-0.123	0.246	-0.606	0.36	0.918	0.657	1.28	0.631	1	lm.nb	AP-1 Signaling	NM_008037.4:892
Rapgef2-mRNA	0.103	0.208	-0.304	0.511	1.07	0.81	1.42	0.633	1	lm.nb	MAPK Signaling	NM_001099624.2:1644
Prkag2-mRNA	-0.193	0.39	-0.957	0.572	0.875	0.515	1.49	0.635	1	lm.nb	Autophagy, Ectodermal Lineage, Fatty Acid Metabolism, mTOR Signaling	NM_145401.2:822
Map2k4-mRNA	0.0379	0.0796	-0.118	0.194	1.03	0.921	1.14	0.647	1	loglinear	MAPK Signaling, Pluripotency Markers & Regulators, Senescence & Quiescence	NM_009157.4:928
Ywhab-mRNA	-0.057	0.122	-0.296	0.182	0.961	0.815	1.13	0.653	1	loglinear	Apoptosis, Cell Cycle, Hippo Signaling, mTOR Signaling, PI3K-AKT Signaling	NM_018753.6:273
Ppp1ca-mRNA	0.0317	0.0694	-0.104	0.168	1.02	0.93	1.12	0.66	1	loglinear	Glucose Metabolism, Hippo Signaling, Senescence & Quiescence, TGF-beta Signaling	NM_031868.2:375
Ppt1-mRNA	0.0593	0.13	-0.195	0.314	1.04	0.873	1.24	0.66	1	loglinear	Fatty Acid Metabolism	NM_008917.3:826
Atp6v1g1-mRNA	-0.0552	0.121	-0.293	0.182	0.962	0.816	1.13	0.66	1	loglinear	mTOR Signaling	NM_024173.1:195
Pik3cd-mRNA	-0.0553	0.125	-0.3	0.189	0.962	0.812	1.14	0.669	1	lm.nb	PI3K-AKT Signaling	NM_001029837.2:1332
Gdf3-mRNA	-0.271	0.638	-1.52	0.98	0.829	0.348	1.97	0.682	1	lm.nb	Endodermal Lineage, Mesodermal Lineage, Na.QZ.ve State	NM_008108.4:335
Bcat2-mRNA	0.0515	0.122	-0.187	0.29	1.04	0.878	1.22	0.683	1	loglinear	Amino Acid Metabolism	NM_009737.2:410
Ppard-mRNA	-0.0909	0.217	-0.517	0.335	0.939	0.699	1.26	0.687	1	lm.nb	Ectodermal Lineage, Fatty Acid Metabolism, Glucose Metabolism, Pluripotency Markers & Regulators	NM_011145.3:1145
Cab39-mRNA	-0.0292	0.0703	-0.167	0.109	0.98	0.891	1.08	0.689	1	loglinear	mTOR Signaling	NM_133781.5:424
Gnb1-mRNA	-0.0159	0.0391	-0.0926	0.0607	0.989	0.938	1.04	0.694	1	loglinear	PI3K-AKT Signaling	NM_008142.3:311
Col5a1-mRNA	0.138	0.34	-0.529	0.804	1.1	0.693	1.75	0.696	1	lm.nb	Endodermal Lineage	NM_015734.2:832
Mtf1-mRNA	-0.0845	0.211	-0.498	0.329	0.943	0.708	1.26	0.699	1	lm.nb	Oxidative Stress Response	NM_008636.4:315
Mgrn1-mRNA	-0.0599	0.154	-0.361	0.241	0.959	0.779	1.18	0.707	1	loglinear	Hedgehog Signaling	NM_001252437.1:350
Itga5-mRNA	-0.0694	0.178	-0.419	0.28	0.953	0.748	1.21	0.707	1	lm.nb	Cytoskeletal Reorganization, Endodermal Lineage, MET & EMT Signaling, PI3K-AKT Signaling	NM_001314041.1:2622
Ndufs2-mRNA	0.0203	0.0563	-0.09	0.131	1.01	0.94	1.09	0.728	1	loglinear	Oxidative Stress Response	NM_153064.4:402
Sdc2-mRNA	-0.121	0.348	-0.803	0.561	0.92	0.573	1.48	0.737	1	lm.nb	Ectodermal Lineage	NM_008304.2:675
Ski-mRNA	-0.0581	0.175	-0.402	0.286	0.961	0.757	1.22	0.749	1	lm.nb	Epigenetic Modification, TGF-beta Signaling	NM_011385.2:1210
Dld-mRNA	-0.0299	0.0903	-0.207	0.147	0.98	0.866	1.11	0.749	1	loglinear	Amino Acid Metabolism	NM_007861.4:252
Cd44-mRNA	0.0469	0.145	-0.238	0.332	1.03	0.848	1.26	0.756	1	loglinear	MET & EMT Signaling, Partially Reprogrammed, Pluripotency Markers & Regulators	NM_009851.2:506
Hdac1-mRNA	0.0397	0.125	-0.204	0.284	1.03	0.868	1.22	0.758	1	loglinear	Cell Cycle, Epigenetic Modification, Notch Signaling, TGF-beta Signaling	NM_008228.2:470
Stam2-mRNA	-0.0226	0.071	-0.162	0.117	0.984	0.894	1.08	0.758	1	loglinear	JAK-STAT Signaling	NM_019667.2:190
Eci1-mRNA	-0.0383	0.122	-0.278	0.201	0.974	0.825	1.15	0.762	1	loglinear	Fatty Acid Metabolism	NM_010023.4:674
Elovl1-mRNA	0.0249	0.0828	-0.137	0.187	1.02	0.909	1.14	0.772	1	loglinear	Fatty Acid Metabolism	NM_019422.2:420
Rala-mRNA	-0.0264	0.0923	-0.207	0.155	0.982	0.866	1.11	0.782	1	loglinear	Cytoskeletal Reorganization	NM_019491.5:605
Srf-mRNA	-0.0704	0.255	-0.57	0.43	0.952	0.673	1.35	0.79	1	lm.nb	Cytoskeletal Reorganization, MAPK Signaling, Mesodermal Lineage, MET & EMT Signaling	NM_020493.2:1285
Tgfb1-mRNA	0.0166	0.0622	-0.105	0.139	1.01	0.93	1.1	0.796	1	loglinear	Cell Cycle, Endodermal Lineage, Hippo Signaling, MAPK Signaling, Senescence & Quiescence, TGF-beta Signaling	NM_011577.1:1470
Il15-mRNA	-0.068	0.256	-0.569	0.434	0.954	0.674	1.35	0.797	1	lm.nb	JAK-STAT Signaling, MET & EMT Signaling	NM_008357.2:854
Ivd-mRNA	-0.0253	0.0959	-0.213	0.163	0.983	0.863	1.12	0.798	1	loglinear	Amino Acid Metabolism	NM_019826.3:626
Klf5-mRNA	0.0433	0.166	-0.282	0.368	1.03	0.823	1.29	0.801	1	lm.nb	Mesodermal Lineage, Na.QZ.ve State	NM_009769.4:1305
Eif2s1-mRNA	-0.0367	0.144	-0.319	0.245	0.975	0.802	1.19	0.805	1	loglinear	Apoptosis, Autophagy, Oxidative Stress Response	NM_026114.3:665
Ube2d1-mRNA	-0.0304	0.119	-0.264	0.204	0.979	0.833	1.15	0.805	1	loglinear	Hypoxia Response, Senescence & Quiescence, TGF-beta Signaling	NM_145420.2:380
Fzd4-mRNA	-0.0973	0.386	-0.853	0.659	0.935	0.554	1.58	0.807	1	lm.nb	Ectodermal Lineage, Hippo Signaling, Mesodermal Lineage, mTOR Signaling, Pluripotency Markers & Regulators	NM_008055.4:1336
Slc25a11-mRNA	0.0165	0.0672	-0.115	0.148	1.01	0.923	1.11	0.812	1	loglinear	Glucose Metabolism	NM_024211.2:289
Rhob-mRNA	0.0629	0.269	-0.464	0.59	1.04	0.725	1.51	0.821	1	lm.nb	Cytoskeletal Reorganization, Oxidative Stress Response, RhoROCK Signaling	NM_007483.3:715
Map1lc3a-mRNA	0.0386	0.171	-0.296	0.373	1.03	0.814	1.3	0.827	1	loglinear	Autophagy, Oxidative Stress Response	NM_025735.3:506
Fgf4-mRNA	-0.0468	0.212	-0.463	0.369	0.968	0.725	1.29	0.831	1	lm.nb	Endodermal Lineage, MAPK Signaling, Na.QZ.ve State, PI3K-AKT Signaling	NM_010202.6:608
Hmga1-mRNA	0.0195	0.0913	-0.159	0.198	1.01	0.895	1.15	0.836	1	loglinear	Senescence & Quiescence	NM_001025427.3:310
Gna12-mRNA	0.0205	0.0963	-0.168	0.209	1.01	0.89	1.16	0.837	1	loglinear	Cytoskeletal Reorganization, MAPK Signaling	NM_010302.2:438
Bmpr1a-mRNA	0.0321	0.159	-0.279	0.343	1.02	0.824	1.27	0.845	1	lm.nb	Ectodermal Lineage, Endodermal Lineage, Hippo Signaling, Mesodermal Lineage, Pluripotency Markers & Regulators, TGF-beta Signaling	NM_009758.4:1790
Gnb2-mRNA	0.0152	0.0759	-0.134	0.164	1.01	0.912	1.12	0.846	1	loglinear	PI3K-AKT Signaling	NM_010312.4:762
Col1a2-mRNA	-0.14	0.705	-1.52	1.24	0.907	0.348	2.37	0.847	1	lm.nb	PI3K-AKT Signaling	NM_007743.2:4025
Enoph1-mRNA	-0.0408	0.215	-0.463	0.381	0.972	0.725	1.3	0.854	1	lm.nb	Amino Acid Metabolism	NM_001163035.1:590
Thy1-mRNA	0.0323	0.174	-0.309	0.373	1.02	0.807	1.3	0.857	1	loglinear	MET & EMT Signaling, RhoROCK Signaling	NM_009382.3:425
Rragc-mRNA	0.0174	0.1	-0.179	0.214	1.01	0.883	1.16	0.867	1	loglinear	Autophagy, mTOR Signaling	NM_017475.2:496
Ppp2r2a-mRNA	-0.0135	0.0804	-0.171	0.144	0.991	0.888	1.11	0.871	1	loglinear	Hippo Signaling, PI3K-AKT Signaling, Pluripotency Markers & Regulators	NM_028032.3:1282
Socs6-mRNA	0.0261	0.168	-0.302	0.354	1.02	0.811	1.28	0.88	1	loglinear	JAK-STAT Signaling	NM_018821.2:1730
Ifngr2-mRNA	0.0203	0.131	-0.237	0.278	1.01	0.848	1.21	0.881	1	lm.nb	Hypoxia Response, JAK-STAT Signaling	NM_008338.3:797
Eomes-mRNA	0.0931	0.609	-1.1	1.29	1.07	0.466	2.44	0.882	1	lm.nb	Endodermal Lineage, Mesodermal Lineage, MET & EMT Signaling	NM_010136.3:2097
Rap1b-mRNA	0.0159	0.11	-0.2	0.232	1.01	0.87	1.17	0.889	1	loglinear	Integrin Signaling, MAPK Signaling	NM_024457.2:372
Pcca-mRNA	0.0181	0.127	-0.23	0.266	1.01	0.852	1.2	0.89	1	loglinear	Fatty Acid Metabolism	NM_144844.2:1558
Acvr1-mRNA	-0.0425	0.303	-0.637	0.552	0.971	0.643	1.47	0.892	1	loglinear	Mesodermal Lineage, MET & EMT Signaling, Pluripotency Markers & Regulators, TGF-beta Signaling	NM_001110204.1:1544
Plcg2-mRNA	-0.0102	0.0978	-0.202	0.182	0.993	0.869	1.13	0.92	1	loglinear	Hypoxia Response	NM_172285.1:978
Ppp3r1-mRNA	0.0052	0.0559	-0.104	0.115	1	0.93	1.08	0.928	1	loglinear	Apoptosis, MAPK Signaling, Senescence & Quiescence	NM_024459.2:335
Apex1-mRNA	0.0137	0.155	-0.29	0.317	1.01	0.818	1.25	0.932	1	lm.nb	Oxidative Stress Response	NM_009687.2:289
Dnmt3b-mRNA	0.0119	0.149	-0.281	0.304	1.01	0.823	1.23	0.939	1	loglinear	Epigenetic Modification, Mesodermal Lineage, Pluripotency Markers & Regulators, Primed State	NM_001003960.3:2312
Fzd9-mRNA	-0.0247	0.35	-0.711	0.662	0.983	0.611	1.58	0.946	1	lm.nb	Hippo Signaling, mTOR Signaling, Pluripotency Markers & Regulators	NM_010246.1:745
Fn1-mRNA	0.0142	0.204	-0.385	0.414	1.01	0.766	1.33	0.946	1	lm.nb	Cytoskeletal Reorganization, Endodermal Lineage, Integrin Signaling, PI3K-AKT Signaling	NM_010233.1:2627
Sec13-mRNA	-0.00302	0.049	-0.0991	0.093	0.998	0.934	1.07	0.952	1	loglinear	Glucose Metabolism, mTOR Signaling	NM_024206.4:270
Fbxw11-mRNA	0.00369	0.0599	-0.114	0.121	1	0.924	1.09	0.952	1	loglinear	Hedgehog Signaling, Hippo Signaling, Senescence & Quiescence	NM_134015.2:276
Acaca-mRNA	0.00604	0.138	-0.264	0.276	1	0.833	1.21	0.966	1	loglinear	Fatty Acid Metabolism, Mesodermal Lineage	NM_133360.2:745
Acbd6-mRNA	0.000885	0.0416	-0.0807	0.0824	1	0.946	1.06	0.984	1	loglinear	Fatty Acid Metabolism	NM_028250.3:776
Git1-mRNA	-0.00146	0.103	-0.204	0.201	0.999	0.868	1.15	0.989	1	loglinear	Cytoskeletal Reorganization	NM_001004144.1:2164
Aldh9a1-mRNA	0.00131	0.097	-0.189	0.192	1	0.877	1.14	0.99	1	loglinear	Fatty Acid Metabolism	NM_019993.4:1035
Smad2-mRNA	0.00109	0.154	-0.301	0.303	1	0.812	1.23	0.995	1	loglinear	TGF-beta Signaling	NM_010754.4:880
Tet1-mRNA	-6.62E-05	0.22	-0.432	0.432	1	0.741	1.35	1	1	loglinear	Epigenetic Modification, Mesodermal Lineage, Na.QZ.ve State	NM_027384.1:2192
