# Supplementary material for: Propranolol treatment during repetitive mild traumatic brain injuries induces transcriptomic changes in the bone marrow of mice
Source: Front Neurosci. 2023 Sep 12;17:1219941. doi: 10.3389/fnins.2023.1219941 (PMC10561692; doi:10.3389/fnins.2023.1219941)
Supplement: Supplementary file 5 [file Data_Sheet_5.csv]

	Log2 fold change	std error (log2)	Lower confidence limit (log2)	Upper confidence limit (log2)	Linear fold change	Lower confidence limit (linear)	Upper confidence limit (linear)	P-value	BONF.p.value	method	Gene.sets	probe.ID
Itgb1-mRNA	-0.532	0.0337	-0.598	-0.466	0.692	0.661	0.724	2.60E-07	0.000159	loglinear	Cytoskeletal Reorganization, MET & EMT Signaling, PI3K-AKT Signaling	NM_010578.1:1855
Sorbs1-mRNA	-2.01	0.166	-2.34	-1.69	0.248	0.198	0.311	1.99E-06	0.00122	lm.nb	Glucose Metabolism	NM_009166.3:2075
Cul1-mRNA	-0.456	0.0394	-0.533	-0.379	0.729	0.691	0.769	2.83E-06	0.00173	loglinear	Cell Cycle, Hedgehog Signaling, Notch Signaling, TGF-beta Signaling	NM_012042.3:919
Jun-mRNA	-2.24	0.198	-2.63	-1.85	0.212	0.162	0.277	3.31E-06	0.00202	lm.nb	AP-1 Signaling	NM_010591.2:1783
Ppp1ca-mRNA	0.615	0.0583	0.501	0.73	1.53	1.42	1.66	5.68E-06	0.00347	loglinear	Glucose Metabolism, Hippo Signaling, Senescence & Quiescence, TGF-beta Signaling	NM_031868.2:375
Jund-mRNA	-1.41	0.137	-1.68	-1.14	0.376	0.313	0.453	6.67E-06	0.00408	lm.nb	AP-1 Signaling	NM_010592.5:1636
Atp6v1f-mRNA	0.842	0.0824	0.68	1	1.79	1.6	2	7.22E-06	0.00441	loglinear	mTOR Signaling	NM_025381.2:150
Acaca-mRNA	-0.951	0.0946	-1.14	-0.766	0.517	0.455	0.588	8.11E-06	0.00495	loglinear	Fatty Acid Metabolism, Mesodermal Lineage	NM_133360.2:745
Atf2-mRNA	-0.586	0.0609	-0.705	-0.466	0.666	0.613	0.724	1.14E-05	0.00695	loglinear	AP-1 Signaling, Epigenetic Modification, MAPK Signaling, PI3K-AKT Signaling	NM_001284371.1:1392
Slc3a2-mRNA	-1.22	0.128	-1.47	-0.967	0.43	0.362	0.511	1.20E-05	0.00735	lm.nb	Amino Acid Metabolism, mTOR Signaling	NM_008577.4:1150
Akt1-mRNA	-0.558	0.059	-0.674	-0.443	0.679	0.627	0.736	1.28E-05	0.00779	loglinear	PI3K-AKT Signaling	NM_001165894.1:898
Itga5-mRNA	-1.26	0.136	-1.53	-0.995	0.417	0.347	0.502	1.46E-05	0.00895	loglinear	Cytoskeletal Reorganization, Endodermal Lineage, MET & EMT Signaling, PI3K-AKT Signaling	NM_001314041.1:2622
Gsk3a-mRNA	-0.563	0.0608	-0.682	-0.443	0.677	0.623	0.735	1.51E-05	0.00923	loglinear	Epigenetic Modification, Glucose Metabolism	NM_001031667.1:673
Ubap1-mRNA	-0.789	0.0862	-0.958	-0.62	0.579	0.515	0.651	1.63E-05	0.00999	loglinear	Autophagy	NM_023305.3:1515
Gadd45a-mRNA	-0.785	0.086	-0.953	-0.616	0.58	0.516	0.652	1.67E-05	0.0102	loglinear	Apoptosis, Cell Cycle, MAPK Signaling, MET & EMT Signaling, Senescence & Quiescence	NM_007836.1:184
Wdr70-mRNA	-0.886	0.101	-1.08	-0.689	0.541	0.472	0.62	2.20E-05	0.0135	loglinear	Epigenetic Modification	NM_001081402.1:786
Brd7-mRNA	-0.458	0.0522	-0.56	-0.355	0.728	0.678	0.782	2.24E-05	0.0137	loglinear	Epigenetic Modification	NM_012047.2:1230
Amd1/2-mRNA	-0.469	0.0538	-0.574	-0.363	0.723	0.672	0.777	2.34E-05	0.0143	loglinear	Amino Acid Metabolism	NM_009665.5:865
Rac1-mRNA	0.858	0.0993	0.664	1.05	1.81	1.58	2.07	2.50E-05	0.0153	loglinear	Cytoskeletal Reorganization, MAPK Signaling, MET & EMT Signaling, PI3K-AKT Signaling	NM_009007.2:265
Slc7a5-mRNA	-2.09	0.242	-2.57	-1.62	0.235	0.169	0.326	2.52E-05	0.0154	lm.nb	Amino Acid Metabolism, mTOR Signaling	NM_011404.3:780
Klf4-mRNA	-1.36	0.159	-1.67	-1.04	0.391	0.315	0.485	2.71E-05	0.0166	lm.nb	Mesodermal Lineage, Na.QZ.ve State, Oxidative Stress Response, Pluripotency Markers & Regulators	NM_010637.3:1148
Fos-mRNA	-2.31	0.274	-2.85	-1.78	0.201	0.139	0.292	2.92E-05	0.0179	lm.nb	AP-1 Signaling, Apoptosis, Epigenetic Modification, MAPK Signaling, Oxidative Stress Response, Senescence & Quiescence	NM_010234.2:900
Cir1-mRNA	-0.921	0.109	-1.14	-0.708	0.528	0.455	0.612	2.96E-05	0.0181	loglinear	Notch Signaling	NM_025854.3:1079
Mark3-mRNA	-0.788	0.0954	-0.975	-0.601	0.579	0.509	0.659	3.45E-05	0.0211	loglinear	Cytoskeletal Reorganization	NM_022801.4:620
Ranbp2-mRNA	-0.655	0.0792	-0.81	-0.499	0.635	0.57	0.707	3.46E-05	0.0211	loglinear	Glucose Metabolism	NM_011240.3:1376
St3gal6-mRNA	-1.63	0.198	-2.02	-1.24	0.324	0.247	0.423	3.52E-05	0.0215	lm.nb	Notch Signaling	NM_018784.2:1252
Ehbp1l1-mRNA	-1.11	0.135	-1.38	-0.848	0.462	0.385	0.556	3.55E-05	0.0217	loglinear	Cytoskeletal Reorganization	NM_001114597.1:4686
Map1lc3b-mRNA	-0.616	0.0749	-0.762	-0.469	0.653	0.59	0.723	3.61E-05	0.022	loglinear	Autophagy	NM_026160.4:266
Fosb-mRNA	-3.31	0.407	-4.11	-2.52	0.101	0.0579	0.175	3.82E-05	0.0234	lm.nb	AP-1 Signaling	NM_008036.2:615
Eif4g1-mRNA	-0.547	0.0676	-0.68	-0.415	0.684	0.624	0.75	4.00E-05	0.0245	loglinear	mTOR Signaling	NM_145941.3:1980
Tsc22d1-mRNA	-0.848	0.106	-1.06	-0.64	0.556	0.481	0.642	4.40E-05	0.0269	loglinear	Ectodermal Lineage	NM_207652.2:1856
Becn1-mRNA	-0.591	0.075	-0.739	-0.444	0.664	0.599	0.735	4.86E-05	0.0297	loglinear	Autophagy, Oxidative Stress Response	NM_019584.4:175
Nrf1-mRNA	-0.791	0.101	-0.989	-0.593	0.578	0.504	0.663	5.09E-05	0.0311	loglinear	AP-1 Signaling	NM_010938.3:570
Ccs-mRNA	-0.823	0.106	-1.03	-0.615	0.565	0.49	0.653	5.35E-05	0.0327	loglinear	Oxidative Stress Response	XM_006531645.1:185
Ikbkg-mRNA	-0.65	0.0836	-0.814	-0.486	0.637	0.569	0.714	5.39E-05	0.0329	loglinear	Apoptosis, MAPK Signaling, PI3K-AKT Signaling	NM_178590.2:525
E2f4-mRNA	-1	0.13	-1.26	-0.746	0.5	0.419	0.596	5.71E-05	0.0349	lm.nb	Cell Cycle, Senescence & Quiescence, TGF-beta Signaling	NM_148952.1:1204
Acsl5-mRNA	-0.478	0.0621	-0.599	-0.356	0.718	0.66	0.781	5.78E-05	0.0353	loglinear	Fatty Acid Metabolism	NM_027976.2:2510
Vps29-mRNA	0.827	0.111	0.61	1.04	1.77	1.53	2.06	7.19E-05	0.0439	loglinear		NM_019780.1:452
Ppard-mRNA	-1.44	0.194	-1.82	-1.06	0.369	0.283	0.48	7.35E-05	0.0449	lm.nb	Ectodermal Lineage, Fatty Acid Metabolism, Glucose Metabolism, Pluripotency Markers & Regulators	NM_011145.3:1145
Paxip1-mRNA	-0.714	0.0961	-0.902	-0.525	0.61	0.535	0.695	7.43E-05	0.0454	loglinear	Epigenetic Modification, HOX Gene Activation	NM_018878.2:2500
Tuba4a-mRNA	-0.951	0.13	-1.21	-0.697	0.517	0.433	0.617	8.21E-05	0.0502	lm.nb	Apoptosis, Autophagy, Cytoskeletal Reorganization, Hedgehog Signaling	NM_009447.3:216
Nln-mRNA	-0.774	0.106	-0.982	-0.567	0.585	0.506	0.675	8.29E-05	0.0506	loglinear	Glucose Metabolism	NM_029447.2:1116
Kras-mRNA	-0.588	0.0805	-0.746	-0.431	0.665	0.596	0.742	8.34E-05	0.051	loglinear	Apoptosis, Autophagy, MAPK Signaling, MET & EMT Signaling, mTOR Signaling, PI3K-AKT Signaling, Senescence & Quiescence	NM_021284.6:489
Akr1a1-mRNA	0.462	0.0642	0.337	0.588	1.38	1.26	1.5	9.23E-05	0.0564	loglinear	Glucose Metabolism	NM_021473.3:658
Gcdh-mRNA	-0.498	0.0696	-0.634	-0.362	0.708	0.644	0.778	9.69E-05	0.0592	loglinear	Amino Acid Metabolism, Fatty Acid Metabolism	NM_008097.2:485
Ppp2r1b-mRNA	-0.958	0.135	-1.22	-0.693	0.515	0.428	0.619	0.000104	0.0633	loglinear	Glucose Metabolism, Hippo Signaling, PI3K-AKT Signaling, Pluripotency Markers & Regulators, TGF-beta Signaling	NM_028614.3:116
Adam10-mRNA	-0.927	0.131	-1.18	-0.67	0.526	0.44	0.629	0.000105	0.0641	lm.nb	Notch Signaling	NM_007399.4:686
Junb-mRNA	-1.07	0.151	-1.36	-0.77	0.478	0.389	0.586	0.000106	0.0649	lm.nb	AP-1 Signaling	NM_008416.1:335
Atf4-mRNA	-0.824	0.117	-1.05	-0.594	0.565	0.481	0.662	0.000111	0.0677	loglinear	AP-1 Signaling, Apoptosis, Glucose Metabolism, MAPK Signaling, Oxidative Stress Response, PI3K-AKT Signaling	NM_009716.2:812
Atf3-mRNA	-2.09	0.298	-2.68	-1.51	0.234	0.156	0.352	0.000111	0.0677	lm.nb	AP-1 Signaling, Glucose Metabolism	NM_007498.3:387
Setd2-mRNA	-0.823	0.118	-1.05	-0.591	0.565	0.482	0.664	0.000117	0.0714	loglinear	Endodermal Lineage, Epigenetic Modification, Mesodermal Lineage	NM_001081340.2:1345
Ppp2r5b-mRNA	-1.28	0.185	-1.64	-0.918	0.412	0.32	0.529	0.000122	0.0743	lm.nb	PI3K-AKT Signaling	NM_198168.3:1112
Anapc1-mRNA	-0.446	0.0648	-0.573	-0.319	0.734	0.672	0.802	0.000127	0.0776	loglinear	Cell Cycle, Senescence & Quiescence	NM_008569.2:908
Pan2-mRNA	-0.788	0.115	-1.01	-0.562	0.579	0.495	0.677	0.000133	0.0813	loglinear	Ectodermal Lineage	NM_001252326.1:898
Tyk2-mRNA	-1.05	0.153	-1.35	-0.747	0.484	0.393	0.596	0.000134	0.0818	lm.nb	JAK-STAT Signaling	NM_001205312.1:1532
Mdh1-mRNA	0.47	0.0693	0.334	0.606	1.39	1.26	1.52	0.00014	0.0856	loglinear	Glucose Metabolism	NM_008618.3:1047
Sfn-mRNA	-1.17	0.174	-1.51	-0.825	0.446	0.352	0.564	0.00015	0.0919	lm.nb	Apoptosis, Cell Cycle	NM_018754.2:447
Ywhae-mRNA	0.677	0.101	0.479	0.875	1.6	1.39	1.83	0.000154	0.0943	loglinear	Apoptosis, Cell Cycle, Hippo Signaling, PI3K-AKT Signaling	NM_009536.4:428
Ccdc88c-mRNA	-0.81	0.122	-1.05	-0.571	0.57	0.483	0.673	0.000163	0.0996	lm.nb	Ectodermal Lineage	NM_026681.5:398
Cdk8-mRNA	-0.781	0.119	-1.01	-0.547	0.582	0.495	0.684	0.000179	0.109	loglinear	Notch Signaling, TGF-beta Signaling	NM_153599.4:850
Chuk-mRNA	-0.587	0.0903	-0.764	-0.41	0.666	0.589	0.752	0.000187	0.114	loglinear	Apoptosis, MAPK Signaling, mTOR Signaling, Oxidative Stress Response, PI3K-AKT Signaling	NM_001162410.1:222
Tubb2a-mRNA	-0.762	0.117	-0.992	-0.532	0.59	0.503	0.692	0.00019	0.116	loglinear	Autophagy, Cytoskeletal Reorganization, Hedgehog Signaling	NM_009450.2:1380
Hoxb3-mRNA	-0.518	0.0802	-0.675	-0.361	0.698	0.626	0.779	0.000197	0.12	loglinear	HOX Gene Activation	NM_001079869.1:661
Aaas-mRNA	-0.713	0.11	-0.929	-0.496	0.61	0.525	0.709	0.000197	0.121	loglinear	Glucose Metabolism	NM_153416.2:540
Mecp2-mRNA	-0.776	0.12	-1.01	-0.54	0.584	0.496	0.688	0.000198	0.121	loglinear	Ectodermal Lineage, Epigenetic Modification	NM_010788.2:755
Glul-mRNA	-0.504	0.0791	-0.659	-0.349	0.705	0.633	0.785	0.000215	0.131	loglinear	Amino Acid Metabolism, Glutamine Metabolism	NM_008131.3:466
Xpo1-mRNA	-0.385	0.0604	-0.504	-0.267	0.766	0.705	0.831	0.000215	0.131	loglinear	TGF-beta Signaling	NM_134014.3:1904
Kpnb1-mRNA	-0.553	0.087	-0.724	-0.383	0.681	0.606	0.767	0.000218	0.133	loglinear	Apoptosis, Cytoskeletal Reorganization	NM_008379.3:492
Tgm2-mRNA	-1.49	0.234	-1.95	-1.03	0.356	0.259	0.49	0.00022	0.135	lm.nb	MET & EMT Signaling	NM_009373.3:1260
Ybx1-mRNA	0.259	0.0409	0.179	0.34	1.2	1.13	1.27	0.000223	0.136	loglinear	MET & EMT Signaling, Notch Signaling	NM_011732.2:905
Smarcad1-mRNA	-0.493	0.0778	-0.646	-0.341	0.71	0.639	0.79	0.000223	0.136	loglinear	Epigenetic Modification, Pluripotency Markers & Regulators	NM_007958.1:930
Stam2-mRNA	0.368	0.0585	0.254	0.483	1.29	1.19	1.4	0.000234	0.143	loglinear	JAK-STAT Signaling	NM_019667.2:190
Rhob-mRNA	-0.866	0.138	-1.14	-0.595	0.549	0.455	0.662	0.000242	0.148	lm.nb	Cytoskeletal Reorganization, Oxidative Stress Response, RhoROCK Signaling	NM_007483.3:715
Prkab1-mRNA	-0.704	0.113	-0.925	-0.483	0.614	0.527	0.716	0.000248	0.152	loglinear	Autophagy, mTOR Signaling	NM_031869.2:511
Usp7-mRNA	-0.854	0.137	-1.12	-0.585	0.553	0.459	0.667	0.000255	0.156	lm.nb	Epigenetic Modification, Glucose Metabolism	NM_001003918.2:2140
Ino80-mRNA	-0.763	0.123	-1	-0.521	0.589	0.498	0.697	0.000264	0.161	loglinear	Cytoskeletal Reorganization	NM_026574.3:1760
Spopl-mRNA	-0.744	0.122	-0.983	-0.506	0.597	0.506	0.704	0.000286	0.175	loglinear	Hedgehog Signaling	NM_029773.2:522
Mmp14-mRNA	-1.7	0.279	-2.25	-1.16	0.307	0.21	0.449	0.000289	0.176	lm.nb	Endodermal Lineage, MET & EMT Signaling, Oxidative Stress Response	NM_008608.3:554
Mapk8-mRNA	-0.546	0.0895	-0.722	-0.371	0.685	0.606	0.773	0.000289	0.177	loglinear	MAPK Signaling	NM_016700.3:970
Mcm3-mRNA	-0.665	0.109	-0.879	-0.45	0.631	0.544	0.732	0.000298	0.182	loglinear	Cell Cycle	NM_008563.2:1627
Psmb5-mRNA	0.299	0.0494	0.203	0.396	1.23	1.15	1.32	0.000303	0.185	loglinear	Amino Acid Metabolism, Apoptosis, Hedgehog Signaling, Hypoxia Response, Notch Signaling, Oxidative Stress Response	NM_011186.1:334
Cdc6-mRNA	-1.04	0.173	-1.38	-0.705	0.485	0.384	0.613	0.000307	0.188	lm.nb	Cell Cycle	NM_011799.2:1206
Mier1-mRNA	-0.597	0.0988	-0.79	-0.403	0.661	0.578	0.756	0.000309	0.189	loglinear	Epigenetic Modification	NM_001039081.2:450
Atm-mRNA	-0.737	0.123	-0.977	-0.496	0.6	0.508	0.709	0.000321	0.196	loglinear	Apoptosis, Autophagy, Cell Cycle, Epigenetic Modification, Senescence & Quiescence	NM_007499.2:5543
Kif23-mRNA	-0.818	0.137	-1.09	-0.55	0.567	0.471	0.683	0.000328	0.2	loglinear	Cytoskeletal Reorganization	NM_024245.3:2705
Ldb1-mRNA	-0.649	0.108	-0.862	-0.437	0.638	0.55	0.739	0.000329	0.201	loglinear	Epigenetic Modification	NM_010697.1:1050
Rasa1-mRNA	-0.642	0.107	-0.852	-0.431	0.641	0.554	0.742	0.000331	0.202	loglinear	Cytoskeletal Reorganization, MAPK Signaling	NM_145452.3:1805
Add1-mRNA	-0.846	0.142	-1.12	-0.568	0.556	0.459	0.675	0.00034	0.208	loglinear	Apoptosis, Cytoskeletal Reorganization	NM_001024458.3:745
Son-mRNA	-0.641	0.108	-0.853	-0.429	0.641	0.554	0.743	0.000349	0.213	loglinear	Cytoskeletal Reorganization	NM_019973.1:5545
Mapkapk2-mRNA	-0.401	0.0679	-0.535	-0.268	0.757	0.69	0.83	0.000358	0.218	loglinear	MAPK Signaling, Senescence & Quiescence	NM_008551.2:1070
Slc25a4-mRNA	0.568	0.0963	0.379	0.756	1.48	1.3	1.69	0.000363	0.222	loglinear	Senescence & Quiescence	NM_007450.4:854
Ilk-mRNA	-0.308	0.0523	-0.41	-0.205	0.808	0.752	0.867	0.000366	0.224	loglinear	Cytoskeletal Reorganization, MET & EMT Signaling	NM_010562.2:1078
Ttc14-mRNA	-0.755	0.129	-1.01	-0.503	0.592	0.497	0.706	0.000378	0.231	loglinear	Ectodermal Lineage	NM_001290500.1:660
Dync1h1-mRNA	-0.532	0.0914	-0.711	-0.353	0.692	0.611	0.783	0.000395	0.242	loglinear	Autophagy, Cytoskeletal Reorganization	NM_030238.2:5944
Shc1-mRNA	-0.462	0.0796	-0.618	-0.306	0.726	0.652	0.809	0.000403	0.246	loglinear	Integrin Signaling	NM_011368.4:235
Vim-mRNA	0.64	0.11	0.424	0.856	1.56	1.34	1.81	0.000405	0.248	loglinear	Apoptosis, Autophagy, Cytoskeletal Reorganization, MET & EMT Signaling, Pluripotency Markers & Regulators	NM_011701.4:1417
Rnf4-mRNA	-0.528	0.0913	-0.707	-0.349	0.693	0.612	0.785	0.000411	0.251	loglinear	Cytoskeletal Reorganization	NM_011278.5:530
Cbx6-mRNA	-0.736	0.128	-0.986	-0.486	0.6	0.505	0.714	0.000419	0.256	loglinear	Senescence & Quiescence	NM_028763.3:1217
Mgrn1-mRNA	-0.55	0.0954	-0.737	-0.363	0.683	0.6	0.777	0.000422	0.258	loglinear	Hedgehog Signaling	NM_001252437.1:350
Rock2-mRNA	-0.674	0.117	-0.904	-0.444	0.627	0.534	0.735	0.000434	0.265	loglinear	Cytoskeletal Reorganization, RhoROCK Signaling	NM_009072.2:735
Pcca-mRNA	-0.565	0.099	-0.759	-0.371	0.676	0.591	0.773	0.000452	0.276	loglinear	Fatty Acid Metabolism	NM_144844.2:1558
Zbtb16-mRNA	-1.06	0.188	-1.43	-0.695	0.479	0.371	0.618	0.000472	0.288	lm.nb	Ectodermal Lineage	NM_001033324.3:388
Seh1l-mRNA	-0.275	0.0487	-0.37	-0.179	0.827	0.774	0.883	0.000487	0.298	loglinear	mTOR Signaling	NM_001039088.1:312
Ogt-mRNA	-0.776	0.138	-1.05	-0.506	0.584	0.484	0.704	0.000496	0.303	loglinear	Ectodermal Lineage, Epigenetic Modification, Glucose Metabolism	NM_139144.3:1864
Rnf8-mRNA	-0.799	0.143	-1.08	-0.519	0.575	0.473	0.698	0.000516	0.315	lm.nb	Epigenetic Modification	NM_021419.1:1396
Bcl2l11-mRNA	-0.868	0.156	-1.17	-0.562	0.548	0.443	0.677	0.000537	0.328	loglinear	Apoptosis, PI3K-AKT Signaling	NM_001284410.1:236
Nfe2l1-mRNA	-0.558	0.101	-0.755	-0.36	0.679	0.592	0.779	0.000548	0.335	loglinear	Glucose Metabolism, Oxidative Stress Response	NM_001130450.1:2575
Park7-mRNA	0.321	0.0584	0.206	0.435	1.25	1.15	1.35	0.000577	0.353	loglinear	Autophagy, Epigenetic Modification, Oxidative Stress Response	NM_020569.3:334
Ext1-mRNA	-0.69	0.126	-0.937	-0.443	0.62	0.522	0.736	0.000591	0.361	loglinear	Endodermal Lineage, Mesodermal Lineage	NM_010162.2:1895
Col1a2-mRNA	-2.01	0.368	-2.73	-1.29	0.248	0.15	0.408	0.000593	0.362	lm.nb	PI3K-AKT Signaling	NM_007743.2:4025
Fzr1-mRNA	-1.19	0.22	-1.62	-0.76	0.438	0.324	0.59	0.000639	0.39	lm.nb	Cell Cycle, Senescence & Quiescence	NM_019757.1:641
Crebbp-mRNA	-0.456	0.0843	-0.621	-0.29	0.729	0.65	0.818	0.000646	0.394	loglinear	Cell Cycle, Epigenetic Modification, HOX Gene Activation, Hypoxia Response, JAK-STAT Signaling, Notch Signaling, TGF-beta Signaling	NM_001025432.1:3770
Crk-mRNA	-1.21	0.225	-1.66	-0.772	0.431	0.317	0.585	0.000655	0.4	lm.nb	Integrin Signaling, MAPK Signaling, Oxidative Stress Response	NM_133656.5:249
Gnb2-mRNA	-0.477	0.0888	-0.651	-0.303	0.718	0.637	0.81	0.000665	0.406	loglinear	PI3K-AKT Signaling	NM_010312.4:762
Sdsl-mRNA	-1.33	0.248	-1.81	-0.841	0.399	0.285	0.558	0.000682	0.417	lm.nb	Amino Acid Metabolism	NM_133902.2:926
Tjp1-mRNA	-1.48	0.278	-2.02	-0.934	0.359	0.246	0.523	0.000709	0.433	lm.nb	Apoptosis, Cytoskeletal Reorganization, Hippo Signaling	NM_009386.1:3565
Pik3r1-mRNA	-0.781	0.148	-1.07	-0.491	0.582	0.476	0.711	0.000741	0.453	lm.nb	PI3K-AKT Signaling	NM_001024955.2:1190
Chek2-mRNA	-0.575	0.109	-0.789	-0.361	0.671	0.579	0.779	0.00076	0.465	loglinear	Cell Cycle, Senescence & Quiescence	NM_016681.3:790
Ift140-mRNA	-0.488	0.0929	-0.671	-0.306	0.713	0.628	0.809	0.000767	0.469	loglinear	Hedgehog Signaling	NM_134126.3:1828
Nphp1-mRNA	-0.875	0.166	-1.2	-0.548	0.545	0.435	0.684	0.000768	0.469	loglinear	Cytoskeletal Reorganization	NM_001291012.1:1652
Bcl2-mRNA	-0.837	0.16	-1.15	-0.523	0.56	0.451	0.696	0.000788	0.481	lm.nb	Apoptosis, Autophagy, Hedgehog Signaling, Hypoxia Response, JAK-STAT Signaling, Oxidative Stress Response, PI3K-AKT Signaling	NM_009741.3:1844
Prdx3-mRNA	-0.711	0.136	-0.978	-0.445	0.611	0.508	0.735	0.000793	0.485	lm.nb	Oxidative Stress Response	NM_007452.2:496
Gna12-mRNA	-0.531	0.102	-0.731	-0.331	0.692	0.603	0.795	0.000821	0.501	loglinear	Cytoskeletal Reorganization, MAPK Signaling	NM_010302.2:438
Nisch-mRNA	-0.717	0.139	-0.99	-0.445	0.608	0.504	0.734	0.000854	0.522	lm.nb	Cytoskeletal Reorganization, Glucose Metabolism	NM_022656.2:1502
Fer-mRNA	-0.791	0.153	-1.09	-0.491	0.578	0.469	0.712	0.000862	0.527	lm.nb	Cytoskeletal Reorganization, Oxidative Stress Response	NM_001037997.3:140
Jak2-mRNA	-0.66	0.128	-0.912	-0.409	0.633	0.532	0.753	0.000871	0.532	lm.nb	JAK-STAT Signaling	NM_008413.2:1049
Pcna-mRNA	-0.551	0.107	-0.76	-0.341	0.683	0.59	0.789	0.000876	0.535	loglinear	Cell Cycle, Oxidative Stress Response	NM_011045.2:590
Pycr2-mRNA	-0.775	0.151	-1.07	-0.479	0.584	0.476	0.717	0.000891	0.544	loglinear	Amino Acid Metabolism, Glutamine Metabolism, Oxidative Stress Response	NM_133705.2:284
Cpeb2-mRNA	-0.868	0.169	-1.2	-0.537	0.548	0.435	0.689	0.000892	0.545	lm.nb	Oxidative Stress Response	NM_175937.3:1766
Akt3-mRNA	-0.527	0.103	-0.729	-0.325	0.694	0.603	0.798	0.000904	0.553	loglinear	PI3K-AKT Signaling	NM_011785.3:772
Rps6kb1-mRNA	-0.696	0.136	-0.963	-0.429	0.617	0.513	0.743	0.000916	0.56	loglinear	Autophagy, Hypoxia Response, mTOR Signaling, PI3K-AKT Signaling, TGF-beta Signaling	NM_001114334.1:533
Tbl1x-mRNA	-0.319	0.0625	-0.442	-0.197	0.801	0.736	0.872	0.000919	0.562	loglinear	Ectodermal Lineage, Epigenetic Modification, Notch Signaling	NM_020601.2:1475
Irak1-mRNA	-0.428	0.0845	-0.593	-0.262	0.743	0.663	0.834	0.000974	0.595	loglinear	MAPK Signaling	NM_008363.2:951
Gramd1b-mRNA	-0.742	0.147	-1.03	-0.454	0.598	0.49	0.73	0.000986	0.602	loglinear	Ectodermal Lineage	NM_172768.1:1660
Hlcs-mRNA	-0.925	0.183	-1.28	-0.566	0.527	0.41	0.676	0.000997	0.609	loglinear	Epigenetic Modification	NM_139145.4:970
Tbce-mRNA	-0.596	0.118	-0.828	-0.364	0.662	0.563	0.777	0.001	0.611	loglinear	Cytoskeletal Reorganization	NM_178337.2:225
Psenen-mRNA	0.46	0.0915	0.281	0.64	1.38	1.21	1.56	0.00101	0.62	loglinear	Notch Signaling	NM_025498.3:325
Ctnnd1-mRNA	-0.671	0.135	-0.937	-0.406	0.628	0.522	0.755	0.00111	0.676	loglinear	Pluripotency Markers & Regulators	NM_001085449.1:1358
Bcl2l1-mRNA	-1.3	0.263	-1.81	-0.782	0.407	0.285	0.582	0.00114	0.698	lm.nb	Apoptosis, Autophagy, JAK-STAT Signaling, PI3K-AKT Signaling	NM_009743.4:200
Stx17-mRNA	-0.68	0.138	-0.952	-0.409	0.624	0.517	0.753	0.00117	0.716	loglinear	Autophagy	NM_026343.2:880
Vhl-mRNA	0.459	0.0935	0.275	0.642	1.37	1.21	1.56	0.00119	0.725	loglinear	Hypoxia Response	NM_009507.3:416
Mef2a-mRNA	-0.5	0.102	-0.699	-0.3	0.707	0.616	0.812	0.00119	0.728	loglinear	Cytoskeletal Reorganization	NM_001033713.1:486
Rwdd1-mRNA	0.552	0.113	0.33	0.773	1.47	1.26	1.71	0.00122	0.744	loglinear	Oxidative Stress Response	NM_025614.3:309
Hdac1-mRNA	0.606	0.124	0.362	0.85	1.52	1.29	1.8	0.00124	0.756	loglinear	Cell Cycle, Epigenetic Modification, Notch Signaling, TGF-beta Signaling	NM_008228.2:470
Polr1c-mRNA	-0.53	0.109	-0.744	-0.317	0.692	0.597	0.803	0.00125	0.765	loglinear	Epigenetic Modification	NM_009085.2:252
Cpt1a-mRNA	-0.643	0.133	-0.904	-0.382	0.64	0.534	0.767	0.00131	0.8	loglinear	Fatty Acid Metabolism, Glucose Metabolism, Na.QZ.ve State	NM_013495.2:2172
Rapgef4-mRNA	-1.42	0.294	-1.99	-0.841	0.375	0.251	0.558	0.00132	0.807	lm.nb	Integrin Signaling	NM_019688.1:1270
Cdc16-mRNA	-0.494	0.104	-0.698	-0.291	0.71	0.616	0.818	0.00143	0.876	loglinear	Cell Cycle, Senescence & Quiescence	NM_027276.2:476
Ccnb2-mRNA	-0.729	0.153	-1.03	-0.429	0.603	0.49	0.743	0.00144	0.878	lm.nb	Cell Cycle, Cytoskeletal Reorganization, Senescence & Quiescence	NM_007630.2:280
Gls-mRNA	-0.344	0.0724	-0.486	-0.202	0.788	0.714	0.869	0.00145	0.885	loglinear	Amino Acid Metabolism, Glutamine Metabolism	NM_001113383.1:976
Mink1-mRNA	-0.684	0.144	-0.967	-0.402	0.622	0.512	0.757	0.00145	0.887	lm.nb	Senescence & Quiescence	NM_001045959.1:3568
Rbl2-mRNA	-0.418	0.0882	-0.591	-0.245	0.749	0.664	0.844	0.00147	0.896	loglinear	Cell Cycle, PI3K-AKT Signaling, Senescence & Quiescence	NM_011250.4:1054
Rela-mRNA	-0.74	0.156	-1.05	-0.433	0.599	0.484	0.741	0.00148	0.906	loglinear	Apoptosis, Hypoxia Response, MAPK Signaling, MET & EMT Signaling, Oxidative Stress Response, PI3K-AKT Signaling, Senescence & Quiescence	NM_009045.4:1046
Aldh9a1-mRNA	0.551	0.117	0.323	0.78	1.47	1.25	1.72	0.00149	0.913	loglinear	Fatty Acid Metabolism	NM_019993.4:1035
Ski-mRNA	-0.623	0.132	-0.882	-0.364	0.649	0.542	0.777	0.00151	0.92	loglinear	Epigenetic Modification, TGF-beta Signaling	NM_011385.2:1210
Ddit3-mRNA	-0.724	0.155	-1.03	-0.42	0.606	0.491	0.747	0.00159	0.971	loglinear	Apoptosis, MAPK Signaling	NM_007837.3:255
Klf2-mRNA	-0.986	0.211	-1.4	-0.572	0.505	0.379	0.673	0.00161	0.981	lm.nb	Na.QZ.ve State, Oxidative Stress Response	NM_008452.2:105
Atl1-mRNA	-1.58	0.339	-2.24	-0.914	0.335	0.211	0.531	0.00162	0.992	lm.nb	Partially Reprogrammed	NM_178628.5:1510
Nav1-mRNA	-0.716	0.154	-1.02	-0.415	0.609	0.494	0.75	0.00163	0.994	loglinear	Cytoskeletal Reorganization	NM_173437.2:5230
Slc44a1-mRNA	-0.662	0.142	-0.941	-0.383	0.632	0.521	0.767	0.00164	1	loglinear	Amino Acid Metabolism	NM_001159633.1:944
Pfkfb1-mRNA	-1.16	0.25	-1.65	-0.67	0.448	0.319	0.629	0.00167	1	lm.nb	Glucose Metabolism	NM_008824.2:405
Tgfbr3-mRNA	-1.05	0.227	-1.49	-0.604	0.483	0.355	0.658	0.00171	1	lm.nb	MET & EMT Signaling	NM_011578.2:2265
Kdm1a-mRNA	-0.363	0.0788	-0.517	-0.208	0.778	0.699	0.866	0.00175	1	loglinear	Epigenetic Modification, MET & EMT Signaling	NM_001356567.1:495
Tbk1-mRNA	-0.462	0.101	-0.659	-0.265	0.726	0.633	0.832	0.00176	1	loglinear	Autophagy	NM_019786.4:440
Sfpq-mRNA	-0.487	0.106	-0.695	-0.279	0.714	0.618	0.824	0.00178	1	loglinear	Epigenetic Modification, Oxidative Stress Response	NM_023603.3:1092
Nup98-mRNA	-0.639	0.139	-0.911	-0.366	0.642	0.532	0.776	0.00178	1	loglinear	Epigenetic Modification	NM_001287167.1:2695
Kif11-mRNA	-0.618	0.135	-0.883	-0.352	0.652	0.542	0.783	0.00184	1	lm.nb	Cytoskeletal Reorganization	NM_010615.1:2752
Lin9-mRNA	-0.489	0.107	-0.698	-0.279	0.713	0.616	0.824	0.00184	1	loglinear	Senescence & Quiescence	NM_175186.4:690
Col1a1-mRNA	-2.82	0.62	-4.03	-1.6	0.142	0.0611	0.329	0.00188	1	lm.nb	MET & EMT Signaling, Oxidative Stress Response, PI3K-AKT Signaling	NM_007742.3:215
Nipbl-mRNA	-0.575	0.127	-0.824	-0.326	0.671	0.565	0.798	0.00194	1	loglinear	Epigenetic Modification	NM_027707.3:508
Ptk2-mRNA	-1.11	0.247	-1.6	-0.627	0.463	0.331	0.648	0.00201	1	lm.nb	Apoptosis, Cytoskeletal Reorganization, Integrin Signaling, MET & EMT Signaling, PI3K-AKT Signaling	NM_007982.2:1060
Prkag2-mRNA	-1.1	0.244	-1.58	-0.619	0.468	0.336	0.651	0.00201	1	lm.nb	Autophagy, Ectodermal Lineage, Fatty Acid Metabolism, mTOR Signaling	NM_145401.2:822
Asf1a-mRNA	-0.411	0.0917	-0.59	-0.231	0.752	0.664	0.852	0.00206	1	loglinear	Senescence & Quiescence	NM_025541.3:435
Rnf111-mRNA	-0.555	0.124	-0.799	-0.311	0.681	0.575	0.806	0.00211	1	lm.nb	TGF-beta Signaling	NM_033604.2:770
Stam-mRNA	-0.463	0.104	-0.666	-0.26	0.726	0.63	0.835	0.00211	1	loglinear	JAK-STAT Signaling	NM_011484.2:1064
Mapkapk5-mRNA	-0.468	0.105	-0.674	-0.262	0.723	0.627	0.834	0.00214	1	loglinear	MAPK Signaling, Senescence & Quiescence	XM_990515.1:1062
Cd34-mRNA	0.814	0.183	0.455	1.17	1.76	1.37	2.25	0.00215	1	lm.nb	Partially Reprogrammed	NM_001111059.1:560
Pik3r4-mRNA	-0.433	0.0977	-0.625	-0.242	0.741	0.649	0.846	0.00218	1	loglinear	Autophagy	NM_001081309.1:910
Tfdp2-mRNA	-1.76	0.399	-2.54	-0.975	0.296	0.172	0.509	0.00227	1	lm.nb	Apoptosis, Cell Cycle, Notch Signaling, Senescence & Quiescence, TGF-beta Signaling	NM_178667.4:754
Tnrc6a-mRNA	-0.606	0.138	-0.877	-0.334	0.657	0.545	0.793	0.00237	1	lm.nb	Notch Signaling, Senescence & Quiescence	NM_144925.3:1550
Tet2-mRNA	-0.639	0.146	-0.926	-0.353	0.642	0.526	0.783	0.00238	1	loglinear	Epigenetic Modification, Na.QZ.ve State	NM_001040400.2:2485
Fbxo5-mRNA	-0.77	0.176	-1.12	-0.424	0.587	0.462	0.745	0.00239	1	lm.nb	Cytoskeletal Reorganization	NM_025995.2:475
Scly-mRNA	-0.64	0.147	-0.929	-0.352	0.642	0.525	0.784	0.00245	1	lm.nb	Amino Acid Metabolism	NM_016717.3:585
Pdpk1-mRNA	-0.492	0.113	-0.714	-0.27	0.711	0.609	0.829	0.00245	1	loglinear	Apoptosis, Autophagy, Cytoskeletal Reorganization, Integrin Signaling, mTOR Signaling, PI3K-AKT Signaling	NM_001080773.2:856
Sirt1-mRNA	-0.65	0.15	-0.943	-0.356	0.637	0.52	0.781	0.00248	1	loglinear	Epigenetic Modification, Glucose Metabolism, MET & EMT Signaling, Oxidative Stress Response, Senescence & Quiescence	NM_019812.2:843
Gabarapl2-mRNA	-0.544	0.126	-0.791	-0.297	0.686	0.578	0.814	0.00254	1	loglinear	Autophagy	NM_026693.5:125
Ccna2-mRNA	-0.626	0.146	-0.912	-0.34	0.648	0.531	0.79	0.00263	1	lm.nb	Cell Cycle, Epigenetic Modification, Oxidative Stress Response, Senescence & Quiescence	NM_009828.2:1280
Chmp2b-mRNA	0.326	0.0762	0.177	0.475	1.25	1.13	1.39	0.00269	1	loglinear	Autophagy, Cytoskeletal Reorganization	NM_026879.2:414
Ncor1-mRNA	-0.486	0.114	-0.709	-0.263	0.714	0.612	0.833	0.0027	1	loglinear	HOX Gene Activation, Notch Signaling, TGF-beta Signaling	NM_011308.3:135
Oxsm-mRNA	0.471	0.111	0.254	0.689	1.39	1.19	1.61	0.00279	1	loglinear	Fatty Acid Metabolism	NM_027695.3:1556
Adam19-mRNA	-0.587	0.138	-0.859	-0.316	0.666	0.551	0.803	0.00283	1	loglinear	Mesodermal Lineage	NM_009616.4:2238
Cab39-mRNA	-0.379	0.0896	-0.555	-0.204	0.769	0.681	0.868	0.00287	1	loglinear	mTOR Signaling	NM_133781.5:424
Atp6v1a-mRNA	0.4	0.0946	0.214	0.585	1.32	1.16	1.5	0.00289	1	loglinear	mTOR Signaling	NM_007508.5:434
Rap1b-mRNA	0.464	0.111	0.247	0.682	1.38	1.19	1.6	0.00304	1	loglinear	Integrin Signaling, MAPK Signaling	NM_024457.2:372
Lox-mRNA	-1.58	0.377	-2.32	-0.838	0.335	0.201	0.559	0.00306	1	lm.nb	MET & EMT Signaling	NM_010728.3:1628
Ccnb1-mRNA	-0.591	0.141	-0.868	-0.314	0.664	0.548	0.804	0.00307	1	lm.nb	Cell Cycle, Epigenetic Modification, Senescence & Quiescence	NM_172301.3:816
Ppp1cb-mRNA	-0.394	0.0946	-0.579	-0.208	0.761	0.669	0.866	0.00316	1	loglinear	Glucose Metabolism, Hippo Signaling, Senescence & Quiescence, TGF-beta Signaling	NM_172707.3:464
Pik3cd-mRNA	-0.534	0.129	-0.787	-0.281	0.691	0.58	0.823	0.00326	1	loglinear	PI3K-AKT Signaling	NM_001029837.2:1332
Cd274-mRNA	-0.669	0.162	-0.987	-0.351	0.629	0.504	0.784	0.00332	1	lm.nb	MET & EMT Signaling	NM_021893.2:515
Tm4sf1-mRNA	-2.73	0.664	-4.03	-1.43	0.151	0.0612	0.372	0.00341	1	lm.nb	Mesodermal Lineage	NM_008536.3:652
Oat-mRNA	0.289	0.0707	0.151	0.428	1.22	1.11	1.34	0.00349	1	loglinear	Amino Acid Metabolism, Glutamine Metabolism	NM_016978.2:652
Phf1-mRNA	-0.641	0.157	-0.95	-0.333	0.641	0.518	0.794	0.00356	1	lm.nb	Epigenetic Modification	NM_009343.2:1338
Ppp3cb-mRNA	-0.462	0.114	-0.685	-0.239	0.726	0.622	0.847	0.00362	1	loglinear	MAPK Signaling, Senescence & Quiescence	NM_008914.1:290
Ptpn11-mRNA	-0.286	0.0706	-0.425	-0.148	0.82	0.745	0.902	0.00364	1	loglinear	JAK-STAT Signaling	NM_011202.3:1295
Col5a1-mRNA	-0.894	0.221	-1.33	-0.46	0.538	0.399	0.727	0.00373	1	loglinear	Endodermal Lineage	NM_015734.2:832
Pdgfrb-mRNA	-1.65	0.41	-2.46	-0.85	0.318	0.182	0.555	0.00378	1	lm.nb	JAK-STAT Signaling, MAPK Signaling, MET & EMT Signaling, Oxidative Stress Response, PI3K-AKT Signaling	NM_008809.1:1185
Csk-mRNA	-0.346	0.086	-0.514	-0.178	0.787	0.7	0.884	0.00381	1	loglinear	Integrin Signaling	NM_007783.2:268
Eif4e2-mRNA	-0.172	0.043	-0.257	-0.0881	0.887	0.837	0.941	0.0039	1	loglinear	Hypoxia Response, mTOR Signaling, PI3K-AKT Signaling	NM_001039169.1:870
Sp1-mRNA	-0.335	0.084	-0.5	-0.171	0.793	0.707	0.888	0.00401	1	loglinear	MET & EMT Signaling, Oxidative Stress Response, Senescence & Quiescence, TGF-beta Signaling	NM_013672.2:692
Rala-mRNA	0.418	0.105	0.212	0.624	1.34	1.16	1.54	0.00406	1	loglinear	Cytoskeletal Reorganization	NM_019491.5:605
Tnfaip3-mRNA	-0.6	0.151	-0.896	-0.304	0.66	0.537	0.81	0.00409	1	loglinear	MET & EMT Signaling, Oxidative Stress Response	NM_009397.2:232
Glud1-mRNA	0.375	0.0946	0.19	0.561	1.3	1.14	1.48	0.00413	1	loglinear	Amino Acid Metabolism, Glutamine Metabolism	NM_008133.4:1495
Dnmt3a-mRNA	-0.697	0.176	-1.04	-0.353	0.617	0.486	0.783	0.00414	1	lm.nb	Epigenetic Modification, Primed State	NM_007872.4:2580
Bub1-mRNA	-0.492	0.124	-0.735	-0.248	0.711	0.601	0.842	0.0042	1	lm.nb	Cell Cycle	NM_001113179.1:1802
Pfn1-mRNA	0.241	0.061	0.121	0.36	1.18	1.09	1.28	0.00427	1	loglinear	Cytoskeletal Reorganization	NM_011072.4:266
Sos1-mRNA	-0.563	0.143	-0.844	-0.283	0.677	0.557	0.822	0.00433	1	loglinear	Integrin Signaling, JAK-STAT Signaling, MAPK Signaling, mTOR Signaling, PI3K-AKT Signaling	NM_009231.2:2830
Ercc3-mRNA	0.306	0.0779	0.153	0.458	1.24	1.11	1.37	0.00439	1	loglinear	Epigenetic Modification, Oxidative Stress Response	NM_133658.1:555
Fzd7-mRNA	-0.8	0.205	-1.2	-0.399	0.574	0.435	0.759	0.00449	1	loglinear	Ectodermal Lineage, Hippo Signaling, MET & EMT Signaling, mTOR Signaling, Pluripotency Markers & Regulators	NM_008057.3:1084
Arhgap10-mRNA	-0.668	0.172	-1	-0.331	0.63	0.499	0.795	0.00462	1	lm.nb	Apoptosis, Cytoskeletal Reorganization, Ectodermal Lineage	NM_030113.2:298
Nup133-mRNA	-0.522	0.134	-0.785	-0.259	0.696	0.58	0.836	0.00463	1	lm.nb	Glucose Metabolism	NM_172288.2:3154
Enoph1-mRNA	-0.352	0.0907	-0.53	-0.175	0.783	0.692	0.886	0.00464	1	loglinear	Amino Acid Metabolism	NM_001163035.1:590
Sparc-mRNA	-1.28	0.331	-1.93	-0.633	0.411	0.262	0.645	0.00472	1	lm.nb	MET & EMT Signaling	NM_001290817.1:815
Ndufab1-mRNA	0.346	0.0899	0.17	0.522	1.27	1.12	1.44	0.00489	1	loglinear	Amino Acid Metabolism, Fatty Acid Metabolism	NM_001360743.1:254
Limd1-mRNA	-0.502	0.131	-0.758	-0.246	0.706	0.591	0.843	0.00492	1	lm.nb	Cytoskeletal Reorganization, Hippo Signaling, Hypoxia Response	NM_013860.2:1010
Mcm6-mRNA	-0.41	0.107	-0.619	-0.2	0.753	0.651	0.87	0.00498	1	loglinear	Cell Cycle	NM_008567.1:1118
Ctbp1-mRNA	-0.405	0.106	-0.613	-0.197	0.755	0.654	0.872	0.0051	1	loglinear	Ectodermal Lineage, Epigenetic Modification, Notch Signaling, Pluripotency Markers & Regulators	NM_013502.3:425
Rae1-mRNA	-0.427	0.113	-0.648	-0.207	0.744	0.638	0.866	0.00526	1	loglinear	Cytoskeletal Reorganization, Glucose Metabolism	NM_175112.5:312
Pde7a-mRNA	-0.522	0.138	-0.792	-0.253	0.696	0.578	0.839	0.00527	1	lm.nb	Ectodermal Lineage	NM_001122759.2:930
Crkl-mRNA	-0.39	0.104	-0.593	-0.187	0.763	0.663	0.878	0.00551	1	loglinear	MAPK Signaling	NM_001277231.1:700
Cdh2-mRNA	-1.8	0.479	-2.74	-0.861	0.287	0.15	0.55	0.00555	1	lm.nb	Endodermal Lineage, MET & EMT Signaling	NM_007664.4:2861
Ep300-mRNA	-0.544	0.146	-0.83	-0.258	0.686	0.563	0.836	0.0058	1	loglinear	Cell Cycle, Glucose Metabolism, HOX Gene Activation, Hypoxia Response, JAK-STAT Signaling, Notch Signaling, TGF-beta Signaling	NM_177821.6:4305
Hmga1-mRNA	-0.28	0.075	-0.427	-0.133	0.824	0.744	0.912	0.0058	1	loglinear	Senescence & Quiescence	NM_001025427.3:310
Map3k7-mRNA	-0.482	0.13	-0.737	-0.227	0.716	0.6	0.855	0.00603	1	lm.nb	Autophagy, Epigenetic Modification, MAPK Signaling, Pluripotency Markers & Regulators	NM_009316.1:822
Pdcd10-mRNA	0.273	0.0739	0.128	0.418	1.21	1.09	1.34	0.00606	1	loglinear	Oxidative Stress Response	NM_019745.4:285
Skp1-mRNA	0.348	0.0941	0.163	0.532	1.27	1.12	1.45	0.0061	1	loglinear	Cell Cycle, Epigenetic Modification, Hedgehog Signaling, Notch Signaling, TGF-beta Signaling	NM_011543.4:490
Cd2-mRNA	-0.587	0.159	-0.899	-0.275	0.666	0.536	0.826	0.00611	1	lm.nb	Partially Reprogrammed	NM_013486.2:278
Cebpb-mRNA	-0.796	0.216	-1.22	-0.373	0.576	0.429	0.772	0.00615	1	lm.nb	AP-1 Signaling, Senescence & Quiescence	NM_009883.4:343
Cdkn1b-mRNA	-0.474	0.129	-0.726	-0.222	0.72	0.604	0.857	0.00616	1	loglinear	Cell Cycle, Cytoskeletal Reorganization, Hypoxia Response, PI3K-AKT Signaling, Senescence & Quiescence	NM_009875.4:921
Ywhag-mRNA	-0.529	0.144	-0.81	-0.247	0.693	0.57	0.842	0.00619	1	lm.nb	Apoptosis, Cell Cycle, Hippo Signaling, PI3K-AKT Signaling	NM_018871.3:614
Mtf1-mRNA	-0.582	0.158	-0.892	-0.271	0.668	0.539	0.829	0.00631	1	lm.nb	Oxidative Stress Response	NM_008636.4:315
Dvl3-mRNA	-0.483	0.132	-0.741	-0.225	0.715	0.598	0.856	0.00631	1	loglinear	Hippo Signaling, mTOR Signaling, Notch Signaling, Pluripotency Markers & Regulators	NM_007889.2:1004
Gabarap-mRNA	0.315	0.086	0.147	0.483	1.24	1.11	1.4	0.00636	1	loglinear	Autophagy, Cytoskeletal Reorganization	NM_019749.4:522
Chek1-mRNA	-0.444	0.122	-0.683	-0.204	0.735	0.623	0.868	0.00665	1	loglinear	Cell Cycle, Epigenetic Modification, Senescence & Quiescence	NM_007691.5:1220
Pkd2-mRNA	-0.758	0.209	-1.17	-0.348	0.592	0.445	0.785	0.00669	1	lm.nb	Oxidative Stress Response	NM_008861.3:816
Ado-mRNA	-0.628	0.173	-0.967	-0.289	0.647	0.511	0.819	0.00672	1	loglinear	Amino Acid Metabolism	NM_001005419.2:438
Hmgb1-mRNA	-0.332	0.0918	-0.512	-0.152	0.794	0.701	0.9	0.00679	1	loglinear	Apoptosis, Autophagy, Glucose Metabolism, MET & EMT Signaling	NM_010439.4:507
Lamp1-mRNA	0.367	0.102	0.167	0.567	1.29	1.12	1.48	0.00698	1	loglinear	Autophagy	NM_010684.2:1248
Hdac6-mRNA	-0.575	0.161	-0.891	-0.26	0.671	0.539	0.835	0.00722	1	lm.nb	Autophagy, Ectodermal Lineage, Epigenetic Modification, Notch Signaling, Oxidative Stress Response	NM_010413.3:2195
Plcg2-mRNA	-0.394	0.11	-0.61	-0.178	0.761	0.655	0.884	0.00725	1	loglinear	Hypoxia Response	NM_172285.1:978
Pcgf6-mRNA	-0.469	0.131	-0.726	-0.212	0.723	0.605	0.864	0.00727	1	loglinear	Epigenetic Modification, Pluripotency Markers & Regulators	NM_027654.3:1010
Apbb1ip-mRNA	-0.322	0.0911	-0.501	-0.144	0.8	0.707	0.905	0.00763	1	loglinear	Integrin Signaling	NM_019456.2:736
Cdk5-mRNA	-0.486	0.137	-0.755	-0.217	0.714	0.593	0.861	0.00765	1	loglinear	Cytoskeletal Reorganization, Epigenetic Modification	NM_007668.3:77
Il6st-mRNA	-0.508	0.144	-0.79	-0.226	0.703	0.578	0.855	0.0077	1	loglinear	JAK-STAT Signaling, Mesodermal Lineage, Pluripotency Markers & Regulators	NM_010560.2:2325
Map4k3-mRNA	-0.425	0.122	-0.664	-0.186	0.745	0.631	0.879	0.00828	1	loglinear	MAPK Signaling	NM_001081357.1:1128
Socs2-mRNA	-0.739	0.212	-1.16	-0.322	0.599	0.449	0.8	0.00836	1	lm.nb	Ectodermal Lineage, JAK-STAT Signaling	NM_001168655.1:626
Sav1-mRNA	-0.416	0.12	-0.651	-0.182	0.749	0.637	0.882	0.00838	1	loglinear	Hippo Signaling	NM_022028.2:1070
Hdac2-mRNA	0.281	0.0813	0.121	0.44	1.21	1.09	1.36	0.00869	1	loglinear	Cell Cycle, Epigenetic Modification, Notch Signaling, Oxidative Stress Response	NM_008229.2:1010
Col5a2-mRNA	-1.04	0.303	-1.64	-0.45	0.485	0.321	0.732	0.00874	1	lm.nb	Endodermal Lineage	NM_007737.2:4425
Cdc20-mRNA	-0.595	0.173	-0.934	-0.257	0.662	0.523	0.837	0.00875	1	lm.nb	Cell Cycle	NM_023223.2:780
Rock1-mRNA	-0.499	0.146	-0.785	-0.214	0.707	0.581	0.862	0.00896	1	loglinear	Apoptosis, Cytoskeletal Reorganization, MET & EMT Signaling, RhoROCK Signaling, TGF-beta Signaling	NM_009071.2:2595
Cbx4-mRNA	-0.477	0.139	-0.75	-0.204	0.718	0.595	0.868	0.00898	1	lm.nb	Senescence & Quiescence	NM_007625.2:935
Ndufs2-mRNA	0.236	0.0693	0.101	0.372	1.18	1.07	1.29	0.00918	1	loglinear	Oxidative Stress Response	NM_153064.4:402
Akt2-mRNA	-0.301	0.0884	-0.475	-0.128	0.811	0.72	0.915	0.00922	1	loglinear	PI3K-AKT Signaling	NM_001110208.1:1108
Pttg1-mRNA	-0.563	0.165	-0.888	-0.239	0.677	0.541	0.847	0.00929	1	lm.nb	Cell Cycle	NM_001131054.1:288
Elovl6-mRNA	-0.63	0.185	-0.994	-0.267	0.646	0.502	0.831	0.00935	1	lm.nb	Fatty Acid Metabolism	NM_130450.2:268
Smad2-mRNA	0.564	0.167	0.237	0.891	1.48	1.18	1.86	0.00966	1	loglinear	TGF-beta Signaling	NM_010754.4:880
Mapk7-mRNA	-0.464	0.138	-0.734	-0.194	0.725	0.601	0.874	0.00974	1	loglinear	MAPK Signaling, Oxidative Stress Response, Senescence & Quiescence	NM_011841.1:1292
Arid5b-mRNA	-0.546	0.162	-0.864	-0.229	0.685	0.549	0.853	0.0098	1	loglinear	Mesodermal Lineage	NM_023598.2:960
Hoxb4-mRNA	-0.721	0.215	-1.14	-0.3	0.607	0.453	0.812	0.00997	1	lm.nb	HOX Gene Activation	NM_010459.7:877
Dnmt1-mRNA	-0.497	0.148	-0.788	-0.207	0.708	0.579	0.866	0.00998	1	loglinear	Epigenetic Modification, Primed State	NM_010066.3:2380
Ube2d3-mRNA	0.22	0.0656	0.0915	0.348	1.16	1.07	1.27	0.01	1	loglinear	Hypoxia Response, TGF-beta Signaling	NM_001356594.1:252
Lamtor1-mRNA	0.207	0.0619	0.0856	0.328	1.15	1.06	1.26	0.0102	1	loglinear	Autophagy, mTOR Signaling	NM_025605.3:404
Star-mRNA	-2.36	0.706	-3.74	-0.976	0.195	0.0747	0.508	0.0102	1	lm.nb	Oxidative Stress Response	NM_011485.5:745
Gfap-mRNA	-1.12	0.336	-1.78	-0.463	0.46	0.291	0.725	0.0103	1	lm.nb	Autophagy, Cytoskeletal Reorganization, JAK-STAT Signaling, Somatic Cell Type Markers	NM_001131020.1:610
Rasgrp2-mRNA	-0.433	0.13	-0.687	-0.178	0.741	0.621	0.884	0.0104	1	lm.nb	Integrin Signaling, MAPK Signaling	NM_011242.2:580
Orc3-mRNA	-0.229	0.0692	-0.365	-0.0938	0.853	0.776	0.937	0.0106	1	loglinear	Cell Cycle	NM_001159563.1:500
Rb1cc1-mRNA	-0.471	0.142	-0.75	-0.192	0.721	0.595	0.875	0.0107	1	loglinear	Autophagy	NM_009826.4:497
Nf2-mRNA	-0.416	0.126	-0.662	-0.169	0.75	0.632	0.889	0.0108	1	lm.nb	Cytoskeletal Reorganization, Ectodermal Lineage, Hippo Signaling	NM_001252252.1:2016
Usp21-mRNA	-0.529	0.161	-0.845	-0.213	0.693	0.557	0.863	0.0112	1	loglinear	Epigenetic Modification	NM_013919.4:1590
Tank-mRNA	-0.369	0.114	-0.593	-0.146	0.774	0.663	0.904	0.0119	1	loglinear	Autophagy	NM_011529.2:1266
Nedd8-mRNA	0.119	0.0368	0.0465	0.191	1.09	1.03	1.14	0.0122	1	loglinear	TGF-beta Signaling	NM_008683.3:218
Ube2c-mRNA	-0.602	0.188	-0.97	-0.234	0.659	0.51	0.85	0.0125	1	lm.nb	Senescence & Quiescence	NM_026785.2:151
Nudc-mRNA	0.358	0.112	0.139	0.577	1.28	1.1	1.49	0.0126	1	loglinear	Cytoskeletal Reorganization	NM_010948.3:196
Nsfl1c-mRNA	-0.194	0.0607	-0.312	-0.0746	0.874	0.805	0.95	0.0128	1	loglinear	Cytoskeletal Reorganization	NM_198326.2:1012
Acbd6-mRNA	-0.194	0.0611	-0.314	-0.0744	0.874	0.804	0.95	0.013	1	loglinear	Fatty Acid Metabolism	NM_028250.3:776
Ncam1-mRNA	-0.416	0.131	-0.672	-0.159	0.75	0.627	0.895	0.0131	1	loglinear	Ectodermal Lineage	NM_001113204.1:740
Adam17-mRNA	-0.261	0.0826	-0.423	-0.0991	0.835	0.746	0.934	0.0134	1	loglinear	Hedgehog Signaling, MET & EMT Signaling, Notch Signaling	NM_001277266.1:1254
Ppp2r2a-mRNA	0.465	0.147	0.176	0.754	1.38	1.13	1.69	0.0135	1	loglinear	Hippo Signaling, PI3K-AKT Signaling, Pluripotency Markers & Regulators	NM_028032.3:1282
Stub1-mRNA	-0.312	0.0996	-0.508	-0.117	0.805	0.703	0.922	0.0139	1	loglinear	TGF-beta Signaling	NM_019719.3:878
Rhoa-mRNA	-0.277	0.0887	-0.451	-0.103	0.825	0.731	0.931	0.0141	1	loglinear	Cytoskeletal Reorganization, mTOR Signaling, PI3K-AKT Signaling, Pluripotency Markers & Regulators, RhoROCK Signaling, TGF-beta Signaling	NM_016802.4:514
Csnk2b-mRNA	0.337	0.108	0.125	0.549	1.26	1.09	1.46	0.0143	1	loglinear	Autophagy	NM_009975.2:418
Skp2-mRNA	-0.442	0.142	-0.721	-0.163	0.736	0.607	0.893	0.0145	1	loglinear	Cell Cycle, mTOR Signaling	NM_013787.2:790
Ctnnb1-mRNA	-0.231	0.0747	-0.377	-0.0846	0.852	0.77	0.943	0.0148	1	loglinear		NM_007614.3:452
Pccb-mRNA	-0.464	0.15	-0.759	-0.169	0.725	0.591	0.889	0.015	1	lm.nb	Fatty Acid Metabolism	NM_025835.2:344
Wdtc1-mRNA	-0.234	0.0761	-0.383	-0.085	0.85	0.767	0.943	0.0152	1	loglinear	Glucose Metabolism	NM_199306.4:1254
Adipor1-mRNA	-0.384	0.125	-0.629	-0.139	0.766	0.647	0.908	0.0152	1	loglinear	Glucose Metabolism, MET & EMT Signaling	NM_028320.3:805
Trp53-mRNA	-0.23	0.0747	-0.376	-0.0833	0.853	0.77	0.944	0.0153	1	loglinear	Apoptosis, Cell Cycle, Senescence & Quiescence	NM_011640.3:220
Csf1-mRNA	-0.92	0.302	-1.51	-0.328	0.529	0.351	0.797	0.016	1	lm.nb	MAPK Signaling, PI3K-AKT Signaling	NM_001113530.1:833
Meis1-mRNA	-0.495	0.163	-0.814	-0.176	0.71	0.569	0.885	0.0161	1	lm.nb	Ectodermal Lineage, HOX Gene Activation, Mesodermal Lineage, Pluripotency Markers & Regulators	NM_001193271.1:1060
Rad9a-mRNA	-0.437	0.144	-0.719	-0.155	0.739	0.608	0.898	0.0161	1	lm.nb	Senescence & Quiescence	NM_011237.2:490
Nras-mRNA	-0.21	0.0696	-0.347	-0.074	0.864	0.786	0.95	0.0165	1	loglinear	Apoptosis, Autophagy, MAPK Signaling, mTOR Signaling, PI3K-AKT Signaling, Pluripotency Markers & Regulators, Senescence & Quiescence	NM_010937.2:635
Smad3-mRNA	-0.575	0.191	-0.95	-0.201	0.671	0.518	0.87	0.0168	1	loglinear	TGF-beta Signaling	NM_016769.4:1125
Ccdc130-mRNA	-0.48	0.16	-0.794	-0.167	0.717	0.577	0.891	0.017	1	loglinear	Ectodermal Lineage	NM_026350.3:345
Dvl2-mRNA	-0.327	0.109	-0.541	-0.114	0.797	0.687	0.924	0.017	1	loglinear	Hippo Signaling, mTOR Signaling, Notch Signaling, Pluripotency Markers & Regulators	NM_007888.3:1695
Polr2d-mRNA	-0.224	0.0748	-0.371	-0.0775	0.856	0.773	0.948	0.0172	1	loglinear	HOX Gene Activation	NM_027002.4:85
Socs3-mRNA	-1.09	0.365	-1.81	-0.377	0.469	0.286	0.77	0.0172	1	lm.nb	JAK-STAT Signaling	NM_007707.2:585
Rps6ka3-mRNA	0.347	0.117	0.118	0.577	1.27	1.09	1.49	0.018	1	loglinear	MAPK Signaling, mTOR Signaling, Senescence & Quiescence	NM_148945.1:1885
Prkci-mRNA	0.327	0.111	0.109	0.544	1.25	1.08	1.46	0.0186	1	loglinear	Cytoskeletal Reorganization, Hippo Signaling, Notch Signaling, Pluripotency Markers & Regulators	NM_008857.3:1635
Vegfa-mRNA	-0.595	0.203	-0.992	-0.198	0.662	0.503	0.872	0.0189	1	lm.nb	Epigenetic Modification, Hypoxia Response, MAPK Signaling, MET & EMT Signaling, PI3K-AKT Signaling	NM_009505.4:1332
Ttk-mRNA	-0.33	0.113	-0.551	-0.109	0.796	0.683	0.927	0.0192	1	loglinear	Cell Cycle	NM_009445.2:1290
Xist-mRNA	-0.263	0.0901	-0.44	-0.0864	0.833	0.737	0.942	0.0193	1	loglinear	Primed State	NR_001570.2:3900
Cdon-mRNA	-0.616	0.212	-1.03	-0.2	0.652	0.489	0.87	0.0198	1	loglinear	Ectodermal Lineage, Hedgehog Signaling	NM_021339.2:114
Sf3b1-mRNA	-0.271	0.0932	-0.453	-0.088	0.829	0.73	0.941	0.0198	1	loglinear	Epigenetic Modification	NM_031179.2:1370
Sirt2-mRNA	-0.285	0.0983	-0.478	-0.0928	0.82	0.718	0.938	0.0198	1	loglinear	Epigenetic Modification, Oxidative Stress Response	NM_022432.4:435
Batf-mRNA	0.257	0.0894	0.0818	0.432	1.2	1.06	1.35	0.0207	1	loglinear	AP-1 Signaling	NM_016767.2:329
Fyn-mRNA	-0.439	0.153	-0.74	-0.139	0.738	0.599	0.908	0.021	1	loglinear	Ectodermal Lineage, Oxidative Stress Response	NM_008054.2:1030
Zfp622-mRNA	-0.372	0.131	-0.628	-0.116	0.773	0.647	0.923	0.0215	1	loglinear	Oxidative Stress Response	NM_144523.3:1330
G6pc3-mRNA	0.164	0.0578	0.0507	0.277	1.12	1.04	1.21	0.0219	1	loglinear	Glucose Metabolism, PI3K-AKT Signaling	NM_175935.3:670
Bmpr2-mRNA	0.313	0.11	0.0964	0.529	1.24	1.07	1.44	0.022	1	loglinear	Hippo Signaling, Mesodermal Lineage, Pluripotency Markers & Regulators, TGF-beta Signaling	NM_007561.3:505
Fgfr2-mRNA	-2.1	0.746	-3.57	-0.643	0.233	0.0844	0.641	0.0224	1	lm.nb	Ectodermal Lineage, MAPK Signaling, MET & EMT Signaling, PI3K-AKT Signaling, Pluripotency Markers & Regulators	NM_010207.2:3205
Grb10-mRNA	-0.703	0.249	-1.19	-0.215	0.614	0.438	0.862	0.0225	1	lm.nb	Glucose Metabolism, mTOR Signaling	NM_010345.4:1915
Pten-mRNA	0.311	0.11	0.0941	0.527	1.24	1.07	1.44	0.0228	1	loglinear	Autophagy, MET & EMT Signaling, mTOR Signaling, PI3K-AKT Signaling, Senescence & Quiescence	NM_008960.2:1080
Acvr1-mRNA	-0.605	0.216	-1.03	-0.182	0.658	0.491	0.882	0.0231	1	lm.nb	Mesodermal Lineage, MET & EMT Signaling, Pluripotency Markers & Regulators, TGF-beta Signaling	NM_001110204.1:1544
Ifnar1-mRNA	-0.314	0.112	-0.533	-0.0942	0.805	0.691	0.937	0.0232	1	loglinear	JAK-STAT Signaling, PI3K-AKT Signaling	NM_010508.1:1195
Cpt2-mRNA	-0.341	0.123	-0.582	-0.101	0.789	0.668	0.933	0.0239	1	loglinear	Fatty Acid Metabolism	NM_009949.2:1175
Maf-mRNA	-0.893	0.322	-1.52	-0.261	0.539	0.348	0.834	0.0242	1	lm.nb	AP-1 Signaling	NM_001025577.2:43
Coro1b-mRNA	0.133	0.048	0.0389	0.227	1.1	1.03	1.17	0.0243	1	loglinear	Cytoskeletal Reorganization	NM_011778.2:1210
Vdac2-mRNA	-0.145	0.0522	-0.247	-0.0423	0.905	0.843	0.971	0.0243	1	loglinear	Senescence & Quiescence	NM_011695.2:288
Bmp4-mRNA	-2.66	0.963	-4.55	-0.775	0.158	0.0427	0.584	0.0245	1	lm.nb	Ectodermal Lineage, Hippo Signaling, Mesodermal Lineage, Pluripotency Markers & Regulators, TGF-beta Signaling	NM_007554.2:1500
Adh1-mRNA	-0.521	0.189	-0.891	-0.151	0.697	0.539	0.901	0.0248	1	lm.nb	Fatty Acid Metabolism	NM_007409.3:320
Ckb-mRNA	-0.453	0.165	-0.775	-0.13	0.731	0.584	0.914	0.025	1	loglinear	Amino Acid Metabolism	NM_021273.4:865
Ptprc-mRNA	-0.387	0.141	-0.662	-0.111	0.765	0.632	0.926	0.025	1	loglinear	Partially Reprogrammed	NM_011210.3:2320
Oma1-mRNA	-0.427	0.156	-0.732	-0.122	0.744	0.602	0.919	0.0252	1	lm.nb	Apoptosis, Glucose Metabolism	NM_025909.3:952
Vcp-mRNA	-0.188	0.0691	-0.324	-0.0526	0.878	0.799	0.964	0.0262	1	loglinear	Autophagy, Hedgehog Signaling	NM_009503.3:510
Id4-mRNA	-1.73	0.636	-2.97	-0.483	0.302	0.127	0.716	0.0263	1	lm.nb	Pluripotency Markers & Regulators, TGF-beta Signaling	NM_031166.2:306
Heg1-mRNA	-0.507	0.187	-0.873	-0.142	0.703	0.546	0.907	0.0263	1	lm.nb	RhoROCK Signaling	NM_175256.5:942
Eif4e-mRNA	-0.204	0.0755	-0.352	-0.0564	0.868	0.783	0.962	0.0268	1	loglinear	Hypoxia Response, mTOR Signaling, PI3K-AKT Signaling	NM_007917.4:685
Pmp22-mRNA	-1.39	0.521	-2.41	-0.368	0.382	0.188	0.775	0.0285	1	lm.nb	MET & EMT Signaling	NM_008885.2:395
Taf5-mRNA	-0.39	0.148	-0.68	-0.0994	0.763	0.624	0.933	0.0301	1	lm.nb	Epigenetic Modification	NM_177342.3:1862
Rbm14-mRNA	-0.39	0.148	-0.68	-0.0994	0.763	0.624	0.933	0.0301	1	loglinear	Epigenetic Modification	NM_019869.3:1965
Was-mRNA	-0.241	0.0917	-0.421	-0.0611	0.846	0.747	0.959	0.0304	1	loglinear	Cytoskeletal Reorganization	NM_009515.2:130
Egln2-mRNA	-0.274	0.105	-0.479	-0.0685	0.827	0.718	0.954	0.0309	1	loglinear	Hypoxia Response	NM_053208.4:1260
Eci1-mRNA	0.393	0.151	0.0972	0.69	1.31	1.07	1.61	0.0315	1	loglinear	Fatty Acid Metabolism	NM_010023.4:674
Fgf7-mRNA	-2.04	0.786	-3.58	-0.504	0.242	0.0834	0.705	0.0315	1	lm.nb	MAPK Signaling, PI3K-AKT Signaling	NM_008008.4:500
Capzb-mRNA	0.179	0.0689	0.0436	0.314	1.13	1.03	1.24	0.032	1	loglinear	Cytoskeletal Reorganization	NM_001271406.1:390
Hoxb2-mRNA	0.592	0.229	0.144	1.04	1.51	1.1	2.06	0.0321	1	lm.nb	HOX Gene Activation	NM_134032.2:1035
Ppp1cc-mRNA	0.182	0.0702	0.0441	0.319	1.13	1.03	1.25	0.0322	1	loglinear	Hippo Signaling, Senescence & Quiescence, TGF-beta Signaling	NM_013636.4:1211
Fosl2-mRNA	-0.722	0.28	-1.27	-0.174	0.606	0.414	0.886	0.0325	1	lm.nb	AP-1 Signaling	NM_008037.4:892
Vegfc-mRNA	-1.33	0.514	-2.33	-0.32	0.398	0.198	0.801	0.0325	1	lm.nb	MAPK Signaling, MET & EMT Signaling, PI3K-AKT Signaling	NM_009506.2:1320
Map1lc3a-mRNA	-0.301	0.116	-0.529	-0.0724	0.812	0.693	0.951	0.0325	1	loglinear	Autophagy, Oxidative Stress Response	NM_025735.3:506
Dusp6-mRNA	-0.425	0.165	-0.749	-0.102	0.745	0.595	0.932	0.0327	1	lm.nb	MAPK Signaling, Primed State	NM_026268.3:1066
Mapk14-mRNA	-0.286	0.111	-0.503	-0.0685	0.82	0.705	0.954	0.0328	1	loglinear	AP-1 Signaling, Glucose Metabolism, MAPK Signaling, Pluripotency Markers & Regulators, Senescence & Quiescence	NM_011951.3:512
Pias2-mRNA	-0.544	0.212	-0.958	-0.129	0.686	0.515	0.915	0.0332	1	lm.nb	HOX Gene Activation, JAK-STAT Signaling	NM_001164167.1:480
Gnmt-mRNA	-1.4	0.546	-2.47	-0.331	0.379	0.181	0.795	0.0333	1	lm.nb	Amino Acid Metabolism, Glucose Metabolism	NM_010321.1:345
Bub3-mRNA	0.292	0.114	0.0688	0.515	1.22	1.05	1.43	0.0334	1	loglinear	Cell Cycle	NM_009774.3:766
Anapc10-mRNA	-0.168	0.0656	-0.296	-0.0392	0.89	0.814	0.973	0.0338	1	loglinear	Cell Cycle, Senescence & Quiescence	NM_001357234.1:154
Ppp3r1-mRNA	0.19	0.0745	0.0444	0.337	1.14	1.03	1.26	0.0339	1	loglinear	Apoptosis, MAPK Signaling, Senescence & Quiescence	NM_024459.2:335
Pafah1b1-mRNA	-0.365	0.143	-0.646	-0.0847	0.776	0.639	0.943	0.0341	1	loglinear	Cytoskeletal Reorganization, Pluripotency Markers & Regulators	NM_013625.4:1048
Casp9-mRNA	-0.377	0.148	-0.666	-0.0871	0.77	0.63	0.941	0.0342	1	lm.nb	Apoptosis, PI3K-AKT Signaling	NM_015733.5:842
Mapk9-mRNA	-0.359	0.141	-0.636	-0.0818	0.78	0.643	0.945	0.0348	1	loglinear	MAPK Signaling	NM_207692.2:1217
Ubqln1-mRNA	0.323	0.128	0.0731	0.574	1.25	1.05	1.49	0.0351	1	loglinear	Oxidative Stress Response	NM_026842.4:455
Ywhaq-mRNA	-0.165	0.0654	-0.293	-0.0368	0.892	0.816	0.975	0.0357	1	loglinear	Apoptosis, Cell Cycle, Hippo Signaling, PI3K-AKT Signaling	NM_011739.3:659
Rras2-mRNA	-0.448	0.179	-0.799	-0.0965	0.733	0.575	0.935	0.037	1	lm.nb	Autophagy, Cytoskeletal Reorganization, MAPK Signaling, Senescence & Quiescence	NM_025846.2:475
Acad8-mRNA	-0.283	0.113	-0.505	-0.0609	0.822	0.705	0.959	0.0371	1	loglinear	Amino Acid Metabolism	NM_025862.2:838
Nrbf2-mRNA	0.2	0.0816	0.0403	0.36	1.15	1.03	1.28	0.0397	1	loglinear	Autophagy	NM_001036293.2:535
Rragc-mRNA	0.151	0.0621	0.0299	0.273	1.11	1.02	1.21	0.0405	1	loglinear	Autophagy, mTOR Signaling	NM_017475.2:496
Ppp2r2d-mRNA	-0.326	0.134	-0.589	-0.0643	0.798	0.665	0.956	0.0405	1	loglinear	Hippo Signaling, PI3K-AKT Signaling	NM_026391.2:220
Diablo-mRNA	-0.272	0.112	-0.491	-0.0529	0.828	0.711	0.964	0.0411	1	loglinear	Apoptosis, Oxidative Stress Response	NM_023232.3:184
Ptpn2-mRNA	-0.222	0.0925	-0.403	-0.0403	0.858	0.756	0.972	0.0435	1	loglinear	Glucose Metabolism, JAK-STAT Signaling	NM_001127177.1:1012
Prkca-mRNA	-0.632	0.266	-1.15	-0.111	0.645	0.45	0.926	0.0448	1	lm.nb	Epigenetic Modification, Hypoxia Response, MAPK Signaling, mTOR Signaling, PI3K-AKT Signaling, Pluripotency Markers & Regulators	NM_011101.3:408
Sod2-mRNA	-0.0743	0.0316	-0.136	-0.0124	0.95	0.91	0.991	0.0465	1	loglinear	Oxidative Stress Response	NM_013671.3:741
Ehmt1-mRNA	-0.207	0.0879	-0.379	-0.0343	0.867	0.769	0.976	0.0466	1	loglinear	Epigenetic Modification, Senescence & Quiescence	NM_001012518.2:2845
Pik3ca-mRNA	-0.294	0.125	-0.54	-0.0485	0.815	0.688	0.967	0.0469	1	loglinear	PI3K-AKT Signaling	NM_008839.1:1255
Pik3cb-mRNA	-0.307	0.132	-0.566	-0.0493	0.808	0.676	0.966	0.0478	1	loglinear	PI3K-AKT Signaling	NM_029094.3:1970
Rheb-mRNA	-0.199	0.0855	-0.367	-0.032	0.871	0.775	0.978	0.0479	1	loglinear	Autophagy, mTOR Signaling, PI3K-AKT Signaling, Senescence & Quiescence	NM_053075.3:416
Rbbp4-mRNA	-0.197	0.0845	-0.362	-0.031	0.873	0.778	0.979	0.0484	1	loglinear	Epigenetic Modification, HOX Gene Activation, Senescence & Quiescence	NM_009030.3:316
Acadm-mRNA	0.183	0.0787	0.0283	0.337	1.13	1.02	1.26	0.049	1	loglinear	Fatty Acid Metabolism, Glucose Metabolism	NM_007382.5:536
Vdac1-mRNA	0.112	0.0489	0.0166	0.208	1.08	1.01	1.16	0.0505	1	loglinear	Autophagy, Senescence & Quiescence	NM_011694.4:562
Kitl-mRNA	-0.998	0.435	-1.85	-0.146	0.501	0.277	0.904	0.0508	1	lm.nb	MAPK Signaling, PI3K-AKT Signaling	NM_013598.1:280
Tacc3-mRNA	-0.407	0.178	-0.755	-0.0593	0.754	0.592	0.96	0.0509	1	lm.nb	Notch Signaling	NM_001040435.2:778
Prkch-mRNA	-0.435	0.19	-0.808	-0.0626	0.74	0.571	0.958	0.0513	1	lm.nb	Pluripotency Markers & Regulators	NM_008856.3:730
Cdh1-mRNA	-0.704	0.309	-1.31	-0.0975	0.614	0.403	0.935	0.0525	1	lm.nb	Apoptosis, Endodermal Lineage, Hippo Signaling, MET & EMT Signaling, Pluripotency Markers & Regulators	NM_009864.2:1610
Adh5-mRNA	-0.0857	0.038	-0.16	-0.0113	0.942	0.895	0.992	0.054	1	loglinear	Fatty Acid Metabolism	NM_007410.3:820
Hras-mRNA	-0.211	0.0947	-0.397	-0.0255	0.864	0.76	0.982	0.0564	1	loglinear	Apoptosis, Autophagy, JAK-STAT Signaling, MAPK Signaling, mTOR Signaling, PI3K-AKT Signaling, Senescence & Quiescence	NM_001130443.1:240
Jup-mRNA	-0.427	0.192	-0.802	-0.0511	0.744	0.574	0.965	0.0566	1	lm.nb	Ectodermal Lineage	NM_010593.2:2120
Cacybp-mRNA	0.345	0.156	0.0387	0.651	1.27	1.03	1.57	0.0583	1	lm.nb		NM_009786.2:476
Got2-mRNA	-0.257	0.116	-0.485	-0.0287	0.837	0.715	0.98	0.0584	1	loglinear	Amino Acid Metabolism, Glucose Metabolism, Glutamine Metabolism	NM_010325.2:134
Rbm3-mRNA	-0.455	0.208	-0.863	-0.048	0.729	0.55	0.967	0.0599	1	lm.nb	Na.QZ.ve State	NM_001166409.1:536
Lamb1-mRNA	-1.4	0.643	-2.66	-0.141	0.379	0.158	0.907	0.0609	1	lm.nb	Endodermal Lineage, PI3K-AKT Signaling	NM_008482.2:1970
Dab2-mRNA	-1.07	0.49	-2.03	-0.105	0.478	0.246	0.93	0.0613	1	lm.nb	Endodermal Lineage, MET & EMT Signaling	NM_023118.2:415
Col4a2-mRNA	-1.01	0.464	-1.92	-0.0964	0.498	0.265	0.935	0.062	1	lm.nb	Endodermal Lineage, MET & EMT Signaling, PI3K-AKT Signaling	NM_009932.4:3120
Rasip1-mRNA	-1.34	0.617	-2.54	-0.127	0.396	0.171	0.916	0.0623	1	lm.nb	RhoROCK Signaling	NM_028544.1:2100
Ube2m-mRNA	-0.11	0.0506	-0.209	-0.0103	0.927	0.865	0.993	0.0624	1	loglinear	TGF-beta Signaling	NM_145578.1:415
Enah-mRNA	-0.893	0.419	-1.71	-0.0727	0.538	0.305	0.951	0.0654	1	lm.nb	Cytoskeletal Reorganization	NM_001083120.2:2686
Tle3-mRNA	-0.289	0.136	-0.555	-0.023	0.818	0.68	0.984	0.0659	1	loglinear		NM_009389.2:1272
Nfkb2-mRNA	-0.413	0.194	-0.793	-0.0328	0.751	0.577	0.978	0.0659	1	lm.nb	MAPK Signaling	NM_019408.2:1150
Ppp2r5e-mRNA	-0.135	0.0633	-0.259	-0.0105	0.911	0.836	0.993	0.0662	1	loglinear	PI3K-AKT Signaling, Pluripotency Markers & Regulators	NM_012024.3:1790
Itga2b-mRNA	-0.688	0.325	-1.33	-0.0501	0.621	0.399	0.966	0.0675	1	lm.nb	Cytoskeletal Reorganization, Integrin Signaling, PI3K-AKT Signaling	NM_010575.2:461
Dusp7-mRNA	0.339	0.161	0.0242	0.654	1.27	1.02	1.57	0.0678	1	lm.nb	MAPK Signaling	NM_153459.4:660
Myl2-mRNA	0.802	0.381	0.056	1.55	1.74	1.04	2.93	0.0682	1	lm.nb	Cytoskeletal Reorganization	NM_010861.3:205
Phf14-mRNA	-0.271	0.128	-0.522	-0.0188	0.829	0.696	0.987	0.0682	1	loglinear	Epigenetic Modification	NM_001168382.1:1430
Cdc25a-mRNA	-0.217	0.104	-0.421	-0.0124	0.861	0.747	0.991	0.0713	1	loglinear	Cell Cycle, Senescence & Quiescence	NM_007658.3:855
Itgb3-mRNA	-0.551	0.266	-1.07	-0.0291	0.682	0.475	0.98	0.0723	1	lm.nb	Cytoskeletal Reorganization, Integrin Signaling, MET & EMT Signaling, PI3K-AKT Signaling	NM_016780.2:534
Spast-mRNA	0.317	0.154	0.0151	0.618	1.25	1.01	1.54	0.0736	1	loglinear	Cytoskeletal Reorganization	NM_001162870.1:1215
Bambi-mRNA	-0.375	0.184	-0.735	-0.0148	0.771	0.601	0.99	0.0756	1	loglinear	MET & EMT Signaling, TGF-beta Signaling	NM_026505.2:684
Chordc1-mRNA	0.509	0.25	0.0191	0.998	1.42	1.01	2	0.0761	1	lm.nb	Cytoskeletal Reorganization, RhoROCK Signaling	NM_025844.2:182
Gnb1-mRNA	0.125	0.0619	0.00347	0.246	1.09	1	1.19	0.0785	1	loglinear	PI3K-AKT Signaling	NM_008142.3:311
Ptpn1-mRNA	-0.259	0.129	-0.513	-0.00611	0.835	0.701	0.996	0.0796	1	loglinear	Cytoskeletal Reorganization, Integrin Signaling	NM_011201.3:509
Tgif2-mRNA	-0.483	0.241	-0.955	-0.0103	0.716	0.516	0.993	0.0802	1	lm.nb	TGF-beta Signaling	NM_173396.3:420
Prkcq-mRNA	-0.484	0.243	-0.96	-0.0074	0.715	0.514	0.995	0.0817	1	lm.nb	Apoptosis, Autophagy, Pluripotency Markers & Regulators	NM_008859.2:1210
Fzd4-mRNA	-0.642	0.324	-1.28	-0.00671	0.641	0.413	0.995	0.083	1	lm.nb	Ectodermal Lineage, Hippo Signaling, Mesodermal Lineage, mTOR Signaling, Pluripotency Markers & Regulators	NM_008055.4:1336
Timp3-mRNA	-1.11	0.563	-2.22	-0.00948	0.462	0.215	0.993	0.0835	1	lm.nb	MET & EMT Signaling	NM_011595.2:600
Dynll1-mRNA	-0.394	0.2	-0.786	-0.00333	0.761	0.58	0.998	0.0835	1	lm.nb	Apoptosis, Autophagy	NM_019682.4:1210
Rapgef3-mRNA	-0.399	0.203	-0.796	-0.00236	0.758	0.576	0.998	0.0841	1	lm.nb	Cytoskeletal Reorganization, Epigenetic Modification, Integrin Signaling	NM_144850.2:2784
Lifr-mRNA	-0.404	0.206	-0.808	-0.000577	0.756	0.571	1	0.0853	1	lm.nb	JAK-STAT Signaling, Na.QZ.ve State, Pluripotency Markers & Regulators	NM_001113386.1:2466
Raf1-mRNA	-0.256	0.131	-0.514	0.00131	0.837	0.7	1	0.087	1	loglinear	Apoptosis, Autophagy, JAK-STAT Signaling, MAPK Signaling, mTOR Signaling, PI3K-AKT Signaling, Pluripotency Markers & Regulators, Senescence & Quiescence	NM_001356333.2:770
Tet1-mRNA	-0.393	0.202	-0.789	0.00265	0.761	0.579	1	0.0874	1	lm.nb	Epigenetic Modification, Mesodermal Lineage, Na.QZ.ve State	NM_027384.1:2192
Epas1-mRNA	-0.993	0.51	-1.99	0.00778	0.503	0.251	1.01	0.0877	1	lm.nb	Autophagy, Hypoxia Response, Oxidative Stress Response, Pluripotency Markers & Regulators	NM_010137.3:1443
Dld-mRNA	-0.116	0.0597	-0.233	0.000916	0.923	0.851	1	0.0877	1	loglinear	Amino Acid Metabolism	NM_007861.4:252
Ppm1a-mRNA	-0.176	0.0908	-0.354	0.00149	0.885	0.782	1	0.0879	1	loglinear	MAPK Signaling, mTOR Signaling, TGF-beta Signaling	NM_008910.3:602
Pparg-mRNA	-0.658	0.339	-1.32	0.00594	0.634	0.4	1	0.088	1	lm.nb	MET & EMT Signaling	NM_011146.1:1060
Cdh11-mRNA	-1.04	0.539	-2.1	0.0149	0.486	0.234	1.01	0.0894	1	lm.nb	MET & EMT Signaling	NM_009866.4:1515
Ppp2ca-mRNA	0.204	0.106	-0.0042	0.412	1.15	0.997	1.33	0.0911	1	loglinear	Autophagy, Glucose Metabolism, Hippo Signaling, Mesodermal Lineage, PI3K-AKT Signaling, Pluripotency Markers & Regulators, TGF-beta Signaling	NM_019411.4:975
Postn-mRNA	-1.42	0.742	-2.88	0.0325	0.373	0.136	1.02	0.0917	1	lm.nb	MET & EMT Signaling	NM_015784.2:759
Csnk1a1-mRNA	-0.19	0.0996	-0.385	0.00568	0.877	0.766	1	0.0935	1	loglinear	Hedgehog Signaling	NM_146087.2:690
Txn2-mRNA	0.206	0.109	-0.0071	0.418	1.15	0.995	1.34	0.0948	1	loglinear	Amino Acid Metabolism, Oxidative Stress Response	NM_019913.5:255
Ywhah-mRNA	-0.114	0.06	-0.231	0.00401	0.924	0.852	1	0.095	1	loglinear	Apoptosis, Cell Cycle, Hippo Signaling, PI3K-AKT Signaling	NM_011738.2:372
Plcg1-mRNA	-0.315	0.168	-0.645	0.0154	0.804	0.64	1.01	0.0986	1	lm.nb	Hypoxia Response	NM_021280.3:3866
Mdk-mRNA	-0.496	0.271	-1.03	0.0345	0.709	0.491	1.02	0.104	1	lm.nb	MET & EMT Signaling, Notch Signaling	NM_001012335.1:341
Tab2-mRNA	-0.197	0.108	-0.408	0.0143	0.872	0.754	1.01	0.105	1	loglinear	MAPK Signaling	NM_001359534.1:750
Vwf-mRNA	-0.758	0.416	-1.57	0.0577	0.591	0.336	1.04	0.106	1	lm.nb	Integrin Signaling, PI3K-AKT Signaling	NM_011708.3:6354
Pik3r3-mRNA	-1	0.55	-2.08	0.0778	0.5	0.237	1.06	0.107	1	lm.nb	PI3K-AKT Signaling	NM_001355585.1:540
Rhoc-mRNA	-0.274	0.154	-0.575	0.0276	0.827	0.671	1.02	0.113	1	loglinear	Cytoskeletal Reorganization, RhoROCK Signaling	NM_007484.2:99
Lepr-mRNA	-0.919	0.518	-1.93	0.0966	0.529	0.262	1.07	0.114	1	lm.nb	Glucose Metabolism, JAK-STAT Signaling	NM_010704.2:600
Araf-mRNA	-0.223	0.126	-0.471	0.0242	0.857	0.721	1.02	0.115	1	loglinear	MAPK Signaling	NM_001159645.1:394
Il4ra-mRNA	-0.298	0.171	-0.634	0.0375	0.813	0.644	1.03	0.12	1	lm.nb	JAK-STAT Signaling, PI3K-AKT Signaling	NM_001008700.3:670
Dnmt3b-mRNA	-0.282	0.163	-0.601	0.0363	0.822	0.659	1.03	0.121	1	lm.nb	Epigenetic Modification, Mesodermal Lineage, Pluripotency Markers & Regulators, Primed State	NM_001003960.3:2312
Hdac10-mRNA	-0.356	0.207	-0.761	0.0488	0.781	0.59	1.03	0.123	1	lm.nb	Ectodermal Lineage, Epigenetic Modification, Notch Signaling	NM_199198.2:1845
Atp6v1g1-mRNA	-0.116	0.0673	-0.248	0.0163	0.923	0.842	1.01	0.124	1	loglinear	mTOR Signaling	NM_024173.1:195
Morf4l1-mRNA	0.149	0.0871	-0.0212	0.32	1.11	0.985	1.25	0.124	1	loglinear	Epigenetic Modification	NM_024431.2:229
Bcat2-mRNA	-0.15	0.0888	-0.324	0.0237	0.901	0.799	1.02	0.129	1	loglinear	Amino Acid Metabolism	NM_009737.2:410
Wdr19-mRNA	-0.434	0.257	-0.937	0.0694	0.74	0.522	1.05	0.13	1	loglinear	Hedgehog Signaling	NM_153391.2:196
Foxa1-mRNA	0.585	0.35	-0.101	1.27	1.5	0.932	2.41	0.133	1	lm.nb	Endodermal Lineage, Mesodermal Lineage, MET & EMT Signaling	NM_008259.4:1221
Wdr61-mRNA	-0.183	0.111	-0.4	0.0341	0.881	0.758	1.02	0.137	1	loglinear	Epigenetic Modification	NM_001025375.2:858
Fbxw11-mRNA	-0.163	0.0991	-0.357	0.0316	0.893	0.781	1.02	0.139	1	loglinear	Hedgehog Signaling, Hippo Signaling, Senescence & Quiescence	NM_134015.2:276
Zfhx3-mRNA	-0.146	0.0891	-0.321	0.0287	0.904	0.801	1.02	0.14	1	loglinear	Pluripotency Markers & Regulators	NM_007496.2:9835
Ccnc-mRNA	0.145	0.0888	-0.0291	0.319	1.11	0.98	1.25	0.141	1	loglinear	Notch Signaling, TGF-beta Signaling	NM_016746.4:186
F11r-mRNA	-0.777	0.478	-1.71	0.16	0.584	0.305	1.12	0.143	1	lm.nb	Cytoskeletal Reorganization, TGF-beta Signaling	NM_172647.2:800
Ptpn6-mRNA	0.145	0.0908	-0.0329	0.323	1.11	0.977	1.25	0.149	1	loglinear	JAK-STAT Signaling	NM_013545.2:1691
Lef1-mRNA	-0.388	0.243	-0.864	0.088	0.764	0.549	1.06	0.149	1	lm.nb	Endodermal Lineage, Epigenetic Modification, Hippo Signaling, Mesodermal Lineage, Pluripotency Markers & Regulators	NM_001276402.1:1957
Strap-mRNA	0.0962	0.0604	-0.0222	0.215	1.07	0.985	1.16	0.15	1	loglinear	MET & EMT Signaling, TGF-beta Signaling	NM_011499.3:924
Tfpi-mRNA	-0.589	0.375	-1.32	0.146	0.665	0.399	1.11	0.155	1	lm.nb	Ectodermal Lineage	NM_001177319.1:194
Flii-mRNA	-0.126	0.0811	-0.285	0.0325	0.916	0.821	1.02	0.158	1	loglinear	Cytoskeletal Reorganization	NM_022009.1:290
Pgm1-mRNA	-0.196	0.126	-0.443	0.0518	0.873	0.736	1.04	0.16	1	loglinear	Ectodermal Lineage, Glucose Metabolism	NM_028132.3:925
Ppt2-mRNA	-0.163	0.106	-0.37	0.0438	0.893	0.774	1.03	0.161	1	loglinear	Fatty Acid Metabolism	NM_019441.4:580
Ppp2r1a-mRNA	0.141	0.0927	-0.0404	0.323	1.1	0.972	1.25	0.166	1	loglinear	Glucose Metabolism, Hippo Signaling, PI3K-AKT Signaling, Pluripotency Markers & Regulators, TGF-beta Signaling	NM_016891.3:1559
Mapk3-mRNA	-0.153	0.1	-0.35	0.0442	0.9	0.785	1.03	0.167	1	loglinear	MAPK Signaling	NM_011952.2:825
Nid2-mRNA	-0.897	0.595	-2.06	0.269	0.537	0.239	1.21	0.17	1	lm.nb	MET & EMT Signaling	NM_008695.2:2586
Synpo2-mRNA	-0.91	0.604	-2.09	0.275	0.532	0.234	1.21	0.171	1	lm.nb	Cytoskeletal Reorganization, RhoROCK Signaling	NM_001388502.1:3165
Bccip-mRNA	-0.129	0.0861	-0.298	0.0395	0.914	0.813	1.03	0.172	1	loglinear	Cytoskeletal Reorganization	NM_025392.2:855
Chd3-mRNA	-0.259	0.174	-0.601	0.0832	0.836	0.66	1.06	0.176	1	lm.nb	Epigenetic Modification	NM_146019.4:2600
Sgcg-mRNA	-0.773	0.524	-1.8	0.253	0.585	0.287	1.19	0.178	1	lm.nb	MET & EMT Signaling	NM_011892.3:220
Vdac3-mRNA	-0.0638	0.0433	-0.149	0.021	0.957	0.902	1.01	0.178	1	loglinear	Senescence & Quiescence	NM_001198998.1:140
Elovl5-mRNA	0.168	0.115	-0.0567	0.392	1.12	0.961	1.31	0.181	1	loglinear	Fatty Acid Metabolism	NM_134255.3:398
Ifngr2-mRNA	0.171	0.118	-0.0607	0.403	1.13	0.959	1.32	0.186	1	loglinear	Hypoxia Response, JAK-STAT Signaling	NM_008338.3:797
Prkag1-mRNA	0.126	0.0873	-0.0454	0.297	1.09	0.969	1.23	0.188	1	loglinear	Autophagy, mTOR Signaling	NM_016781.2:176
Syk-mRNA	-0.196	0.137	-0.465	0.0723	0.873	0.724	1.05	0.19	1	lm.nb	Integrin Signaling, PI3K-AKT Signaling	NM_001198977.1:1578
Parp1-mRNA	-0.163	0.114	-0.386	0.0609	0.893	0.765	1.04	0.192	1	loglinear	Apoptosis, Epigenetic Modification, Oxidative Stress Response, TGF-beta Signaling	NM_007415.3:1121
Ifngr1-mRNA	0.0977	0.0688	-0.0371	0.233	1.07	0.975	1.17	0.193	1	loglinear	Hypoxia Response, JAK-STAT Signaling	NM_010511.2:985
Actl6a-mRNA	0.201	0.142	-0.0767	0.478	1.15	0.948	1.39	0.194	1	loglinear	Epigenetic Modification	NM_019673.2:1042
Gja1-mRNA	-0.751	0.53	-1.79	0.287	0.594	0.289	1.22	0.194	1	lm.nb	Cytoskeletal Reorganization, Mesodermal Lineage, MET & EMT Signaling, Somatic Cell Type Markers	NM_010288.3:455
Tln1-mRNA	-0.104	0.0734	-0.248	0.04	0.931	0.842	1.03	0.195	1	loglinear	Cytoskeletal Reorganization, Integrin Signaling	NM_011602.5:795
Bub1b-mRNA	-0.181	0.129	-0.434	0.071	0.882	0.74	1.05	0.197	1	lm.nb	Cell Cycle	NM_009773.3:2570
Nnmt-mRNA	-0.202	0.144	-0.485	0.0808	0.869	0.714	1.06	0.199	1	loglinear	Amino Acid Metabolism, MET & EMT Signaling, Na.QZ.ve State	NM_010924.3:250
Ctcf-mRNA	-0.116	0.0825	-0.277	0.0462	0.923	0.825	1.03	0.199	1	loglinear	Epigenetic Modification, HOX Gene Activation	NM_181322.3:1605
Bmp5-mRNA	0.087	0.0625	-0.0355	0.209	1.06	0.976	1.16	0.201	1	loglinear	Hippo Signaling, MET & EMT Signaling, TGF-beta Signaling	NM_007555.4:740
G6pdx-mRNA	-0.146	0.106	-0.353	0.0619	0.904	0.783	1.04	0.206	1	loglinear	Glucose Metabolism, Oxidative Stress Response	NM_008062.3:1118
Heyl-mRNA	-1.03	0.754	-2.51	0.444	0.489	0.175	1.36	0.208	1	lm.nb	MET & EMT Signaling, Notch Signaling	NM_013905.3:455
Ccr7-mRNA	-0.439	0.321	-1.07	0.191	0.738	0.477	1.14	0.209	1	lm.nb	MET & EMT Signaling, Oxidative Stress Response	NM_007719.2:755
Sdc2-mRNA	-0.289	0.218	-0.715	0.138	0.819	0.609	1.1	0.222	1	lm.nb	Ectodermal Lineage	NM_008304.2:675
Atp6v1b2-mRNA	0.12	0.0909	-0.0584	0.298	1.09	0.96	1.23	0.224	1	loglinear	mTOR Signaling	NM_007509.3:1017
Rps6ka2-mRNA	-0.207	0.158	-0.517	0.104	0.867	0.699	1.07	0.228	1	loglinear	MAPK Signaling, mTOR Signaling, Senescence & Quiescence	NM_011299.4:1130
Lin28a-mRNA	-0.178	0.137	-0.446	0.0897	0.884	0.734	1.06	0.229	1	lm.nb	Pluripotency Markers & Regulators	NM_145833.1:320
Fnta-mRNA	-0.0823	0.0635	-0.207	0.0422	0.945	0.866	1.03	0.231	1	loglinear	Apoptosis	NM_008033.3:804
Apex1-mRNA	-0.0787	0.0609	-0.198	0.0407	0.947	0.872	1.03	0.232	1	loglinear	Oxidative Stress Response	NM_009687.2:289
Gcm1-mRNA	0.165	0.128	-0.0855	0.416	1.12	0.942	1.33	0.233	1	loglinear	Na.QZ.ve State	NM_008103.3:930
Eomes-mRNA	-0.58	0.452	-1.46	0.305	0.669	0.362	1.24	0.235	1	lm.nb	Endodermal Lineage, Mesodermal Lineage, MET & EMT Signaling	NM_010136.3:2097
Rap1a-mRNA	0.0826	0.0647	-0.0443	0.209	1.06	0.97	1.16	0.238	1	loglinear	Integrin Signaling, MAPK Signaling	NM_145541.5:298
Slc25a11-mRNA	-0.14	0.109	-0.354	0.075	0.908	0.782	1.05	0.238	1	loglinear	Glucose Metabolism	NM_024211.2:289
Socs6-mRNA	0.148	0.117	-0.0805	0.377	1.11	0.946	1.3	0.24	1	loglinear	JAK-STAT Signaling	NM_018821.2:1730
Slit3-mRNA	-1.38	1.1	-3.54	0.777	0.384	0.086	1.71	0.245	1	lm.nb	MET & EMT Signaling	NM_011412.3:1057
Epcam-mRNA	1.05	0.842	-0.604	2.7	2.06	0.658	6.48	0.249	1	lm.nb	MET & EMT Signaling	NM_008532.2:1027
Lamc1-mRNA	-0.259	0.209	-0.669	0.15	0.836	0.629	1.11	0.25	1	lm.nb	Endodermal Lineage, MET & EMT Signaling, PI3K-AKT Signaling	NM_010683.2:1045
Rac2-mRNA	-0.142	0.115	-0.366	0.0827	0.906	0.776	1.06	0.251	1	loglinear	Cytoskeletal Reorganization, MAPK Signaling	NM_009008.3:614
Id2-mRNA	0.123	0.0998	-0.0722	0.319	1.09	0.951	1.25	0.251	1	loglinear	Hippo Signaling, MET & EMT Signaling, Pluripotency Markers & Regulators, TGF-beta Signaling	NM_010496.3:354
Grb2-mRNA	0.129	0.106	-0.0777	0.337	1.09	0.948	1.26	0.255	1	loglinear	JAK-STAT Signaling, MAPK Signaling, mTOR Signaling, PI3K-AKT Signaling, Pluripotency Markers & Regulators	NM_008163.4:658
Stat3-mRNA	0.178	0.146	-0.108	0.464	1.13	0.928	1.38	0.257	1	loglinear	Apoptosis, Hypoxia Response, JAK-STAT Signaling, Pluripotency Markers & Regulators, Senescence & Quiescence	NM_213659.2:2130
Bcl6-mRNA	0.166	0.136	-0.101	0.432	1.12	0.933	1.35	0.257	1	lm.nb	Epigenetic Modification	NM_009744.3:185
Ppt1-mRNA	-0.143	0.117	-0.373	0.0868	0.906	0.772	1.06	0.257	1	loglinear	Fatty Acid Metabolism	NM_008917.3:826
Hsd17b12-mRNA	0.135	0.113	-0.0869	0.357	1.1	0.942	1.28	0.267	1	loglinear	Fatty Acid Metabolism	NM_019657.4:514
Sec13-mRNA	-0.0746	0.0628	-0.198	0.0484	0.95	0.872	1.03	0.269	1	loglinear	Glucose Metabolism, mTOR Signaling	NM_024206.4:270
Pdgfra-mRNA	-0.682	0.575	-1.81	0.445	0.623	0.285	1.36	0.269	1	lm.nb	JAK-STAT Signaling, MAPK Signaling, Mesodermal Lineage, Oxidative Stress Response, PI3K-AKT Signaling	NM_011058.2:240
Pias1-mRNA	0.189	0.162	-0.129	0.507	1.14	0.914	1.42	0.279	1	lm.nb	JAK-STAT Signaling, Mesodermal Lineage	NM_019663.3:1290
Thy1-mRNA	-0.215	0.185	-0.578	0.148	0.862	0.67	1.11	0.279	1	lm.nb	MET & EMT Signaling, RhoROCK Signaling	NM_009382.3:425
Cdx2-mRNA	0.381	0.333	-0.273	1.03	1.3	0.828	2.05	0.287	1	lm.nb	Mesodermal Lineage	NM_007673.3:360
Pycr1-mRNA	0.386	0.341	-0.282	1.05	1.31	0.822	2.08	0.29	1	lm.nb	Amino Acid Metabolism, Glutamine Metabolism, Oxidative Stress Response	NM_144795.3:688
Tomm20-mRNA	0.096	0.0852	-0.071	0.263	1.07	0.952	1.2	0.293	1	loglinear	Autophagy	NM_024214.2:330
Ywhab-mRNA	-0.147	0.132	-0.405	0.111	0.903	0.755	1.08	0.297	1	loglinear	Apoptosis, Cell Cycle, Hippo Signaling, mTOR Signaling, PI3K-AKT Signaling	NM_018753.6:273
Rnf2-mRNA	-0.0706	0.0634	-0.195	0.0538	0.952	0.874	1.04	0.298	1	loglinear	Epigenetic Modification, Senescence & Quiescence	NM_011277.1:680
Col6a3-mRNA	-1.05	0.97	-2.96	0.847	0.481	0.129	1.8	0.309	1	lm.nb	PI3K-AKT Signaling	XM_897036.2:4583
Ehmt2-mRNA	-0.122	0.114	-0.344	0.101	0.919	0.788	1.07	0.315	1	loglinear	Epigenetic Modification, Senescence & Quiescence	NM_145830.1:3475
Col3a1-mRNA	-0.684	0.642	-1.94	0.575	0.622	0.26	1.49	0.318	1	lm.nb	Partially Reprogrammed	NM_009930.1:4370
Slc25a13-mRNA	-0.193	0.184	-0.553	0.167	0.875	0.682	1.12	0.325	1	loglinear	Amino Acid Metabolism, Glucose Metabolism	NM_001177572.1:929
Lefty1-mRNA	0.121	0.118	-0.11	0.352	1.09	0.926	1.28	0.335	1	loglinear	Mesodermal Lineage, Na.QZ.ve State, Pluripotency Markers & Regulators, TGF-beta Signaling	NM_010094.4:71
Src-mRNA	-0.436	0.432	-1.28	0.41	0.739	0.411	1.33	0.342	1	lm.nb	Cytoskeletal Reorganization, Glucose Metabolism, Integrin Signaling, Oxidative Stress Response	NM_001025395.2:968
Git1-mRNA	-0.147	0.148	-0.437	0.143	0.903	0.739	1.1	0.348	1	loglinear	Cytoskeletal Reorganization	NM_001004144.1:2164
Mapk11-mRNA	-0.358	0.359	-1.06	0.346	0.78	0.479	1.27	0.349	1	lm.nb	AP-1 Signaling, MAPK Signaling, Pluripotency Markers & Regulators, Senescence & Quiescence	NM_011161.5:396
Brf2-mRNA	-0.103	0.105	-0.308	0.102	0.931	0.808	1.07	0.352	1	loglinear	Oxidative Stress Response	NM_025686.2:914
Kpna4-mRNA	-0.127	0.131	-0.383	0.129	0.916	0.767	1.09	0.36	1	loglinear	Oxidative Stress Response	NM_008467.4:1435
Casp3-mRNA	-0.114	0.12	-0.349	0.121	0.924	0.785	1.09	0.369	1	loglinear	Apoptosis, Hippo Signaling, MAPK Signaling, Oxidative Stress Response	NM_009810.2:630
Map4k4-mRNA	-0.132	0.139	-0.403	0.14	0.913	0.756	1.1	0.369	1	lm.nb	MAPK Signaling, Senescence & Quiescence	NM_008696.2:3425
Tead2-mRNA	-0.972	1.02	-2.98	1.03	0.51	0.127	2.05	0.37	1	lm.nb	Hippo Signaling, Mesodermal Lineage	NM_011565.2:748
Gata3-mRNA	-0.365	0.384	-1.12	0.388	0.777	0.461	1.31	0.37	1	lm.nb	Epigenetic Modification, Mesodermal Lineage, MET & EMT Signaling	NM_008091.3:1429
Myc-mRNA	-0.213	0.226	-0.656	0.23	0.863	0.635	1.17	0.374	1	lm.nb	Cell Cycle, Pluripotency Markers & Regulators	NM_010849.4:630
Pim1-mRNA	-0.19	0.202	-0.586	0.207	0.877	0.666	1.15	0.376	1	lm.nb	Ectodermal Lineage, JAK-STAT Signaling	NM_008842.3:842
Camk1-mRNA	-0.185	0.2	-0.578	0.207	0.879	0.67	1.15	0.381	1	lm.nb	Epigenetic Modification	NM_133926.2:380
Gstz1-mRNA	-0.132	0.144	-0.414	0.151	0.913	0.751	1.11	0.388	1	loglinear	Amino Acid Metabolism	NM_010363.4:590
Trf-mRNA	0.118	0.13	-0.136	0.372	1.09	0.91	1.29	0.39	1	loglinear	Hypoxia Response	NM_133977.2:1940
Flnb-mRNA	0.158	0.178	-0.191	0.507	1.12	0.876	1.42	0.4	1	lm.nb	Cytoskeletal Reorganization, MAPK Signaling	NM_134080.1:6855
Anapc7-mRNA	0.148	0.17	-0.185	0.481	1.11	0.88	1.4	0.409	1	loglinear	Cell Cycle, Senescence & Quiescence	NM_019805.4:1234
Map2k1-mRNA	0.0986	0.114	-0.126	0.323	1.07	0.917	1.25	0.414	1	loglinear	MAPK Signaling	NM_008927.4:774
Ets1-mRNA	-0.115	0.136	-0.383	0.152	0.923	0.767	1.11	0.424	1	loglinear	Oxidative Stress Response, Senescence & Quiescence	NM_001038642.1:740
E2f5-mRNA	0.279	0.332	-0.37	0.929	1.21	0.774	1.9	0.424	1	lm.nb	Cell Cycle, Senescence & Quiescence, TGF-beta Signaling	NM_007892.2:700
Cd44-mRNA	0.0951	0.114	-0.128	0.319	1.07	0.915	1.25	0.428	1	loglinear	MET & EMT Signaling, Partially Reprogrammed, Pluripotency Markers & Regulators	NM_009851.2:506
Tgfb1-mRNA	0.0571	0.0701	-0.0803	0.194	1.04	0.946	1.14	0.439	1	loglinear	Cell Cycle, Endodermal Lineage, Hippo Signaling, MAPK Signaling, Senescence & Quiescence, TGF-beta Signaling	NM_011577.1:1470
Rgs4-mRNA	-0.807	1	-2.77	1.16	0.571	0.147	2.23	0.443	1	lm.nb	Mesodermal Lineage, MET & EMT Signaling	NM_009062.3:544
Socs5-mRNA	-0.133	0.166	-0.457	0.192	0.912	0.728	1.14	0.447	1	loglinear	JAK-STAT Signaling	NM_019654.2:1470
Rapgef2-mRNA	-0.0856	0.107	-0.296	0.125	0.942	0.815	1.09	0.448	1	loglinear	MAPK Signaling	NM_001099624.2:1644
Egln1-mRNA	-0.0951	0.122	-0.333	0.143	0.936	0.794	1.1	0.456	1	loglinear	Hypoxia Response, Na.QZ.ve State, Oxidative Stress Response	NM_053207.2:1302
Igfbp3-mRNA	-0.466	0.606	-1.65	0.722	0.724	0.318	1.65	0.464	1	lm.nb	Glucose Metabolism, MET & EMT Signaling, Senescence & Quiescence	NM_008343.2:766
Lhx1-mRNA	-0.447	0.591	-1.61	0.71	0.733	0.329	1.64	0.47	1	lm.nb	Ectodermal Lineage, Endodermal Lineage, Mesodermal Lineage	NM_008498.2:1775
Fgf4-mRNA	-0.118	0.157	-0.427	0.191	0.921	0.744	1.14	0.475	1	loglinear	Endodermal Lineage, MAPK Signaling, Na.QZ.ve State, PI3K-AKT Signaling	NM_010202.6:608
Hdac3-mRNA	0.0818	0.11	-0.135	0.298	1.06	0.911	1.23	0.48	1	loglinear	Epigenetic Modification, HOX Gene Activation, Notch Signaling	NM_010411.2:1025
Cdk7-mRNA	-0.0689	0.0944	-0.254	0.116	0.953	0.839	1.08	0.486	1	loglinear	Cell Cycle, Epigenetic Modification	NM_009874.3:412
Tsg101-mRNA	0.0489	0.0673	-0.0829	0.181	1.03	0.944	1.13	0.488	1	loglinear	Autophagy	NM_021884.3:1076
Elovl1-mRNA	0.0585	0.0814	-0.101	0.218	1.04	0.932	1.16	0.493	1	loglinear	Fatty Acid Metabolism	NM_019422.2:420
Mad2l2-mRNA	-0.129	0.188	-0.497	0.239	0.914	0.709	1.18	0.51	1	lm.nb	Cell Cycle, MET & EMT Signaling	NM_027985.2:565
Eef1a1-mRNA	0.0377	0.055	-0.07	0.145	1.03	0.953	1.11	0.512	1	loglinear	Autophagy	NM_010106.2:398
Suv39h2-mRNA	-0.115	0.169	-0.446	0.217	0.924	0.734	1.16	0.517	1	lm.nb	Epigenetic Modification	NM_022724.3:815
Mapk1-mRNA	-0.05	0.0741	-0.195	0.0952	0.966	0.873	1.07	0.519	1	loglinear	MAPK Signaling	NM_011949.3:1210
Leo1-mRNA	0.0726	0.109	-0.142	0.287	1.05	0.906	1.22	0.526	1	loglinear	Endodermal Lineage, Epigenetic Modification	NM_001039522.1:78
Rad1-mRNA	-0.0702	0.106	-0.279	0.138	0.952	0.824	1.1	0.528	1	loglinear	Senescence & Quiescence	NM_011232.2:406
Ppp2r5c-mRNA	0.064	0.0971	-0.126	0.254	1.05	0.916	1.19	0.528	1	loglinear	PI3K-AKT Signaling, Pluripotency Markers & Regulators	NM_001135001.1:1400
Epb41l5-mRNA	-0.216	0.328	-0.86	0.428	0.861	0.551	1.35	0.529	1	lm.nb	Cytoskeletal Reorganization, Endodermal Lineage, Mesodermal Lineage, MET & EMT Signaling	NM_001113416.1:362
Aplnr-mRNA	-0.322	0.511	-1.32	0.679	0.8	0.4	1.6	0.546	1	lm.nb	Mesodermal Lineage	NM_011784.3:880
Nfe2l2-mRNA	0.0401	0.0687	-0.0946	0.175	1.03	0.937	1.13	0.576	1	loglinear	AP-1 Signaling, Mesodermal Lineage, Oxidative Stress Response	NM_010902.3:1665
Cbr4-mRNA	-0.0744	0.129	-0.328	0.179	0.95	0.797	1.13	0.581	1	loglinear	Fatty Acid Metabolism	NM_145595.2:584
Ivd-mRNA	-0.0703	0.122	-0.31	0.169	0.952	0.807	1.12	0.581	1	loglinear	Amino Acid Metabolism	NM_019826.3:626
Wdr5-mRNA	-0.0601	0.106	-0.267	0.147	0.959	0.831	1.11	0.586	1	loglinear	Epigenetic Modification, Glucose Metabolism, HOX Gene Activation	NM_080848.2:715
Map3k12-mRNA	-0.218	0.386	-0.974	0.539	0.86	0.509	1.45	0.588	1	lm.nb	Epigenetic Modification, MAPK Signaling	NM_001163643.1:1226
Nlk-mRNA	0.0616	0.109	-0.153	0.276	1.04	0.9	1.21	0.589	1	loglinear	Ectodermal Lineage, MAPK Signaling, Mesodermal Lineage, Pluripotency Markers & Regulators	NM_008702.3:2545
Srf-mRNA	-0.139	0.249	-0.627	0.35	0.908	0.648	1.27	0.593	1	lm.nb	Cytoskeletal Reorganization, MAPK Signaling, Mesodermal Lineage, MET & EMT Signaling	NM_020493.2:1285
Hey1-mRNA	0.444	0.8	-1.12	2.01	1.36	0.459	4.03	0.594	1	lm.nb	Mesodermal Lineage, MET & EMT Signaling, Notch Signaling	NM_010423.2:496
Stat1-mRNA	-0.0706	0.13	-0.326	0.184	0.952	0.798	1.14	0.602	1	loglinear	Endodermal Lineage, JAK-STAT Signaling, Notch Signaling	NM_009283.3:1590
Tert-mRNA	-0.149	0.28	-0.698	0.401	0.902	0.617	1.32	0.611	1	lm.nb	Pluripotency Markers & Regulators	NM_009354.1:2162
Gdf3-mRNA	-0.101	0.194	-0.481	0.279	0.932	0.717	1.21	0.616	1	lm.nb	Endodermal Lineage, Mesodermal Lineage, Na.QZ.ve State	NM_008108.4:335
Sdcbp-mRNA	-0.056	0.109	-0.27	0.158	0.962	0.829	1.12	0.622	1	loglinear	Cytoskeletal Reorganization, Ectodermal Lineage, MET & EMT Signaling	NM_001098227.1:158
Fn1-mRNA	-0.0922	0.182	-0.449	0.265	0.938	0.733	1.2	0.626	1	lm.nb	Cytoskeletal Reorganization, Endodermal Lineage, Integrin Signaling, PI3K-AKT Signaling	NM_010233.1:2627
Dynll2-mRNA	0.0286	0.0572	-0.0836	0.141	1.02	0.944	1.1	0.63	1	loglinear	Apoptosis, Autophagy	NM_026556.4:434
Klf5-mRNA	0.0647	0.131	-0.191	0.321	1.05	0.876	1.25	0.634	1	lm.nb	Mesodermal Lineage, Na.QZ.ve State	NM_009769.4:1305
Pou5f1-mRNA	0.159	0.322	-0.472	0.79	1.12	0.721	1.73	0.635	1	lm.nb	Pluripotency Markers & Regulators	NM_013633.2:735
Yy1-mRNA	-0.045	0.0924	-0.226	0.136	0.969	0.855	1.1	0.639	1	loglinear	HOX Gene Activation	NM_009537.3:760
Ppp5c-mRNA	-0.0786	0.161	-0.395	0.238	0.947	0.761	1.18	0.639	1	lm.nb	Epigenetic Modification, MAPK Signaling, Oxidative Stress Response	NM_011155.2:925
Acly-mRNA	0.0522	0.107	-0.159	0.263	1.04	0.896	1.2	0.64	1	loglinear	Fatty Acid Metabolism, Pluripotency Markers & Regulators	NM_001199296.1:1397
Nfya-mRNA	-0.0638	0.138	-0.335	0.207	0.957	0.793	1.15	0.657	1	loglinear	Pluripotency Markers & Regulators	NM_001110832.1:500
Smad4-mRNA	-0.0663	0.151	-0.362	0.23	0.955	0.778	1.17	0.672	1	loglinear	TGF-beta Signaling	NM_008540.2:852
Csnk2a2-mRNA	-0.0346	0.0801	-0.192	0.122	0.976	0.876	1.09	0.677	1	loglinear	Autophagy	NM_009974.3:1066
Aldh7a1-mRNA	-0.288	0.672	-1.61	1.03	0.819	0.329	2.04	0.68	1	lm.nb	Amino Acid Metabolism, Fatty Acid Metabolism	NM_001127338.1:1130
Eif2s1-mRNA	0.0355	0.0845	-0.13	0.201	1.02	0.914	1.15	0.686	1	loglinear	Apoptosis, Autophagy, Oxidative Stress Response	NM_026114.3:665
Dlg3-mRNA	-0.0896	0.223	-0.526	0.347	0.94	0.694	1.27	0.698	1	lm.nb	Hippo Signaling	NM_001177778.1:2586
Mapkap1-mRNA	0.0576	0.148	-0.232	0.348	1.04	0.851	1.27	0.707	1	loglinear	Cytoskeletal Reorganization, mTOR Signaling, Oxidative Stress Response	NM_177345.3:1120
Scd1-mRNA	-0.0967	0.257	-0.601	0.407	0.935	0.659	1.33	0.717	1	lm.nb	Fatty Acid Metabolism	NM_009127.4:540
Tgfbi-mRNA	-0.0455	0.126	-0.293	0.202	0.969	0.816	1.15	0.728	1	lm.nb	MET & EMT Signaling	NM_009369.4:1295
Il15-mRNA	-0.105	0.296	-0.685	0.475	0.93	0.622	1.39	0.732	1	lm.nb	JAK-STAT Signaling, MET & EMT Signaling	NM_008357.2:854
Fzd9-mRNA	-0.139	0.42	-0.962	0.684	0.908	0.513	1.61	0.748	1	lm.nb	Hippo Signaling, mTOR Signaling, Pluripotency Markers & Regulators	NM_010246.1:745
Ube2d1-mRNA	0.036	0.121	-0.202	0.274	1.03	0.87	1.21	0.774	1	loglinear	Hypoxia Response, Senescence & Quiescence, TGF-beta Signaling	NM_145420.2:380
Csnk1g3-mRNA	-0.037	0.138	-0.308	0.234	0.975	0.808	1.18	0.796	1	loglinear	Hedgehog Signaling	NM_152809.2:1460
Rest-mRNA	0.0267	0.114	-0.196	0.25	1.02	0.873	1.19	0.82	1	loglinear	Epigenetic Modification, Na.QZ.ve State, Oxidative Stress Response, Pluripotency Markers & Regulators	NM_011263.1:885
Tor1a-mRNA	-0.027	0.12	-0.263	0.209	0.981	0.834	1.16	0.828	1	loglinear	Oxidative Stress Response	NM_144884.2:246
Dgkk-mRNA	-0.0863	0.395	-0.861	0.688	0.942	0.551	1.61	0.833	1	lm.nb	Oxidative Stress Response	NM_177914.3:1220
Phf2-mRNA	-0.0276	0.131	-0.284	0.229	0.981	0.821	1.17	0.838	1	loglinear	Epigenetic Modification	NM_011078.3:628
Mat1a-mRNA	-0.181	0.863	-1.87	1.51	0.882	0.273	2.85	0.84	1	lm.nb	Amino Acid Metabolism	NM_133653.3:1010
Mcee-mRNA	0.0166	0.0932	-0.166	0.199	1.01	0.891	1.15	0.863	1	loglinear	Fatty Acid Metabolism	NM_028626.1:136
Rasgrp1-mRNA	-0.0271	0.166	-0.352	0.298	0.981	0.783	1.23	0.874	1	lm.nb	Integrin Signaling, MAPK Signaling	NM_011246.2:416
Snai2-mRNA	-0.158	0.966	-2.05	1.74	0.897	0.241	3.33	0.874	1	lm.nb	Epigenetic Modification, Hippo Signaling, Mesodermal Lineage, MET & EMT Signaling	NM_011415.2:815
Atp6v1d-mRNA	0.0168	0.105	-0.189	0.223	1.01	0.877	1.17	0.877	1	loglinear	mTOR Signaling	NM_023721.2:408
Prkar1a-mRNA	0.019	0.133	-0.242	0.28	1.01	0.846	1.21	0.89	1	lm.nb	Hedgehog Signaling, Mesodermal Lineage	NM_001313973.2:1270
Map2k4-mRNA	0.0185	0.132	-0.241	0.278	1.01	0.846	1.21	0.892	1	lm.nb	MAPK Signaling, Pluripotency Markers & Regulators, Senescence & Quiescence	NM_009157.4:928
Nfatc3-mRNA	0.0174	0.134	-0.245	0.28	1.01	0.844	1.21	0.9	1	loglinear	MAPK Signaling, Senescence & Quiescence	NM_010901.2:2260
Lefty2-mRNA	-0.0183	0.167	-0.346	0.31	0.987	0.787	1.24	0.916	1	loglinear	Mesodermal Lineage, Na.QZ.ve State, Pluripotency Markers & Regulators, TGF-beta Signaling	NM_177099.4:1151
Bmpr1a-mRNA	0.0191	0.178	-0.33	0.368	1.01	0.796	1.29	0.917	1	lm.nb	Ectodermal Lineage, Endodermal Lineage, Hippo Signaling, Mesodermal Lineage, Pluripotency Markers & Regulators, TGF-beta Signaling	NM_009758.4:1790
Stag1-mRNA	0.0128	0.142	-0.265	0.29	1.01	0.832	1.22	0.93	1	lm.nb	Cell Cycle	NM_009282.3:3058
Mtmr4-mRNA	0.00869	0.101	-0.19	0.207	1.01	0.877	1.15	0.934	1	loglinear	Autophagy, TGF-beta Signaling	NM_001357901.1:3130
Trim33-mRNA	0.013	0.17	-0.321	0.347	1.01	0.8	1.27	0.941	1	lm.nb	Ectodermal Lineage, TGF-beta Signaling	NM_001079830.2:2612
Arntl-mRNA	0.0164	0.239	-0.452	0.484	1.01	0.731	1.4	0.947	1	lm.nb	Oxidative Stress Response	NM_007489.3:1519
Pdhb-mRNA	-0.00489	0.087	-0.175	0.166	0.997	0.886	1.12	0.957	1	loglinear	Amino Acid Metabolism, Glucose Metabolism, Hypoxia Response	NM_024221.3:845
Jarid2-mRNA	-0.00564	0.146	-0.292	0.28	0.996	0.817	1.21	0.97	1	loglinear	Endodermal Lineage, Epigenetic Modification, Mesodermal Lineage, Pluripotency Markers & Regulators	NM_021878.2:2160
Zfp3-mRNA	0.00543	0.208	-0.403	0.414	1	0.756	1.33	0.98	1	lm.nb	Primed State	NM_177565.3:306
Ctnna1-mRNA	-0.00286	0.118	-0.235	0.229	0.998	0.85	1.17	0.981	1	loglinear	Cytoskeletal Reorganization, Hippo Signaling	NM_009818.1:155
Jak1-mRNA	-0.00152	0.148	-0.291	0.288	0.999	0.817	1.22	0.992	1	loglinear	JAK-STAT Signaling	NM_146145.2:932
Kifc3-mRNA	1.16E-15	0.244	-0.479	0.479	1	0.717	1.39	1	1	lm.nb	Ectodermal Lineage	NM_001145831.1:1952
