# Supplementary material for: Propranolol treatment during repetitive mild traumatic brain injuries induces transcriptomic changes in the bone marrow of mice
Source: Front Neurosci. 2023 Sep 12;17:1219941. doi: 10.3389/fnins.2023.1219941 (PMC10561692; doi:10.3389/fnins.2023.1219941)
Supplement: Supplementary file 6 [file Data_Sheet_6.csv]

	Log2 fold change	std error (log2)	Lower confidence limit (log2)	Upper confidence limit (log2)	Linear fold change	Lower confidence limit (linear)	Upper confidence limit (linear)	P-value	BONF.p.value	method	Gene.sets	probe.ID
Cul1-mRNA	-0.604	0.0394	-0.681	-0.527	0.658	0.624	0.694	3.25E-07	0.000199	loglinear	Cell Cycle, Hedgehog Signaling, Notch Signaling, TGF-beta Signaling	NM_012042.3:919
Gcdh-mRNA	-0.924	0.0696	-1.06	-0.788	0.527	0.479	0.579	9.90E-07	0.000605	loglinear	Amino Acid Metabolism, Fatty Acid Metabolism	NM_008097.2:485
Itgb1-mRNA	-0.422	0.0337	-0.488	-0.356	0.747	0.713	0.782	1.56E-06	0.000953	loglinear	Cytoskeletal Reorganization, MET & EMT Signaling, PI3K-AKT Signaling	NM_010578.1:1855
Sorbs1-mRNA	-1.91	0.165	-2.23	-1.59	0.266	0.213	0.333	2.77E-06	0.00169	lm.nb	Glucose Metabolism	NM_009166.3:2075
Tsc22d1-mRNA	-1.21	0.106	-1.42	-1	0.432	0.374	0.499	3.16E-06	0.00193	loglinear	Ectodermal Lineage	NM_207652.2:1856
E2f4-mRNA	-1.44	0.131	-1.69	-1.18	0.37	0.309	0.442	4.27E-06	0.00261	lm.nb	Cell Cycle, Senescence & Quiescence, TGF-beta Signaling	NM_148952.1:1204
Brd7-mRNA	-0.554	0.0522	-0.657	-0.452	0.681	0.634	0.731	5.39E-06	0.0033	loglinear	Epigenetic Modification	NM_012047.2:1230
Eif4e2-mRNA	-0.447	0.043	-0.531	-0.363	0.733	0.692	0.778	6.29E-06	0.00384	loglinear	Hypoxia Response, mTOR Signaling, PI3K-AKT Signaling	NM_001039169.1:870
Jak2-mRNA	-1.3	0.129	-1.55	-1.05	0.406	0.341	0.484	8.21E-06	0.00502	lm.nb	JAK-STAT Signaling	NM_008413.2:1049
Mark3-mRNA	-0.935	0.0954	-1.12	-0.748	0.523	0.46	0.595	9.87E-06	0.00603	loglinear	Cytoskeletal Reorganization	NM_022801.4:620
Cdc6-mRNA	-1.65	0.174	-1.99	-1.31	0.318	0.251	0.403	1.23E-05	0.00751	lm.nb	Cell Cycle	NM_011799.2:1206
Ppp2r5b-mRNA	-1.76	0.187	-2.12	-1.39	0.296	0.229	0.381	1.33E-05	0.00815	lm.nb	PI3K-AKT Signaling	NM_198168.3:1112
Cir1-mRNA	-1.02	0.109	-1.24	-0.808	0.492	0.425	0.571	1.38E-05	0.00846	loglinear	Notch Signaling	NM_025854.3:1079
Tnrc6a-mRNA	-1.31	0.14	-1.58	-1.03	0.404	0.334	0.488	1.39E-05	0.0085	lm.nb	Notch Signaling, Senescence & Quiescence	NM_144925.3:1550
Amd1/2-mRNA	-0.501	0.0538	-0.606	-0.396	0.707	0.657	0.76	1.43E-05	0.00874	loglinear	Amino Acid Metabolism	NM_009665.5:865
Ddit3-mRNA	-1.43	0.155	-1.74	-1.13	0.37	0.3	0.457	1.50E-05	0.00914	loglinear	Apoptosis, MAPK Signaling	NM_007837.3:255
Prkab1-mRNA	-1.04	0.113	-1.26	-0.822	0.485	0.416	0.566	1.51E-05	0.00923	loglinear	Autophagy, mTOR Signaling	NM_031869.2:511
St3gal6-mRNA	-1.82	0.199	-2.21	-1.43	0.282	0.215	0.37	1.61E-05	0.00985	lm.nb	Notch Signaling	NM_018784.2:1252
Tbk1-mRNA	-0.887	0.101	-1.08	-0.69	0.541	0.472	0.62	2.14E-05	0.0131	loglinear	Autophagy	NM_019786.4:440
Stam-mRNA	-0.914	0.104	-1.12	-0.71	0.531	0.461	0.611	2.18E-05	0.0133	loglinear	JAK-STAT Signaling	NM_011484.2:1064
Chuk-mRNA	-0.789	0.0903	-0.965	-0.612	0.579	0.512	0.654	2.30E-05	0.0141	loglinear	Apoptosis, MAPK Signaling, mTOR Signaling, Oxidative Stress Response, PI3K-AKT Signaling	NM_001162410.1:222
Rac1-mRNA	0.866	0.0993	0.671	1.06	1.82	1.59	2.09	2.35E-05	0.0143	loglinear	Cytoskeletal Reorganization, MAPK Signaling, MET & EMT Signaling, PI3K-AKT Signaling	NM_009007.2:265
Paxip1-mRNA	-0.818	0.0961	-1.01	-0.63	0.567	0.498	0.646	2.78E-05	0.017	loglinear	Epigenetic Modification, HOX Gene Activation	NM_018878.2:2500
Atp6v1g1-mRNA	-0.568	0.0673	-0.7	-0.436	0.675	0.616	0.739	2.98E-05	0.0182	loglinear	mTOR Signaling	NM_024173.1:195
Glul-mRNA	-0.663	0.0791	-0.818	-0.508	0.631	0.567	0.703	3.10E-05	0.019	loglinear	Amino Acid Metabolism, Glutamine Metabolism	NM_008131.3:466
Ttc14-mRNA	-1.08	0.129	-1.33	-0.823	0.475	0.398	0.565	3.22E-05	0.0197	loglinear	Ectodermal Lineage	NM_001290500.1:660
Gadd45a-mRNA	-0.717	0.086	-0.885	-0.548	0.608	0.541	0.684	3.24E-05	0.0198	loglinear	Apoptosis, Cell Cycle, MAPK Signaling, MET & EMT Signaling, Senescence & Quiescence	NM_007836.1:184
Ikbkg-mRNA	-0.694	0.0836	-0.858	-0.531	0.618	0.552	0.692	3.34E-05	0.0204	loglinear	Apoptosis, MAPK Signaling, PI3K-AKT Signaling	NM_178590.2:525
Ppp2r1b-mRNA	-1.12	0.135	-1.39	-0.855	0.46	0.383	0.553	3.39E-05	0.0207	loglinear	Glucose Metabolism, Hippo Signaling, PI3K-AKT Signaling, Pluripotency Markers & Regulators, TGF-beta Signaling	NM_028614.3:116
Nf2-mRNA	-1.06	0.128	-1.31	-0.809	0.48	0.403	0.571	3.40E-05	0.0208	lm.nb	Cytoskeletal Reorganization, Ectodermal Lineage, Hippo Signaling	NM_001252252.1:2016
Ppp3cb-mRNA	-0.94	0.114	-1.16	-0.717	0.521	0.447	0.608	3.46E-05	0.0211	loglinear	MAPK Signaling, Senescence & Quiescence	NM_008914.1:290
Atf2-mRNA	-0.503	0.0609	-0.623	-0.384	0.705	0.649	0.766	3.46E-05	0.0211	loglinear	AP-1 Signaling, Epigenetic Modification, MAPK Signaling, PI3K-AKT Signaling	NM_001284371.1:1392
Wdr70-mRNA	-0.827	0.101	-1.02	-0.63	0.564	0.491	0.646	3.64E-05	0.0222	loglinear	Epigenetic Modification	NM_001081402.1:786
Prdx3-mRNA	-1.11	0.137	-1.38	-0.844	0.463	0.384	0.557	3.87E-05	0.0237	lm.nb	Oxidative Stress Response	NM_007452.2:496
Pik3r1-mRNA	-1.2	0.148	-1.49	-0.909	0.436	0.356	0.533	4.01E-05	0.0245	lm.nb	PI3K-AKT Signaling	NM_001024955.2:1190
Asf1a-mRNA	-0.738	0.0917	-0.918	-0.559	0.599	0.529	0.679	4.16E-05	0.0254	loglinear	Senescence & Quiescence	NM_025541.3:435
Vdac2-mRNA	-0.42	0.0522	-0.522	-0.317	0.748	0.696	0.802	4.22E-05	0.0258	loglinear	Senescence & Quiescence	NM_011695.2:288
Ift140-mRNA	-0.744	0.0929	-0.926	-0.562	0.597	0.526	0.678	4.35E-05	0.0266	loglinear	Hedgehog Signaling	NM_134126.3:1828
Tbce-mRNA	-0.939	0.118	-1.17	-0.707	0.522	0.444	0.613	4.61E-05	0.0282	loglinear	Cytoskeletal Reorganization	NM_178337.2:225
Nisch-mRNA	-1.1	0.139	-1.38	-0.831	0.465	0.385	0.562	4.66E-05	0.0284	lm.nb	Cytoskeletal Reorganization, Glucose Metabolism	NM_022656.2:1502
Slc3a2-mRNA	-0.988	0.127	-1.24	-0.739	0.504	0.424	0.599	5.42E-05	0.0331	lm.nb	Amino Acid Metabolism, mTOR Signaling	NM_008577.4:1150
Chek2-mRNA	-0.844	0.109	-1.06	-0.63	0.557	0.48	0.646	5.60E-05	0.0342	loglinear	Cell Cycle, Senescence & Quiescence	NM_016681.3:790
Rb1cc1-mRNA	-1.1	0.142	-1.37	-0.816	0.468	0.386	0.568	5.78E-05	0.0353	loglinear	Autophagy	NM_009826.4:497
Ranbp2-mRNA	-0.609	0.0792	-0.764	-0.454	0.656	0.589	0.73	5.80E-05	0.0355	loglinear	Glucose Metabolism	NM_011240.3:1376
Ehbp1l1-mRNA	-1.03	0.135	-1.29	-0.765	0.49	0.408	0.588	6.19E-05	0.0378	loglinear	Cytoskeletal Reorganization	NM_001114597.1:4686
Ccnb2-mRNA	-1.17	0.154	-1.47	-0.865	0.445	0.361	0.549	6.41E-05	0.0392	lm.nb	Cell Cycle, Cytoskeletal Reorganization, Senescence & Quiescence	NM_007630.2:280
Scly-mRNA	-1.14	0.15	-1.43	-0.845	0.454	0.37	0.557	6.41E-05	0.0392	lm.nb	Amino Acid Metabolism	NM_016717.3:585
Gsk3a-mRNA	-0.461	0.0608	-0.58	-0.342	0.727	0.669	0.789	6.44E-05	0.0393	loglinear	Epigenetic Modification, Glucose Metabolism	NM_001031667.1:673
Ctbp1-mRNA	-0.801	0.106	-1.01	-0.593	0.574	0.497	0.663	6.63E-05	0.0405	loglinear	Ectodermal Lineage, Epigenetic Modification, Notch Signaling, Pluripotency Markers & Regulators	NM_013502.3:425
Anapc1-mRNA	-0.485	0.0648	-0.612	-0.358	0.715	0.654	0.78	7.04E-05	0.043	loglinear	Cell Cycle, Senescence & Quiescence	NM_008569.2:908
Usp7-mRNA	-1.02	0.138	-1.29	-0.755	0.492	0.408	0.593	7.29E-05	0.0445	lm.nb	Epigenetic Modification, Glucose Metabolism	NM_001003918.2:2140
Nrf1-mRNA	-0.751	0.101	-0.949	-0.553	0.594	0.518	0.682	7.36E-05	0.0449	loglinear	AP-1 Signaling	NM_010938.3:570
Adam10-mRNA	-0.951	0.131	-1.21	-0.694	0.517	0.433	0.618	8.76E-05	0.0535	lm.nb	Notch Signaling	NM_007399.4:686
Map3k7-mRNA	-0.949	0.132	-1.21	-0.69	0.518	0.433	0.62	9.35E-05	0.0571	lm.nb	Autophagy, Epigenetic Modification, MAPK Signaling, Pluripotency Markers & Regulators	NM_009316.1:822
Fzr1-mRNA	-1.58	0.221	-2.01	-1.15	0.334	0.247	0.451	9.52E-05	0.0582	lm.nb	Cell Cycle, Senescence & Quiescence	NM_019757.1:641
Limd1-mRNA	-0.945	0.132	-1.2	-0.686	0.519	0.434	0.621	9.65E-05	0.0589	lm.nb	Cytoskeletal Reorganization, Hippo Signaling, Hypoxia Response	NM_013860.2:1010
Fbxo5-mRNA	-1.26	0.177	-1.6	-0.91	0.419	0.329	0.532	0.000101	0.0616	lm.nb	Cytoskeletal Reorganization	NM_025995.2:475
Xpo1-mRNA	-0.429	0.0604	-0.548	-0.311	0.743	0.684	0.806	0.000102	0.0621	loglinear	TGF-beta Signaling	NM_134014.3:1904
Pan2-mRNA	-0.813	0.115	-1.04	-0.587	0.569	0.487	0.666	0.000107	0.0656	loglinear	Ectodermal Lineage	NM_001252326.1:898
Kif23-mRNA	-0.96	0.137	-1.23	-0.692	0.514	0.427	0.619	0.000109	0.0668	loglinear	Cytoskeletal Reorganization	NM_024245.3:2705
Mier1-mRNA	-0.69	0.0988	-0.884	-0.497	0.62	0.542	0.709	0.000114	0.0696	loglinear	Epigenetic Modification	NM_001039081.2:450
Slc7a5-mRNA	-1.68	0.242	-2.15	-1.2	0.313	0.225	0.434	0.000119	0.073	lm.nb	Amino Acid Metabolism, mTOR Signaling	NM_011404.3:780
Nup133-mRNA	-0.933	0.136	-1.2	-0.667	0.524	0.436	0.63	0.000128	0.0781	lm.nb	Glucose Metabolism	NM_172288.2:3154
Ppt2-mRNA	-0.708	0.106	-0.915	-0.501	0.612	0.53	0.707	0.000152	0.0927	loglinear	Fatty Acid Metabolism	NM_019441.4:580
Tubb2a-mRNA	-0.787	0.117	-1.02	-0.557	0.579	0.494	0.68	0.000152	0.0931	loglinear	Autophagy, Cytoskeletal Reorganization, Hedgehog Signaling	NM_009450.2:1380
Acaca-mRNA	-0.634	0.0946	-0.819	-0.448	0.645	0.567	0.733	0.000153	0.0933	loglinear	Fatty Acid Metabolism, Mesodermal Lineage	NM_133360.2:745
Mcm3-mRNA	-0.728	0.109	-0.943	-0.514	0.604	0.52	0.7	0.00016	0.0978	loglinear	Cell Cycle	NM_008563.2:1627
Gabarapl2-mRNA	-0.831	0.126	-1.08	-0.584	0.562	0.474	0.667	0.00017	0.104	loglinear	Autophagy	NM_026693.5:125
Pdhb-mRNA	-0.574	0.087	-0.744	-0.403	0.672	0.597	0.756	0.00017	0.104	loglinear	Amino Acid Metabolism, Glucose Metabolism, Hypoxia Response	NM_024221.3:845
Lin9-mRNA	-0.705	0.107	-0.915	-0.495	0.613	0.53	0.71	0.000172	0.105	loglinear	Senescence & Quiescence	NM_175186.4:690
Pccb-mRNA	-1.03	0.156	-1.33	-0.722	0.49	0.397	0.606	0.000172	0.105	lm.nb	Fatty Acid Metabolism	NM_025835.2:344
Pcna-mRNA	-0.701	0.107	-0.911	-0.492	0.615	0.532	0.711	0.000177	0.108	loglinear	Cell Cycle, Oxidative Stress Response	NM_011045.2:590
Ctnnb1-mRNA	-0.489	0.0747	-0.635	-0.342	0.713	0.644	0.789	0.000179	0.11	loglinear		NM_007614.3:452
Stx17-mRNA	-0.895	0.138	-1.17	-0.623	0.538	0.446	0.649	0.000195	0.119	loglinear	Autophagy	NM_026343.2:880
Phf1-mRNA	-1.01	0.158	-1.32	-0.699	0.497	0.401	0.616	0.000213	0.13	lm.nb	Epigenetic Modification	NM_009343.2:1338
Rasa1-mRNA	-0.682	0.107	-0.892	-0.472	0.623	0.539	0.721	0.000219	0.134	loglinear	Cytoskeletal Reorganization, MAPK Signaling	NM_145452.3:1805
Atm-mRNA	-0.775	0.123	-1.02	-0.535	0.584	0.495	0.69	0.000227	0.139	loglinear	Apoptosis, Autophagy, Cell Cycle, Epigenetic Modification, Senescence & Quiescence	NM_007499.2:5543
Cbx4-mRNA	-0.881	0.14	-1.16	-0.607	0.543	0.449	0.657	0.000233	0.142	lm.nb	Senescence & Quiescence	NM_007625.2:935
Pttg1-mRNA	-1.05	0.166	-1.37	-0.722	0.484	0.386	0.606	0.000233	0.142	lm.nb	Cell Cycle	NM_001131054.1:288
Pdpk1-mRNA	-0.713	0.113	-0.935	-0.491	0.61	0.523	0.712	0.000234	0.143	loglinear	Apoptosis, Autophagy, Cytoskeletal Reorganization, Integrin Signaling, mTOR Signaling, PI3K-AKT Signaling	NM_001080773.2:856
Rps6kb1-mRNA	-0.855	0.136	-1.12	-0.588	0.553	0.46	0.665	0.000238	0.145	loglinear	Autophagy, Hypoxia Response, mTOR Signaling, PI3K-AKT Signaling, TGF-beta Signaling	NM_001114334.1:533
Becn1-mRNA	-0.47	0.075	-0.617	-0.323	0.722	0.652	0.799	0.000242	0.148	loglinear	Autophagy, Oxidative Stress Response	NM_019584.4:175
Smarcad1-mRNA	-0.484	0.0778	-0.636	-0.331	0.715	0.643	0.795	0.000255	0.156	loglinear	Epigenetic Modification, Pluripotency Markers & Regulators	NM_007958.1:930
Seh1l-mRNA	-0.301	0.0487	-0.397	-0.206	0.812	0.76	0.867	0.000266	0.163	loglinear	mTOR Signaling	NM_001039088.1:312
Mapk1-mRNA	-0.457	0.0741	-0.602	-0.312	0.728	0.659	0.806	0.000268	0.164	loglinear	MAPK Signaling	NM_011949.3:1210
Map4k4-mRNA	-0.865	0.141	-1.14	-0.59	0.549	0.454	0.665	0.000273	0.167	lm.nb	MAPK Signaling, Senescence & Quiescence	NM_008696.2:3425
Tfdp2-mRNA	-2.45	0.399	-3.23	-1.67	0.183	0.106	0.315	0.000277	0.169	lm.nb	Apoptosis, Cell Cycle, Notch Signaling, Senescence & Quiescence, TGF-beta Signaling	NM_178667.4:754
Son-mRNA	-0.662	0.108	-0.874	-0.451	0.632	0.546	0.732	0.00028	0.171	loglinear	Cytoskeletal Reorganization	NM_019973.1:5545
Rae1-mRNA	-0.687	0.113	-0.908	-0.467	0.621	0.533	0.724	0.000287	0.175	loglinear	Cytoskeletal Reorganization, Glucose Metabolism	NM_175112.5:312
Sav1-mRNA	-0.73	0.12	-0.965	-0.495	0.603	0.512	0.71	0.000294	0.179	loglinear	Hippo Signaling	NM_022028.2:1070
Prkch-mRNA	-1.19	0.196	-1.58	-0.807	0.438	0.336	0.571	0.000296	0.181	lm.nb	Pluripotency Markers & Regulators	NM_008856.3:730
Cdk8-mRNA	-0.721	0.119	-0.955	-0.488	0.607	0.516	0.713	0.000307	0.188	loglinear	Notch Signaling, TGF-beta Signaling	NM_153599.4:850
Ccs-mRNA	-0.64	0.106	-0.847	-0.432	0.642	0.556	0.741	0.000307	0.188	loglinear	Oxidative Stress Response	XM_006531645.1:185
Gfap-mRNA	-2.11	0.35	-2.79	-1.42	0.232	0.144	0.373	0.000316	0.193	lm.nb	Autophagy, Cytoskeletal Reorganization, JAK-STAT Signaling, Somatic Cell Type Markers	NM_001131020.1:610
Tacc3-mRNA	-1.07	0.179	-1.42	-0.716	0.478	0.375	0.609	0.000335	0.205	lm.nb	Notch Signaling	NM_001040435.2:778
Chek1-mRNA	-0.728	0.122	-0.967	-0.488	0.604	0.512	0.713	0.00034	0.207	loglinear	Cell Cycle, Epigenetic Modification, Senescence & Quiescence	NM_007691.5:1220
Kdm1a-mRNA	-0.469	0.0788	-0.624	-0.315	0.722	0.649	0.804	0.00034	0.208	loglinear	Epigenetic Modification, MET & EMT Signaling	NM_001356567.1:495
Cdk7-mRNA	-0.561	0.0944	-0.746	-0.376	0.678	0.596	0.77	0.000343	0.209	loglinear	Cell Cycle, Epigenetic Modification	NM_009874.3:412
Ino80-mRNA	-0.733	0.123	-0.975	-0.492	0.601	0.509	0.711	0.000343	0.21	loglinear	Cytoskeletal Reorganization	NM_026574.3:1760
Bcl2l1-mRNA	-1.56	0.263	-2.08	-1.05	0.338	0.237	0.484	0.000345	0.211	lm.nb	Apoptosis, Autophagy, JAK-STAT Signaling, PI3K-AKT Signaling	NM_009743.4:200
Sirt2-mRNA	-0.582	0.0983	-0.775	-0.389	0.668	0.585	0.763	0.000353	0.216	loglinear	Epigenetic Modification, Oxidative Stress Response	NM_022432.4:435
Rap1a-mRNA	-0.383	0.0647	-0.51	-0.256	0.767	0.702	0.838	0.000357	0.218	loglinear	Integrin Signaling, MAPK Signaling	NM_145541.5:298
Rnf2-mRNA	-0.374	0.0634	-0.499	-0.25	0.771	0.708	0.841	0.000362	0.221	loglinear	Epigenetic Modification, Senescence & Quiescence	NM_011277.1:680
Add1-mRNA	-0.837	0.142	-1.12	-0.558	0.56	0.462	0.679	0.000367	0.224	loglinear	Apoptosis, Cytoskeletal Reorganization	NM_001024458.3:745
Ldb1-mRNA	-0.637	0.108	-0.85	-0.425	0.643	0.555	0.745	0.000373	0.228	loglinear	Epigenetic Modification	NM_010697.1:1050
Ubap1-mRNA	-0.505	0.0862	-0.674	-0.336	0.704	0.627	0.792	0.000376	0.23	loglinear	Autophagy	NM_023305.3:1515
Pcca-mRNA	-0.58	0.099	-0.774	-0.386	0.669	0.585	0.765	0.000381	0.233	loglinear	Fatty Acid Metabolism	NM_144844.2:1558
Raf1-mRNA	-0.767	0.131	-1.02	-0.509	0.588	0.491	0.702	0.00039	0.238	loglinear	Apoptosis, Autophagy, JAK-STAT Signaling, MAPK Signaling, mTOR Signaling, PI3K-AKT Signaling, Pluripotency Markers & Regulators, Senescence & Quiescence	NM_001356333.2:770
Jun-mRNA	-1.14	0.195	-1.52	-0.757	0.454	0.348	0.592	0.00039	0.239	lm.nb	AP-1 Signaling	NM_010591.2:1783
Klf2-mRNA	-1.23	0.212	-1.64	-0.815	0.426	0.32	0.568	0.000399	0.244	lm.nb	Na.QZ.ve State, Oxidative Stress Response	NM_008452.2:105
Spopl-mRNA	-0.708	0.122	-0.947	-0.469	0.612	0.519	0.722	0.000399	0.244	loglinear	Hedgehog Signaling	NM_029773.2:522
Gramd1b-mRNA	-0.846	0.147	-1.13	-0.558	0.556	0.456	0.679	0.000424	0.259	loglinear	Ectodermal Lineage	NM_172768.1:1660
Mecp2-mRNA	-0.686	0.12	-0.921	-0.45	0.622	0.528	0.732	0.000453	0.277	loglinear	Ectodermal Lineage, Epigenetic Modification	NM_010788.2:755
Arid5b-mRNA	-0.922	0.162	-1.24	-0.604	0.528	0.423	0.658	0.000461	0.282	loglinear	Mesodermal Lineage	NM_023598.2:960
Pde7a-mRNA	-0.788	0.139	-1.06	-0.517	0.579	0.48	0.699	0.000462	0.282	lm.nb	Ectodermal Lineage	NM_001122759.2:930
Map1lc3b-mRNA	-0.423	0.0749	-0.57	-0.276	0.746	0.674	0.826	0.000484	0.296	loglinear	Autophagy	NM_026160.4:266
Araf-mRNA	-0.713	0.126	-0.961	-0.466	0.61	0.514	0.724	0.000485	0.296	loglinear	MAPK Signaling	NM_001159645.1:394
Dvl3-mRNA	-0.741	0.132	-0.999	-0.483	0.598	0.5	0.716	0.000496	0.303	loglinear	Hippo Signaling, mTOR Signaling, Notch Signaling, Pluripotency Markers & Regulators	NM_007889.2:1004
Sos1-mRNA	-0.803	0.143	-1.08	-0.522	0.573	0.472	0.696	0.000507	0.31	loglinear	Integrin Signaling, JAK-STAT Signaling, MAPK Signaling, mTOR Signaling, PI3K-AKT Signaling	NM_009231.2:2830
Bub1-mRNA	-0.699	0.125	-0.944	-0.455	0.616	0.52	0.73	0.000508	0.311	lm.nb	Cell Cycle	NM_001113179.1:1802
Tab2-mRNA	-0.6	0.108	-0.811	-0.389	0.66	0.57	0.764	0.000528	0.323	loglinear	MAPK Signaling	NM_001359534.1:750
Lamtor1-mRNA	0.344	0.0619	0.223	0.465	1.27	1.17	1.38	0.000537	0.328	loglinear	Autophagy, mTOR Signaling	NM_025605.3:404
Ext1-mRNA	-0.7	0.126	-0.947	-0.453	0.616	0.519	0.731	0.000538	0.329	loglinear	Endodermal Lineage, Mesodermal Lineage	NM_010162.2:1895
Ccnb1-mRNA	-0.78	0.141	-1.06	-0.503	0.582	0.481	0.706	0.000564	0.345	lm.nb	Cell Cycle, Epigenetic Modification, Senescence & Quiescence	NM_172301.3:816
Dld-mRNA	-0.327	0.0597	-0.444	-0.21	0.797	0.735	0.864	0.000585	0.358	loglinear	Amino Acid Metabolism	NM_007861.4:252
Tank-mRNA	-0.624	0.114	-0.848	-0.401	0.649	0.556	0.757	0.00059	0.361	loglinear	Autophagy	NM_011529.2:1266
Pik3ca-mRNA	-0.681	0.125	-0.927	-0.435	0.624	0.526	0.74	0.000627	0.383	loglinear	PI3K-AKT Signaling	NM_008839.1:1255
Map2k1-mRNA	-0.617	0.114	-0.842	-0.393	0.652	0.558	0.761	0.000647	0.395	loglinear	MAPK Signaling	NM_008927.4:774
Hmgb1-mRNA	-0.495	0.0918	-0.675	-0.315	0.71	0.626	0.804	0.000655	0.4	loglinear	Apoptosis, Autophagy, Glucose Metabolism, MET & EMT Signaling	NM_010439.4:507
Rbbp4-mRNA	-0.455	0.0845	-0.621	-0.289	0.729	0.65	0.818	0.000658	0.402	loglinear	Epigenetic Modification, HOX Gene Activation, Senescence & Quiescence	NM_009030.3:316
Mapk14-mRNA	-0.597	0.111	-0.815	-0.38	0.661	0.569	0.769	0.000661	0.404	loglinear	AP-1 Signaling, Glucose Metabolism, MAPK Signaling, Pluripotency Markers & Regulators, Senescence & Quiescence	NM_011951.3:512
Kpnb1-mRNA	-0.467	0.087	-0.637	-0.296	0.723	0.643	0.814	0.000671	0.41	loglinear	Apoptosis, Cytoskeletal Reorganization	NM_008379.3:492
Nfe2l1-mRNA	-0.539	0.101	-0.737	-0.342	0.688	0.6	0.789	0.000681	0.416	loglinear	Glucose Metabolism, Oxidative Stress Response	NM_001130450.1:2575
Ogt-mRNA	-0.739	0.138	-1.01	-0.469	0.599	0.497	0.723	0.000683	0.417	loglinear	Ectodermal Lineage, Epigenetic Modification, Glucose Metabolism	NM_139144.3:1864
Jak1-mRNA	-0.788	0.148	-1.08	-0.499	0.579	0.474	0.708	7.00E-04	0.427	loglinear	JAK-STAT Signaling	NM_146145.2:932
Atl1-mRNA	-1.82	0.343	-2.49	-1.15	0.283	0.178	0.451	0.000715	0.437	lm.nb	Partially Reprogrammed	NM_178628.5:1510
Mef2a-mRNA	-0.537	0.102	-0.737	-0.337	0.689	0.6	0.792	0.000757	0.462	loglinear	Cytoskeletal Reorganization	NM_001033713.1:486
Mapk9-mRNA	-0.744	0.141	-1.02	-0.467	0.597	0.493	0.723	0.00076	0.464	loglinear	MAPK Signaling	NM_207692.2:1217
Vdac3-mRNA	-0.225	0.0433	-0.309	-0.14	0.856	0.807	0.908	0.000828	0.506	loglinear	Senescence & Quiescence	NM_001198998.1:140
Usp21-mRNA	-0.835	0.161	-1.15	-0.52	0.56	0.45	0.698	0.000839	0.513	loglinear	Epigenetic Modification	NM_013919.4:1590
Meis1-mRNA	-0.857	0.165	-1.18	-0.533	0.552	0.441	0.691	0.000841	0.514	lm.nb	Ectodermal Lineage, HOX Gene Activation, Mesodermal Lineage, Pluripotency Markers & Regulators	NM_001193271.1:1060
Pafah1b1-mRNA	-0.739	0.143	-1.02	-0.458	0.599	0.493	0.728	0.000862	0.527	loglinear	Cytoskeletal Reorganization, Pluripotency Markers & Regulators	NM_013625.4:1048
Rnf8-mRNA	-0.736	0.143	-1.01	-0.456	0.601	0.495	0.729	0.000863	0.528	lm.nb	Epigenetic Modification	NM_021419.1:1396
Rbl2-mRNA	-0.454	0.0882	-0.627	-0.281	0.73	0.648	0.823	0.000881	0.538	loglinear	Cell Cycle, PI3K-AKT Signaling, Senescence & Quiescence	NM_011250.4:1054
Ppp1ca-mRNA	0.3	0.0583	0.185	0.414	1.23	1.14	1.33	0.000888	0.542	loglinear	Glucose Metabolism, Hippo Signaling, Senescence & Quiescence, TGF-beta Signaling	NM_031868.2:375
Nedd8-mRNA	-0.189	0.0368	-0.261	-0.117	0.877	0.834	0.922	0.000889	0.543	loglinear	TGF-beta Signaling	NM_008683.3:218
Kras-mRNA	-0.412	0.0805	-0.57	-0.254	0.751	0.674	0.838	0.000909	0.556	loglinear	Apoptosis, Autophagy, MAPK Signaling, MET & EMT Signaling, mTOR Signaling, PI3K-AKT Signaling, Senescence & Quiescence	NM_021284.6:489
Pfkfb1-mRNA	-1.28	0.252	-1.77	-0.788	0.411	0.292	0.579	0.000936	0.572	lm.nb	Glucose Metabolism	NM_008824.2:405
Socs5-mRNA	-0.841	0.166	-1.17	-0.517	0.558	0.446	0.699	0.000957	0.585	loglinear	JAK-STAT Signaling	NM_019654.2:1470
Nipbl-mRNA	-0.643	0.127	-0.892	-0.394	0.64	0.539	0.761	0.000974	0.595	loglinear	Epigenetic Modification	NM_027707.3:508
Plcg2-mRNA	-0.558	0.11	-0.774	-0.342	0.679	0.585	0.789	0.000978	0.598	loglinear	Hypoxia Response	NM_172285.1:978
Cbx6-mRNA	-0.639	0.128	-0.889	-0.389	0.642	0.54	0.763	0.00104	0.634	loglinear	Senescence & Quiescence	NM_028763.3:1217
Rest-mRNA	-0.57	0.114	-0.793	-0.346	0.674	0.577	0.787	0.00105	0.641	loglinear	Epigenetic Modification, Na.QZ.ve State, Oxidative Stress Response, Pluripotency Markers & Regulators	NM_011263.1:885
Mapkap1-mRNA	-0.738	0.148	-1.03	-0.448	0.6	0.491	0.733	0.00107	0.653	loglinear	Cytoskeletal Reorganization, mTOR Signaling, Oxidative Stress Response	NM_177345.3:1120
Ppp2r5e-mRNA	-0.316	0.0633	-0.44	-0.192	0.803	0.737	0.876	0.00107	0.653	loglinear	PI3K-AKT Signaling, Pluripotency Markers & Regulators	NM_012024.3:1790
Rnf111-mRNA	-0.62	0.124	-0.864	-0.376	0.651	0.55	0.771	0.00108	0.66	lm.nb	TGF-beta Signaling	NM_033604.2:770
Diablo-mRNA	-0.551	0.112	-0.771	-0.332	0.682	0.586	0.794	0.00115	0.704	loglinear	Apoptosis, Oxidative Stress Response	NM_023232.3:184
Cdc25a-mRNA	-0.509	0.104	-0.713	-0.304	0.703	0.61	0.81	0.00123	0.751	loglinear	Cell Cycle, Senescence & Quiescence	NM_007658.3:855
Tor1a-mRNA	-0.585	0.12	-0.821	-0.349	0.667	0.566	0.785	0.00125	0.762	loglinear	Oxidative Stress Response	NM_144884.2:246
Acsl5-mRNA	-0.301	0.0621	-0.422	-0.179	0.812	0.746	0.883	0.00128	0.785	loglinear	Fatty Acid Metabolism	NM_027976.2:2510
Mgrn1-mRNA	-0.458	0.0954	-0.645	-0.271	0.728	0.64	0.829	0.00136	0.832	loglinear	Hedgehog Signaling	NM_001252437.1:350
Gls-mRNA	-0.346	0.0724	-0.488	-0.204	0.787	0.713	0.868	0.00139	0.848	loglinear	Amino Acid Metabolism, Glutamine Metabolism	NM_001113383.1:976
Nup98-mRNA	-0.663	0.139	-0.936	-0.39	0.631	0.523	0.763	0.00142	0.867	loglinear	Epigenetic Modification	NM_001287167.1:2695
Ppm1a-mRNA	-0.432	0.0908	-0.61	-0.254	0.741	0.655	0.839	0.00144	0.877	loglinear	MAPK Signaling, mTOR Signaling, TGF-beta Signaling	NM_008910.3:602
Irak1-mRNA	-0.401	0.0845	-0.566	-0.235	0.757	0.675	0.85	0.00146	0.89	loglinear	MAPK Signaling	NM_008363.2:951
Git1-mRNA	-0.7	0.148	-0.989	-0.41	0.616	0.504	0.753	0.00148	0.903	loglinear	Cytoskeletal Reorganization	NM_001004144.1:2164
Crkl-mRNA	-0.49	0.104	-0.694	-0.287	0.712	0.618	0.82	0.00148	0.906	loglinear	MAPK Signaling	NM_001277231.1:700
Atf4-mRNA	-0.554	0.117	-0.785	-0.324	0.681	0.581	0.799	0.0015	0.919	loglinear	AP-1 Signaling, Apoptosis, Glucose Metabolism, MAPK Signaling, Oxidative Stress Response, PI3K-AKT Signaling	NM_009716.2:812
Eif4e-mRNA	-0.355	0.0755	-0.503	-0.207	0.782	0.706	0.866	0.00153	0.935	loglinear	Hypoxia Response, mTOR Signaling, PI3K-AKT Signaling	NM_007917.4:685
Jund-mRNA	-0.635	0.136	-0.9	-0.369	0.644	0.536	0.774	0.00158	0.962	lm.nb	AP-1 Signaling	NM_010592.5:1636
Csnk1g3-mRNA	-0.647	0.138	-0.917	-0.376	0.639	0.529	0.771	0.00158	0.967	loglinear	Hedgehog Signaling	NM_152809.2:1460
Ccna2-mRNA	-0.681	0.146	-0.967	-0.395	0.624	0.512	0.76	0.00161	0.981	lm.nb	Cell Cycle, Epigenetic Modification, Oxidative Stress Response, Senescence & Quiescence	NM_009828.2:1280
Bub1b-mRNA	-0.608	0.13	-0.863	-0.353	0.656	0.55	0.783	0.00161	0.982	lm.nb	Cell Cycle	NM_009773.3:2570
Atp6v1d-mRNA	-0.489	0.105	-0.695	-0.283	0.712	0.618	0.822	0.00163	0.995	loglinear	mTOR Signaling	NM_023721.2:408
Polr1c-mRNA	-0.496	0.109	-0.709	-0.282	0.709	0.612	0.823	0.00189	1	loglinear	Epigenetic Modification	NM_009085.2:252
Sp1-mRNA	-0.381	0.084	-0.546	-0.216	0.768	0.685	0.861	0.00192	1	loglinear	MET & EMT Signaling, Oxidative Stress Response, Senescence & Quiescence, TGF-beta Signaling	NM_013672.2:692
Col1a1-mRNA	-2.79	0.62	-4	-1.57	0.145	0.0624	0.336	0.00201	1	lm.nb	MET & EMT Signaling, Oxidative Stress Response, PI3K-AKT Signaling	NM_007742.3:215
Map4k3-mRNA	-0.543	0.122	-0.782	-0.304	0.686	0.581	0.81	0.00213	1	loglinear	MAPK Signaling	NM_001081357.1:1128
Itga5-mRNA	-0.599	0.136	-0.865	-0.333	0.66	0.549	0.794	0.00224	1	loglinear	Cytoskeletal Reorganization, Endodermal Lineage, MET & EMT Signaling, PI3K-AKT Signaling	NM_001314041.1:2622
Ppp1cb-mRNA	-0.418	0.0946	-0.603	-0.232	0.749	0.658	0.851	0.00225	1	loglinear	Glucose Metabolism, Hippo Signaling, Senescence & Quiescence, TGF-beta Signaling	NM_172707.3:464
Csnk1a1-mRNA	-0.439	0.0996	-0.635	-0.244	0.737	0.644	0.844	0.00225	1	loglinear	Hedgehog Signaling	NM_146087.2:690
Klf4-mRNA	0.639	0.146	0.353	0.924	1.56	1.28	1.9	0.00234	1	lm.nb	Mesodermal Lineage, Na.QZ.ve State, Oxidative Stress Response, Pluripotency Markers & Regulators	NM_010637.3:1148
Nras-mRNA	-0.304	0.0696	-0.441	-0.168	0.81	0.737	0.89	0.00237	1	loglinear	Apoptosis, Autophagy, MAPK Signaling, mTOR Signaling, PI3K-AKT Signaling, Pluripotency Markers & Regulators, Senescence & Quiescence	NM_010937.2:635
Rnf4-mRNA	-0.399	0.0913	-0.578	-0.22	0.759	0.67	0.859	0.00239	1	loglinear	Cytoskeletal Reorganization	NM_011278.5:530
Pik3r4-mRNA	-0.426	0.0977	-0.617	-0.234	0.744	0.652	0.85	0.00242	1	loglinear	Autophagy	NM_001081309.1:910
Mapk8-mRNA	-0.389	0.0895	-0.565	-0.214	0.764	0.676	0.862	0.00245	1	loglinear	MAPK Signaling	NM_016700.3:970
Ttk-mRNA	-0.486	0.113	-0.707	-0.265	0.714	0.613	0.832	0.00259	1	loglinear	Cell Cycle	NM_009445.2:1290
Ube2c-mRNA	-0.806	0.188	-1.18	-0.438	0.572	0.443	0.738	0.00266	1	lm.nb	Senescence & Quiescence	NM_026785.2:151
Wdr5-mRNA	-0.45	0.106	-0.658	-0.243	0.732	0.634	0.845	0.00277	1	loglinear	Epigenetic Modification, Glucose Metabolism, HOX Gene Activation	NM_080848.2:715
Flnb-mRNA	0.736	0.173	0.396	1.08	1.67	1.32	2.11	0.00281	1	lm.nb	Cytoskeletal Reorganization, MAPK Signaling	NM_134080.1:6855
Ehmt2-mRNA	-0.483	0.114	-0.705	-0.26	0.716	0.613	0.835	0.00281	1	loglinear	Epigenetic Modification, Senescence & Quiescence	NM_145830.1:3475
Ywhah-mRNA	-0.253	0.06	-0.371	-0.136	0.839	0.773	0.91	0.00291	1	loglinear	Apoptosis, Cell Cycle, Hippo Signaling, PI3K-AKT Signaling	NM_011738.2:372
Kif11-mRNA	-0.568	0.135	-0.833	-0.303	0.674	0.561	0.81	0.00299	1	lm.nb	Cytoskeletal Reorganization	NM_010615.1:2752
Rap1b-mRNA	-0.466	0.111	-0.683	-0.249	0.724	0.623	0.842	0.00299	1	loglinear	Integrin Signaling, MAPK Signaling	NM_024457.2:372
Fer-mRNA	-0.637	0.152	-0.934	-0.339	0.643	0.523	0.79	0.003	1	lm.nb	Cytoskeletal Reorganization, Oxidative Stress Response	NM_001037997.3:140
Csf1-mRNA	-1.27	0.303	-1.87	-0.676	0.414	0.274	0.626	0.00304	1	lm.nb	MAPK Signaling, PI3K-AKT Signaling	NM_001113530.1:833
Tjp1-mRNA	-1.12	0.271	-1.65	-0.588	0.46	0.318	0.665	0.00332	1	lm.nb	Apoptosis, Cytoskeletal Reorganization, Hippo Signaling	NM_009386.1:3565
Mapkapk5-mRNA	-0.433	0.105	-0.639	-0.227	0.741	0.642	0.854	0.00336	1	loglinear	MAPK Signaling, Senescence & Quiescence	XM_990515.1:1062
Ncor1-mRNA	-0.465	0.114	-0.688	-0.242	0.725	0.621	0.845	0.00348	1	loglinear	HOX Gene Activation, Notch Signaling, TGF-beta Signaling	NM_011308.3:135
Shc1-mRNA	-0.325	0.0796	-0.481	-0.169	0.798	0.717	0.89	0.00353	1	loglinear	Integrin Signaling	NM_011368.4:235
Park7-mRNA	0.238	0.0584	0.123	0.352	1.18	1.09	1.28	0.00358	1	loglinear	Autophagy, Epigenetic Modification, Oxidative Stress Response	NM_020569.3:334
Pycr2-mRNA	-0.611	0.151	-0.907	-0.315	0.655	0.533	0.804	0.0037	1	loglinear	Amino Acid Metabolism, Glutamine Metabolism, Oxidative Stress Response	NM_133705.2:284
Kpna4-mRNA	-0.528	0.131	-0.784	-0.272	0.693	0.581	0.828	0.00371	1	loglinear	Oxidative Stress Response	NM_008467.4:1435
Taf5-mRNA	-0.601	0.149	-0.894	-0.309	0.659	0.538	0.807	0.00379	1	lm.nb	Epigenetic Modification	NM_177342.3:1862
Bcl2l11-mRNA	-0.628	0.156	-0.934	-0.321	0.647	0.523	0.8	0.00386	1	loglinear	Apoptosis, PI3K-AKT Signaling	NM_001284410.1:236
Ptpn2-mRNA	-0.371	0.0925	-0.552	-0.19	0.773	0.682	0.877	0.00389	1	loglinear	Glucose Metabolism, JAK-STAT Signaling	NM_001127177.1:1012
Setd2-mRNA	-0.474	0.118	-0.705	-0.242	0.72	0.613	0.846	0.0039	1	loglinear	Endodermal Lineage, Epigenetic Modification, Mesodermal Lineage	NM_001081340.2:1345
Ybx1-mRNA	-0.164	0.0409	-0.244	-0.0836	0.893	0.844	0.944	0.00393	1	loglinear	MET & EMT Signaling, Notch Signaling	NM_011732.2:905
Rbm3-mRNA	-0.832	0.208	-1.24	-0.425	0.562	0.423	0.745	0.00393	1	lm.nb	Na.QZ.ve State	NM_001166409.1:536
Gnb1-mRNA	-0.247	0.0619	-0.368	-0.126	0.843	0.775	0.917	0.00399	1	loglinear	PI3K-AKT Signaling	NM_008142.3:311
Cdh1-mRNA	-1.28	0.32	-1.9	-0.649	0.413	0.268	0.638	0.004	1	lm.nb	Apoptosis, Endodermal Lineage, Hippo Signaling, MET & EMT Signaling, Pluripotency Markers & Regulators	NM_009864.2:1610
Syk-mRNA	-0.546	0.137	-0.815	-0.277	0.685	0.569	0.825	0.00408	1	lm.nb	Integrin Signaling, PI3K-AKT Signaling	NM_001198977.1:1578
Hoxb3-mRNA	-0.319	0.0802	-0.476	-0.162	0.802	0.719	0.894	0.00409	1	loglinear	HOX Gene Activation	NM_001079869.1:661
Cd274-mRNA	-0.644	0.162	-0.962	-0.327	0.64	0.513	0.797	0.00409	1	lm.nb	MET & EMT Signaling	NM_021893.2:515
Ptpn11-mRNA	-0.279	0.0706	-0.417	-0.141	0.824	0.749	0.907	0.00423	1	loglinear	JAK-STAT Signaling	NM_011202.3:1295
Ccdc88c-mRNA	-0.476	0.122	-0.714	-0.237	0.719	0.61	0.848	0.00447	1	lm.nb	Ectodermal Lineage	NM_026681.5:398
Cdk5-mRNA	-0.534	0.137	-0.804	-0.265	0.69	0.573	0.832	0.0046	1	loglinear	Cytoskeletal Reorganization, Epigenetic Modification	NM_007668.3:77
Adh1-mRNA	-0.736	0.19	-1.11	-0.363	0.6	0.463	0.777	0.00475	1	lm.nb	Fatty Acid Metabolism	NM_007409.3:320
Akt3-mRNA	-0.398	0.103	-0.599	-0.196	0.759	0.66	0.873	0.00477	1	loglinear	PI3K-AKT Signaling	NM_011785.3:772
Il4ra-mRNA	-0.661	0.172	-0.998	-0.325	0.632	0.501	0.798	0.00487	1	lm.nb	JAK-STAT Signaling, PI3K-AKT Signaling	NM_001008700.3:670
Pcgf6-mRNA	-0.505	0.131	-0.762	-0.248	0.705	0.59	0.842	0.00489	1	loglinear	Epigenetic Modification, Pluripotency Markers & Regulators	NM_027654.3:1010
Acbd6-mRNA	-0.234	0.0611	-0.354	-0.114	0.85	0.783	0.924	0.00505	1	loglinear	Fatty Acid Metabolism	NM_028250.3:776
Fbxw11-mRNA	-0.378	0.0991	-0.573	-0.184	0.769	0.672	0.88	0.00512	1	loglinear	Hedgehog Signaling, Hippo Signaling, Senescence & Quiescence	NM_134015.2:276
Ctnnd1-mRNA	-0.514	0.135	-0.779	-0.248	0.7	0.583	0.842	0.00527	1	loglinear	Pluripotency Markers & Regulators	NM_001085449.1:1358
Socs2-mRNA	-0.807	0.214	-1.23	-0.388	0.571	0.427	0.764	0.00542	1	lm.nb	Ectodermal Lineage, JAK-STAT Signaling	NM_001168655.1:626
Jarid2-mRNA	-0.55	0.146	-0.836	-0.264	0.683	0.56	0.833	0.00546	1	loglinear	Endodermal Lineage, Epigenetic Modification, Mesodermal Lineage, Pluripotency Markers & Regulators	NM_021878.2:2160
Pfn1-mRNA	0.23	0.061	0.11	0.35	1.17	1.08	1.27	0.00546	1	loglinear	Cytoskeletal Reorganization	NM_011072.4:266
Hdac6-mRNA	-0.604	0.161	-0.92	-0.289	0.658	0.528	0.819	0.00562	1	lm.nb	Autophagy, Ectodermal Lineage, Epigenetic Modification, Notch Signaling, Oxidative Stress Response	NM_010413.3:2195
Ppp2r2d-mRNA	-0.501	0.134	-0.763	-0.239	0.707	0.589	0.847	0.00565	1	loglinear	Hippo Signaling, PI3K-AKT Signaling	NM_026391.2:220
Nfatc3-mRNA	-0.499	0.134	-0.761	-0.237	0.707	0.59	0.848	0.00577	1	loglinear	MAPK Signaling, Senescence & Quiescence	NM_010901.2:2260
Nphp1-mRNA	-0.62	0.166	-0.946	-0.294	0.651	0.519	0.816	0.00581	1	loglinear	Cytoskeletal Reorganization	NM_001291012.1:1652
Ccdc130-mRNA	-0.594	0.16	-0.907	-0.28	0.663	0.533	0.823	0.00593	1	loglinear	Ectodermal Lineage	NM_026350.3:345
Slc44a1-mRNA	-0.528	0.142	-0.806	-0.249	0.694	0.572	0.842	0.00596	1	loglinear	Amino Acid Metabolism	NM_001159633.1:944
Chd3-mRNA	-0.65	0.175	-0.993	-0.306	0.637	0.502	0.809	0.00598	1	lm.nb	Epigenetic Modification	NM_146019.4:2600
Tgm2-mRNA	-0.861	0.232	-1.32	-0.406	0.55	0.401	0.755	0.00598	1	lm.nb	MET & EMT Signaling	NM_009373.3:1260
Ube2m-mRNA	-0.186	0.0506	-0.285	-0.087	0.879	0.82	0.941	0.00624	1	loglinear	TGF-beta Signaling	NM_145578.1:415
Hmga1-mRNA	-0.275	0.075	-0.422	-0.128	0.826	0.746	0.915	0.00636	1	loglinear	Senescence & Quiescence	NM_001025427.3:310
Smad3-mRNA	-0.7	0.191	-1.07	-0.326	0.615	0.475	0.798	0.00637	1	loglinear	TGF-beta Signaling	NM_016769.4:1125
Ckb-mRNA	-0.595	0.165	-0.918	-0.273	0.662	0.529	0.828	0.00679	1	loglinear	Amino Acid Metabolism	NM_021273.4:865
Prkag1-mRNA	-0.315	0.0873	-0.486	-0.144	0.804	0.714	0.905	0.00691	1	loglinear	Autophagy, mTOR Signaling	NM_016781.2:176
Egln2-mRNA	-0.377	0.105	-0.582	-0.172	0.77	0.668	0.888	0.00695	1	loglinear	Hypoxia Response	NM_053208.4:1260
Slc25a11-mRNA	-0.39	0.109	-0.605	-0.176	0.763	0.658	0.885	0.00735	1	loglinear	Glucose Metabolism	NM_024211.2:289
Spast-mRNA	-0.544	0.154	-0.846	-0.243	0.686	0.556	0.845	0.00765	1	loglinear	Cytoskeletal Reorganization	NM_001162870.1:1215
Slc25a13-mRNA	-0.65	0.184	-1.01	-0.29	0.637	0.497	0.818	0.00766	1	loglinear	Amino Acid Metabolism, Glucose Metabolism	NM_001177572.1:929
Crebbp-mRNA	-0.297	0.0843	-0.463	-0.132	0.814	0.726	0.912	0.00777	1	loglinear	Cell Cycle, Epigenetic Modification, HOX Gene Activation, Hypoxia Response, JAK-STAT Signaling, Notch Signaling, TGF-beta Signaling	NM_001025432.1:3770
Rasgrp1-mRNA	-0.593	0.168	-0.922	-0.263	0.663	0.528	0.833	0.00779	1	lm.nb	Integrin Signaling, MAPK Signaling	NM_011246.2:416
Txn2-mRNA	-0.382	0.109	-0.595	-0.169	0.767	0.662	0.889	0.00784	1	loglinear	Amino Acid Metabolism, Oxidative Stress Response	NM_019913.5:255
Tet2-mRNA	-0.51	0.146	-0.797	-0.223	0.702	0.576	0.857	0.00821	1	loglinear	Epigenetic Modification, Na.QZ.ve State	NM_001040400.2:2485
Mmp14-mRNA	-0.939	0.27	-1.47	-0.411	0.521	0.362	0.752	0.00825	1	lm.nb	Endodermal Lineage, MET & EMT Signaling, Oxidative Stress Response	NM_008608.3:554
Suv39h2-mRNA	-0.602	0.173	-0.94	-0.263	0.659	0.521	0.833	0.00828	1	lm.nb	Epigenetic Modification	NM_022724.3:815
Nnmt-mRNA	-0.497	0.144	-0.78	-0.214	0.709	0.583	0.862	0.00884	1	loglinear	Amino Acid Metabolism, MET & EMT Signaling, Na.QZ.ve State	NM_010924.3:250
Rragc-mRNA	-0.21	0.0621	-0.331	-0.0882	0.865	0.795	0.941	0.00963	1	loglinear	Autophagy, mTOR Signaling	NM_017475.2:496
Kifc3-mRNA	-0.891	0.266	-1.41	-0.37	0.539	0.376	0.774	0.01	1	lm.nb	Ectodermal Lineage	NM_001145831.1:1952
Mcm6-mRNA	-0.357	0.107	-0.566	-0.148	0.781	0.675	0.903	0.0102	1	loglinear	Cell Cycle	NM_008567.1:1118
Pias2-mRNA	-0.708	0.213	-1.13	-0.291	0.612	0.458	0.818	0.0105	1	lm.nb	HOX Gene Activation, JAK-STAT Signaling	NM_001164167.1:480
Bcat2-mRNA	-0.294	0.0888	-0.468	-0.12	0.816	0.723	0.92	0.0107	1	loglinear	Amino Acid Metabolism	NM_009737.2:410
Tle3-mRNA	-0.449	0.136	-0.716	-0.183	0.732	0.609	0.881	0.0107	1	loglinear		NM_009389.2:1272
Phf2-mRNA	-0.433	0.131	-0.69	-0.176	0.741	0.62	0.885	0.0108	1	loglinear	Epigenetic Modification	NM_011078.3:628
Apbb1ip-mRNA	-0.299	0.0911	-0.477	-0.12	0.813	0.718	0.92	0.0112	1	loglinear	Integrin Signaling	NM_019456.2:736
Oat-mRNA	-0.231	0.0707	-0.37	-0.0928	0.852	0.774	0.938	0.0113	1	loglinear	Amino Acid Metabolism, Glutamine Metabolism	NM_016978.2:652
Dync1h1-mRNA	-0.298	0.0914	-0.478	-0.119	0.813	0.718	0.921	0.0114	1	loglinear	Autophagy, Cytoskeletal Reorganization	NM_030238.2:5944
Cdc20-mRNA	-0.56	0.173	-0.898	-0.221	0.679	0.537	0.858	0.0118	1	lm.nb	Cell Cycle	NM_023223.2:780
Grb2-mRNA	0.342	0.106	0.135	0.55	1.27	1.1	1.46	0.0119	1	loglinear	JAK-STAT Signaling, MAPK Signaling, mTOR Signaling, PI3K-AKT Signaling, Pluripotency Markers & Regulators	NM_008163.4:658
Hras-mRNA	-0.307	0.0947	-0.492	-0.121	0.808	0.711	0.919	0.0119	1	loglinear	Apoptosis, Autophagy, JAK-STAT Signaling, MAPK Signaling, mTOR Signaling, PI3K-AKT Signaling, Senescence & Quiescence	NM_001130443.1:240
Cpeb2-mRNA	-0.546	0.169	-0.876	-0.215	0.685	0.545	0.862	0.012	1	lm.nb	Oxidative Stress Response	NM_175937.3:1766
Ep300-mRNA	-0.471	0.146	-0.757	-0.185	0.722	0.592	0.88	0.0121	1	loglinear	Cell Cycle, Glucose Metabolism, HOX Gene Activation, Hypoxia Response, JAK-STAT Signaling, Notch Signaling, TGF-beta Signaling	NM_177821.6:4305
Ifnar1-mRNA	-0.358	0.112	-0.578	-0.139	0.78	0.67	0.908	0.0126	1	loglinear	JAK-STAT Signaling, PI3K-AKT Signaling	NM_010508.1:1195
Sirt1-mRNA	-0.476	0.15	-0.77	-0.183	0.719	0.587	0.881	0.013	1	loglinear	Epigenetic Modification, Glucose Metabolism, MET & EMT Signaling, Oxidative Stress Response, Senescence & Quiescence	NM_019812.2:843
Adam17-mRNA	-0.261	0.0826	-0.423	-0.0996	0.834	0.746	0.933	0.0133	1	loglinear	Hedgehog Signaling, MET & EMT Signaling, Notch Signaling	NM_001277266.1:1254
Tln1-mRNA	-0.232	0.0734	-0.376	-0.0882	0.851	0.771	0.941	0.0133	1	loglinear	Cytoskeletal Reorganization, Integrin Signaling	NM_011602.5:795
Col5a1-mRNA	-0.692	0.221	-1.13	-0.259	0.619	0.458	0.836	0.014	1	loglinear	Endodermal Lineage	NM_015734.2:832
Eif4g1-mRNA	-0.211	0.0676	-0.343	-0.0781	0.864	0.788	0.947	0.0143	1	loglinear	mTOR Signaling	NM_145941.3:1980
Dnmt1-mRNA	-0.461	0.148	-0.752	-0.171	0.726	0.594	0.888	0.0144	1	loglinear	Epigenetic Modification, Primed State	NM_010066.3:2380
Akt2-mRNA	-0.273	0.0884	-0.446	-0.0997	0.828	0.734	0.933	0.0149	1	loglinear	PI3K-AKT Signaling	NM_001110208.1:1108
Ppp2ca-mRNA	-0.328	0.106	-0.536	-0.12	0.797	0.69	0.92	0.015	1	loglinear	Autophagy, Glucose Metabolism, Hippo Signaling, Mesodermal Lineage, PI3K-AKT Signaling, Pluripotency Markers & Regulators, TGF-beta Signaling	NM_019411.4:975
Tgfbi-mRNA	-0.388	0.127	-0.636	-0.14	0.764	0.643	0.907	0.0154	1	lm.nb	MET & EMT Signaling	NM_009369.4:1295
Casp9-mRNA	-0.455	0.148	-0.745	-0.164	0.73	0.596	0.893	0.0155	1	lm.nb	Apoptosis, PI3K-AKT Signaling	NM_015733.5:842
Morf4l1-mRNA	-0.267	0.0871	-0.437	-0.0959	0.831	0.739	0.936	0.0156	1	loglinear	Epigenetic Modification	NM_024431.2:229
Orc3-mRNA	-0.211	0.0692	-0.346	-0.0749	0.864	0.787	0.949	0.016	1	loglinear	Cell Cycle	NM_001159563.1:500
Sf3b1-mRNA	-0.28	0.0932	-0.463	-0.0973	0.824	0.726	0.935	0.017	1	loglinear	Epigenetic Modification	NM_031179.2:1370
Ppp2r5c-mRNA	-0.291	0.0971	-0.482	-0.101	0.817	0.716	0.932	0.017	1	loglinear	PI3K-AKT Signaling, Pluripotency Markers & Regulators	NM_001135001.1:1400
Yy1-mRNA	-0.275	0.0924	-0.456	-0.0941	0.826	0.729	0.937	0.0176	1	loglinear	HOX Gene Activation	NM_009537.3:760
Sdcbp-mRNA	-0.321	0.109	-0.534	-0.107	0.801	0.69	0.929	0.0187	1	loglinear	Cytoskeletal Reorganization, Ectodermal Lineage, MET & EMT Signaling	NM_001098227.1:158
Rad1-mRNA	-0.309	0.106	-0.518	-0.101	0.807	0.698	0.933	0.0197	1	loglinear	Senescence & Quiescence	NM_011232.2:406
Hsd17b12-mRNA	0.329	0.113	0.107	0.551	1.26	1.08	1.46	0.0198	1	loglinear	Fatty Acid Metabolism	NM_019657.4:514
Sod2-mRNA	-0.0913	0.0316	-0.153	-0.0294	0.939	0.899	0.98	0.0202	1	loglinear	Oxidative Stress Response	NM_013671.3:741
Stag1-mRNA	-0.413	0.144	-0.695	-0.131	0.751	0.618	0.913	0.0208	1	lm.nb	Cell Cycle	NM_009282.3:3058
Actl6a-mRNA	-0.406	0.142	-0.683	-0.129	0.755	0.623	0.915	0.0209	1	loglinear	Epigenetic Modification	NM_019673.2:1042
Cd34-mRNA	0.526	0.184	0.166	0.886	1.44	1.12	1.85	0.0211	1	lm.nb	Partially Reprogrammed	NM_001111059.1:560
Atf3-mRNA	-0.829	0.291	-1.4	-0.258	0.563	0.379	0.836	0.0216	1	lm.nb	AP-1 Signaling, Glucose Metabolism	NM_007498.3:387
Akt1-mRNA	-0.168	0.059	-0.283	-0.0523	0.89	0.822	0.964	0.0216	1	loglinear	PI3K-AKT Signaling	NM_001165894.1:898
Map2k4-mRNA	-0.379	0.133	-0.64	-0.118	0.769	0.642	0.922	0.0217	1	lm.nb	MAPK Signaling, Pluripotency Markers & Regulators, Senescence & Quiescence	NM_009157.4:928
Cdkn1b-mRNA	-0.365	0.129	-0.618	-0.113	0.776	0.652	0.924	0.0218	1	loglinear	Cell Cycle, Cytoskeletal Reorganization, Hypoxia Response, PI3K-AKT Signaling, Senescence & Quiescence	NM_009875.4:921
Tnfaip3-mRNA	-0.428	0.151	-0.724	-0.132	0.743	0.605	0.913	0.022	1	loglinear	MET & EMT Signaling, Oxidative Stress Response	NM_009397.2:232
Apex1-mRNA	0.172	0.0609	0.0524	0.291	1.13	1.04	1.22	0.0225	1	loglinear	Oxidative Stress Response	NM_009687.2:289
Ehmt1-mRNA	0.248	0.0879	0.0752	0.42	1.19	1.05	1.34	0.0227	1	loglinear	Epigenetic Modification, Senescence & Quiescence	NM_001012518.2:2845
Heg1-mRNA	-0.524	0.187	-0.89	-0.158	0.696	0.54	0.896	0.023	1	lm.nb	RhoROCK Signaling	NM_175256.5:942
Rock2-mRNA	-0.328	0.117	-0.558	-0.098	0.797	0.679	0.934	0.0234	1	loglinear	Cytoskeletal Reorganization, RhoROCK Signaling	NM_009072.2:735
Gna12-mRNA	-0.283	0.102	-0.483	-0.0832	0.822	0.715	0.944	0.0241	1	loglinear	Cytoskeletal Reorganization, MAPK Signaling	NM_010302.2:438
Brf2-mRNA	-0.29	0.105	-0.495	-0.0847	0.818	0.71	0.943	0.0243	1	loglinear	Oxidative Stress Response	NM_025686.2:914
Map1lc3a-mRNA	-0.322	0.116	-0.55	-0.0936	0.8	0.683	0.937	0.0245	1	loglinear	Autophagy, Oxidative Stress Response	NM_025735.3:506
Ubqln1-mRNA	-0.35	0.128	-0.6	-0.0996	0.785	0.66	0.933	0.0255	1	loglinear	Oxidative Stress Response	NM_026842.4:455
Fyn-mRNA	-0.418	0.153	-0.719	-0.117	0.748	0.608	0.922	0.0261	1	loglinear	Ectodermal Lineage, Oxidative Stress Response	NM_008054.2:1030
Nln-mRNA	-0.287	0.106	-0.495	-0.0797	0.819	0.71	0.946	0.0265	1	loglinear	Glucose Metabolism	NM_029447.2:1116
Sdsl-mRNA	-0.631	0.235	-1.09	-0.172	0.646	0.469	0.888	0.0275	1	lm.nb	Amino Acid Metabolism	NM_133902.2:926
Rras2-mRNA	-0.48	0.179	-0.832	-0.128	0.717	0.562	0.915	0.0281	1	lm.nb	Autophagy, Cytoskeletal Reorganization, MAPK Signaling, Senescence & Quiescence	NM_025846.2:475
Csk-mRNA	-0.228	0.086	-0.397	-0.0599	0.854	0.76	0.959	0.029	1	loglinear	Integrin Signaling	NM_007783.2:268
Skp2-mRNA	-0.375	0.142	-0.654	-0.0963	0.771	0.635	0.935	0.0299	1	loglinear	Cell Cycle, mTOR Signaling	NM_013787.2:790
Mink1-mRNA	-0.375	0.143	-0.656	-0.0942	0.771	0.634	0.937	0.0308	1	lm.nb	Senescence & Quiescence	NM_001045959.1:3568
Ncam1-mRNA	-0.342	0.131	-0.598	-0.0851	0.789	0.661	0.943	0.0311	1	loglinear	Ectodermal Lineage	NM_001113204.1:740
Dlg3-mRNA	-0.607	0.235	-1.07	-0.146	0.657	0.477	0.904	0.0326	1	lm.nb	Hippo Signaling	NM_001177778.1:2586
Rapgef4-mRNA	-0.721	0.28	-1.27	-0.172	0.607	0.415	0.888	0.0329	1	lm.nb	Integrin Signaling	NM_019688.1:1270
Lifr-mRNA	-0.528	0.207	-0.933	-0.123	0.693	0.524	0.918	0.034	1	lm.nb	JAK-STAT Signaling, Na.QZ.ve State, Pluripotency Markers & Regulators	NM_001113386.1:2466
Enoph1-mRNA	-0.231	0.0907	-0.409	-0.0532	0.852	0.753	0.964	0.0344	1	loglinear	Amino Acid Metabolism	NM_001163035.1:590
Casp3-mRNA	-0.3	0.12	-0.535	-0.0649	0.812	0.69	0.956	0.0369	1	loglinear	Apoptosis, Hippo Signaling, MAPK Signaling, Oxidative Stress Response	NM_009810.2:630
Strap-mRNA	-0.15	0.0604	-0.269	-0.0319	0.901	0.83	0.978	0.0377	1	loglinear	MET & EMT Signaling, TGF-beta Signaling	NM_011499.3:924
Zbtb16-mRNA	-0.458	0.184	-0.82	-0.0972	0.728	0.567	0.935	0.0377	1	lm.nb	Ectodermal Lineage	NM_001033324.3:388
Adipor1-mRNA	-0.31	0.125	-0.555	-0.0655	0.807	0.681	0.956	0.0378	1	loglinear	Glucose Metabolism, MET & EMT Signaling	NM_028320.3:805
Ptpn1-mRNA	-0.321	0.129	-0.574	-0.0677	0.8	0.672	0.954	0.0379	1	loglinear	Cytoskeletal Reorganization, Integrin Signaling	NM_011201.3:509
Rhoc-mRNA	-0.378	0.154	-0.68	-0.0769	0.769	0.624	0.948	0.0393	1	loglinear	Cytoskeletal Reorganization, RhoROCK Signaling	NM_007484.2:99
Ctnna1-mRNA	-0.288	0.118	-0.519	-0.0558	0.819	0.698	0.962	0.0411	1	loglinear	Cytoskeletal Reorganization, Hippo Signaling	NM_009818.1:155
Rock1-mRNA	-0.353	0.146	-0.638	-0.0675	0.783	0.643	0.954	0.0416	1	loglinear	Apoptosis, Cytoskeletal Reorganization, MET & EMT Signaling, RhoROCK Signaling, TGF-beta Signaling	NM_009071.2:2595
Nlk-mRNA	-0.265	0.109	-0.479	-0.0501	0.832	0.718	0.966	0.042	1	loglinear	Ectodermal Lineage, MAPK Signaling, Mesodermal Lineage, Pluripotency Markers & Regulators	NM_008702.3:2545
Ppp5c-mRNA	-0.391	0.162	-0.709	-0.0728	0.763	0.612	0.951	0.0426	1	lm.nb	Epigenetic Modification, MAPK Signaling, Oxidative Stress Response	NM_011155.2:925
Pik3cb-mRNA	-0.316	0.132	-0.574	-0.0579	0.803	0.672	0.961	0.0432	1	loglinear	PI3K-AKT Signaling	NM_029094.3:1970
Batf-mRNA	0.207	0.0894	0.032	0.383	1.15	1.02	1.3	0.0491	1	loglinear	AP-1 Signaling	NM_016767.2:329
Csnk2a2-mRNA	-0.185	0.0801	-0.342	-0.0281	0.88	0.789	0.981	0.0496	1	loglinear	Autophagy	NM_009974.3:1066
Rheb-mRNA	-0.197	0.0855	-0.365	-0.0297	0.872	0.777	0.98	0.0499	1	loglinear	Autophagy, mTOR Signaling, PI3K-AKT Signaling, Senescence & Quiescence	NM_053075.3:416
Junb-mRNA	-0.344	0.151	-0.64	-0.0484	0.788	0.642	0.967	0.052	1	lm.nb	AP-1 Signaling	NM_008416.1:335
Vim-mRNA	0.251	0.11	0.0345	0.467	1.19	1.02	1.38	0.0527	1	loglinear	Apoptosis, Autophagy, Cytoskeletal Reorganization, MET & EMT Signaling, Pluripotency Markers & Regulators	NM_011701.4:1417
Zfhx3-mRNA	-0.201	0.0891	-0.376	-0.0268	0.87	0.77	0.982	0.0537	1	loglinear	Pluripotency Markers & Regulators	NM_007496.2:9835
Cbr4-mRNA	-0.292	0.129	-0.546	-0.0388	0.817	0.685	0.973	0.0537	1	loglinear	Fatty Acid Metabolism	NM_145595.2:584
Rbm14-mRNA	-0.332	0.148	-0.622	-0.0414	0.795	0.65	0.972	0.0555	1	loglinear	Epigenetic Modification	NM_019869.3:1965
Acly-mRNA	-0.239	0.107	-0.45	-0.0286	0.847	0.732	0.98	0.0567	1	loglinear	Fatty Acid Metabolism, Pluripotency Markers & Regulators	NM_001199296.1:1397
Ccr7-mRNA	-0.715	0.322	-1.35	-0.0837	0.609	0.393	0.944	0.0572	1	lm.nb	MET & EMT Signaling, Oxidative Stress Response	NM_007719.2:755
Aaas-mRNA	-0.244	0.11	-0.461	-0.0277	0.844	0.727	0.981	0.058	1	loglinear	Glucose Metabolism	NM_153416.2:540
Stub1-mRNA	-0.22	0.0996	-0.416	-0.025	0.858	0.75	0.983	0.058	1	loglinear	TGF-beta Signaling	NM_019719.3:878
Hey1-mRNA	1.71	0.777	0.19	3.24	3.28	1.14	9.43	0.0586	1	lm.nb	Mesodermal Lineage, MET & EMT Signaling, Notch Signaling	NM_010423.2:496
Plcg1-mRNA	-0.372	0.169	-0.703	-0.041	0.773	0.614	0.972	0.0588	1	lm.nb	Hypoxia Response	NM_021280.3:3866
Maf-mRNA	-0.699	0.32	-1.33	-0.0718	0.616	0.399	0.951	0.0605	1	lm.nb	AP-1 Signaling	NM_001025577.2:43
Capzb-mRNA	0.15	0.0689	0.0148	0.285	1.11	1.01	1.22	0.0614	1	loglinear	Cytoskeletal Reorganization	NM_001271406.1:390
Fosb-mRNA	-0.869	0.403	-1.66	-0.0789	0.548	0.317	0.947	0.0632	1	lm.nb	AP-1 Signaling	NM_008036.2:615
Rapgef2-mRNA	-0.23	0.107	-0.441	-0.0201	0.852	0.737	0.986	0.064	1	loglinear	MAPK Signaling	NM_001099624.2:1644
Ctcf-mRNA	-0.177	0.0825	-0.339	-0.0153	0.885	0.791	0.989	0.0643	1	loglinear	Epigenetic Modification, HOX Gene Activation	NM_181322.3:1605
Tuba4a-mRNA	-0.277	0.13	-0.531	-0.0222	0.826	0.692	0.985	0.0657	1	lm.nb	Apoptosis, Autophagy, Cytoskeletal Reorganization, Hedgehog Signaling	NM_009447.3:216
G6pc3-mRNA	0.123	0.0578	0.00977	0.236	1.09	1.01	1.18	0.0659	1	loglinear	Glucose Metabolism, PI3K-AKT Signaling	NM_175935.3:670
Cebpb-mRNA	-0.457	0.216	-0.881	-0.0343	0.728	0.543	0.976	0.0669	1	lm.nb	AP-1 Signaling, Senescence & Quiescence	NM_009883.4:343
Itga2b-mRNA	-0.689	0.325	-1.33	-0.0506	0.62	0.399	0.966	0.0673	1	lm.nb	Cytoskeletal Reorganization, Integrin Signaling, PI3K-AKT Signaling	NM_010575.2:461
Fos-mRNA	-0.575	0.273	-1.11	-0.0404	0.671	0.463	0.972	0.0681	1	lm.nb	AP-1 Signaling, Apoptosis, Epigenetic Modification, MAPK Signaling, Oxidative Stress Response, Senescence & Quiescence	NM_010234.2:900
Gcm1-mRNA	-0.268	0.128	-0.519	-0.0176	0.83	0.698	0.988	0.0692	1	loglinear	Na.QZ.ve State	NM_008103.3:930
Rasgrp2-mRNA	-0.271	0.13	-0.525	-0.0163	0.829	0.695	0.989	0.0705	1	lm.nb	Integrin Signaling, MAPK Signaling	NM_011242.2:580
Csnk2b-mRNA	-0.225	0.108	-0.438	-0.0134	0.855	0.738	0.991	0.0707	1	loglinear	Autophagy	NM_009975.2:418
Ywhae-mRNA	0.21	0.101	0.0112	0.408	1.16	1.01	1.33	0.0722	1	loglinear	Apoptosis, Cell Cycle, Hippo Signaling, PI3K-AKT Signaling	NM_009536.4:428
Mtmr4-mRNA	-0.21	0.101	-0.408	-0.0111	0.865	0.754	0.992	0.0723	1	loglinear	Autophagy, TGF-beta Signaling	NM_001357901.1:3130
Dynll1-mRNA	-0.411	0.2	-0.802	-0.0194	0.752	0.573	0.987	0.0737	1	lm.nb	Apoptosis, Autophagy	NM_019682.4:1210
Cdh11-mRNA	-1.1	0.539	-2.16	-0.0438	0.466	0.224	0.97	0.0755	1	lm.nb	MET & EMT Signaling	NM_009866.4:1515
Epb41l5-mRNA	-0.682	0.335	-1.34	-0.0261	0.623	0.396	0.982	0.0759	1	lm.nb	Cytoskeletal Reorganization, Endodermal Lineage, Mesodermal Lineage, MET & EMT Signaling	NM_001113416.1:362
Cdc16-mRNA	-0.211	0.104	-0.415	-0.0075	0.864	0.75	0.995	0.0766	1	loglinear	Cell Cycle, Senescence & Quiescence	NM_027276.2:476
Ube2d1-mRNA	0.246	0.121	0.00828	0.484	1.19	1.01	1.4	0.0771	1	loglinear	Hypoxia Response, Senescence & Quiescence, TGF-beta Signaling	NM_145420.2:380
Ivd-mRNA	-0.248	0.122	-0.488	-0.00813	0.842	0.713	0.994	0.0773	1	loglinear	Amino Acid Metabolism	NM_019826.3:626
Bmpr1a-mRNA	0.356	0.177	0.0101	0.702	1.28	1.01	1.63	0.0784	1	lm.nb	Ectodermal Lineage, Endodermal Lineage, Hippo Signaling, Mesodermal Lineage, Pluripotency Markers & Regulators, TGF-beta Signaling	NM_009758.4:1790
Cacybp-mRNA	0.315	0.156	0.00865	0.621	1.24	1.01	1.54	0.0786	1	lm.nb		NM_009786.2:476
Ppard-mRNA	0.356	0.177	0.00892	0.702	1.28	1.01	1.63	0.0792	1	lm.nb	Ectodermal Lineage, Fatty Acid Metabolism, Glucose Metabolism, Pluripotency Markers & Regulators	NM_011145.3:1145
Bcl2-mRNA	-0.318	0.158	-0.628	-0.00784	0.802	0.647	0.995	0.0793	1	lm.nb	Apoptosis, Autophagy, Hedgehog Signaling, Hypoxia Response, JAK-STAT Signaling, Oxidative Stress Response, PI3K-AKT Signaling	NM_009741.3:1844
Skp1-mRNA	-0.189	0.0941	-0.373	-0.00443	0.877	0.772	0.997	0.0796	1	loglinear	Cell Cycle, Epigenetic Modification, Hedgehog Signaling, Notch Signaling, TGF-beta Signaling	NM_011543.4:490
Arhgap10-mRNA	-0.334	0.171	-0.668	0.000296	0.793	0.629	1	0.0859	1	lm.nb	Apoptosis, Cytoskeletal Reorganization, Ectodermal Lineage	NM_030113.2:298
Parp1-mRNA	-0.223	0.114	-0.447	0.000339	0.857	0.734	1	0.0861	1	loglinear	Apoptosis, Epigenetic Modification, Oxidative Stress Response, TGF-beta Signaling	NM_007415.3:1121
Stam2-mRNA	0.114	0.0585	-0.000193	0.229	1.08	1	1.17	0.0861	1	loglinear	JAK-STAT Signaling	NM_019667.2:190
Myl2-mRNA	0.74	0.382	-0.00751	1.49	1.67	0.995	2.81	0.0883	1	lm.nb	Cytoskeletal Reorganization	NM_010861.3:205
Col1a2-mRNA	-0.698	0.362	-1.41	0.0119	0.616	0.377	1.01	0.0901	1	lm.nb	PI3K-AKT Signaling	NM_007743.2:4025
Col5a2-mRNA	-0.542	0.281	-1.09	0.00933	0.687	0.469	1.01	0.0902	1	lm.nb	Endodermal Lineage	NM_007737.2:4425
Mad2l2-mRNA	-0.366	0.19	-0.738	0.0073	0.776	0.599	1.01	0.0909	1	lm.nb	Cell Cycle, MET & EMT Signaling	NM_027985.2:565
Prkar1a-mRNA	0.255	0.133	-0.00526	0.515	1.19	0.996	1.43	0.0911	1	lm.nb	Hedgehog Signaling, Mesodermal Lineage	NM_001313973.2:1270
Rapgef3-mRNA	-0.388	0.202	-0.785	0.00865	0.764	0.58	1.01	0.0915	1	lm.nb	Cytoskeletal Reorganization, Epigenetic Modification, Integrin Signaling	NM_144850.2:2784
Cd2-mRNA	-0.303	0.158	-0.614	0.00727	0.81	0.653	1.01	0.0919	1	lm.nb	Partially Reprogrammed	NM_013486.2:278
Zfp622-mRNA	-0.248	0.131	-0.504	0.00804	0.842	0.705	1.01	0.0942	1	loglinear	Oxidative Stress Response	NM_144523.3:1330
Tbl1x-mRNA	0.118	0.0625	-0.00469	0.24	1.09	0.997	1.18	0.0962	1	loglinear	Ectodermal Lineage, Epigenetic Modification, Notch Signaling	NM_020601.2:1475
Hdac10-mRNA	-0.388	0.207	-0.793	0.0171	0.764	0.577	1.01	0.0973	1	lm.nb	Ectodermal Lineage, Epigenetic Modification, Notch Signaling	NM_199198.2:1845
Scd1-mRNA	-0.483	0.258	-0.988	0.0222	0.715	0.504	1.02	0.0978	1	lm.nb	Fatty Acid Metabolism	NM_009127.4:540
Prkci-mRNA	0.207	0.111	-0.0107	0.425	1.15	0.993	1.34	0.0994	1	loglinear	Cytoskeletal Reorganization, Hippo Signaling, Notch Signaling, Pluripotency Markers & Regulators	NM_008857.3:1635
Gabarap-mRNA	-0.159	0.086	-0.327	0.00945	0.896	0.797	1.01	0.101	1	loglinear	Autophagy, Cytoskeletal Reorganization	NM_019749.4:522
Nfya-mRNA	-0.256	0.138	-0.527	0.0154	0.838	0.694	1.01	0.102	1	loglinear	Pluripotency Markers & Regulators	NM_001110832.1:500
Rhob-mRNA	-0.249	0.136	-0.516	0.0171	0.841	0.699	1.01	0.104	1	lm.nb	Cytoskeletal Reorganization, Oxidative Stress Response, RhoROCK Signaling	NM_007483.3:715
Srf-mRNA	0.434	0.237	-0.0311	0.899	1.35	0.979	1.87	0.105	1	lm.nb	Cytoskeletal Reorganization, MAPK Signaling, Mesodermal Lineage, MET & EMT Signaling	NM_020493.2:1285
Gdf3-mRNA	-0.363	0.199	-0.753	0.028	0.778	0.593	1.02	0.106	1	lm.nb	Endodermal Lineage, Mesodermal Lineage, Na.QZ.ve State	NM_008108.4:335
Aplnr-mRNA	0.816	0.452	-0.0702	1.7	1.76	0.952	3.25	0.109	1	lm.nb	Mesodermal Lineage	NM_011784.3:880
Fn1-mRNA	0.326	0.182	-0.0306	0.683	1.25	0.979	1.61	0.111	1	lm.nb	Cytoskeletal Reorganization, Endodermal Lineage, Integrin Signaling, PI3K-AKT Signaling	NM_010233.1:2627
Bmp5-mRNA	-0.111	0.0625	-0.234	0.0109	0.926	0.85	1.01	0.112	1	loglinear	Hippo Signaling, MET & EMT Signaling, TGF-beta Signaling	NM_007555.4:740
Jup-mRNA	-0.337	0.191	-0.711	0.0367	0.792	0.611	1.03	0.115	1	lm.nb	Ectodermal Lineage	NM_010593.2:2120
Wdr19-mRNA	-0.453	0.257	-0.956	0.0507	0.731	0.515	1.04	0.116	1	loglinear	Hedgehog Signaling	NM_153391.2:196
Eef1a1-mRNA	-0.0969	0.055	-0.205	0.0109	0.935	0.868	1.01	0.116	1	loglinear	Autophagy	NM_010106.2:398
Mtf1-mRNA	-0.275	0.157	-0.583	0.0316	0.826	0.668	1.02	0.117	1	lm.nb	Oxidative Stress Response	NM_008636.4:315
Ppp1cc-mRNA	-0.123	0.0702	-0.261	0.0143	0.918	0.835	1.01	0.117	1	loglinear	Hippo Signaling, Senescence & Quiescence, TGF-beta Signaling	NM_013636.4:1211
Wdtc1-mRNA	-0.131	0.0761	-0.281	0.0179	0.913	0.823	1.01	0.123	1	loglinear	Glucose Metabolism	NM_199306.4:1254
Sdc2-mRNA	-0.379	0.22	-0.811	0.0518	0.769	0.57	1.04	0.123	1	lm.nb	Ectodermal Lineage	NM_008304.2:675
Lefty1-mRNA	0.203	0.118	-0.0283	0.434	1.15	0.981	1.35	0.124	1	loglinear	Mesodermal Lineage, Na.QZ.ve State, Pluripotency Markers & Regulators, TGF-beta Signaling	NM_010094.4:71
Vegfa-mRNA	-0.347	0.202	-0.744	0.0496	0.786	0.597	1.03	0.125	1	lm.nb	Epigenetic Modification, Hypoxia Response, MAPK Signaling, MET & EMT Signaling, PI3K-AKT Signaling	NM_009505.4:1332
Zfp3-mRNA	-0.363	0.214	-0.782	0.0557	0.777	0.581	1.04	0.128	1	lm.nb	Primed State	NM_177565.3:306
Socs6-mRNA	-0.198	0.117	-0.426	0.0309	0.872	0.744	1.02	0.129	1	loglinear	JAK-STAT Signaling	NM_018821.2:1730
Kitl-mRNA	-0.73	0.434	-1.58	0.12	0.603	0.334	1.09	0.131	1	lm.nb	MAPK Signaling, PI3K-AKT Signaling	NM_013598.1:280
Crk-mRNA	-0.374	0.223	-0.811	0.0627	0.771	0.57	1.04	0.132	1	lm.nb	Integrin Signaling, MAPK Signaling, Oxidative Stress Response	NM_133656.5:249
Ywhaq-mRNA	0.109	0.0654	-0.0189	0.237	1.08	0.987	1.18	0.133	1	loglinear	Apoptosis, Cell Cycle, Hippo Signaling, PI3K-AKT Signaling	NM_011739.3:659
Bub3-mRNA	-0.188	0.114	-0.412	0.0346	0.878	0.752	1.02	0.136	1	loglinear	Cell Cycle	NM_009774.3:766
Rela-mRNA	0.257	0.156	-0.0499	0.563	1.19	0.966	1.48	0.139	1	loglinear	Apoptosis, Hypoxia Response, MAPK Signaling, MET & EMT Signaling, Oxidative Stress Response, PI3K-AKT Signaling, Senescence & Quiescence	NM_009045.4:1046
Cdx2-mRNA	0.539	0.329	-0.105	1.18	1.45	0.93	2.27	0.14	1	lm.nb	Mesodermal Lineage	NM_007673.3:360
Chmp2b-mRNA	0.125	0.0762	-0.0246	0.274	1.09	0.983	1.21	0.14	1	loglinear	Autophagy, Cytoskeletal Reorganization	NM_026879.2:414
Rala-mRNA	0.172	0.105	-0.0342	0.378	1.13	0.977	1.3	0.141	1	loglinear	Cytoskeletal Reorganization	NM_019491.5:605
Cab39-mRNA	-0.146	0.0896	-0.322	0.0293	0.904	0.8	1.02	0.141	1	loglinear	mTOR Signaling	NM_133781.5:424
Sparc-mRNA	-0.538	0.329	-1.18	0.108	0.689	0.44	1.08	0.141	1	lm.nb	MET & EMT Signaling	NM_001290817.1:815
Mapk7-mRNA	-0.221	0.138	-0.491	0.0484	0.858	0.712	1.03	0.146	1	loglinear	MAPK Signaling, Oxidative Stress Response, Senescence & Quiescence	NM_011841.1:1292
Mapk3-mRNA	0.161	0.1	-0.0355	0.358	1.12	0.976	1.28	0.147	1	loglinear	MAPK Signaling	NM_011952.2:825
Gnb2-mRNA	-0.142	0.0888	-0.316	0.0319	0.906	0.803	1.02	0.148	1	loglinear	PI3K-AKT Signaling	NM_010312.4:762
Anapc7-mRNA	-0.267	0.17	-0.6	0.0658	0.831	0.66	1.05	0.154	1	loglinear	Cell Cycle, Senescence & Quiescence	NM_019805.4:1234
Ptprc-mRNA	-0.218	0.141	-0.493	0.0575	0.86	0.71	1.04	0.16	1	loglinear	Partially Reprogrammed	NM_011210.3:2320
Acadm-mRNA	-0.121	0.0787	-0.275	0.0333	0.92	0.826	1.02	0.163	1	loglinear	Fatty Acid Metabolism, Glucose Metabolism	NM_007382.5:536
Socs3-mRNA	-0.557	0.362	-1.27	0.154	0.68	0.416	1.11	0.163	1	lm.nb	JAK-STAT Signaling	NM_007707.2:585
Lox-mRNA	-0.541	0.352	-1.23	0.15	0.687	0.426	1.11	0.163	1	lm.nb	MET & EMT Signaling	NM_010728.3:1628
Nfkb2-mRNA	-0.296	0.194	-0.676	0.0843	0.815	0.626	1.06	0.166	1	lm.nb	MAPK Signaling	NM_019408.2:1150
Flii-mRNA	-0.123	0.0811	-0.282	0.0361	0.918	0.823	1.03	0.168	1	loglinear	Cytoskeletal Reorganization	NM_022009.1:290
Mcee-mRNA	-0.141	0.0932	-0.323	0.042	0.907	0.799	1.03	0.17	1	loglinear	Fatty Acid Metabolism	NM_028626.1:136
Tm4sf1-mRNA	0.85	0.568	-0.263	1.96	1.8	0.833	3.9	0.173	1	lm.nb	Mesodermal Lineage	NM_008536.3:652
Lef1-mRNA	-0.358	0.243	-0.834	0.117	0.78	0.561	1.08	0.178	1	lm.nb	Endodermal Lineage, Epigenetic Modification, Hippo Signaling, Mesodermal Lineage, Pluripotency Markers & Regulators	NM_001276402.1:1957
Dgkk-mRNA	-0.59	0.403	-1.38	0.2	0.665	0.385	1.15	0.181	1	lm.nb	Oxidative Stress Response	NM_177914.3:1220
Vegfc-mRNA	-0.733	0.501	-1.72	0.249	0.602	0.305	1.19	0.181	1	lm.nb	MAPK Signaling, MET & EMT Signaling, PI3K-AKT Signaling	NM_009506.2:1320
Prkca-mRNA	-0.385	0.265	-0.904	0.135	0.766	0.534	1.1	0.185	1	lm.nb	Epigenetic Modification, Hypoxia Response, MAPK Signaling, mTOR Signaling, PI3K-AKT Signaling, Pluripotency Markers & Regulators	NM_011101.3:408
Mdh1-mRNA	0.1	0.0693	-0.0357	0.236	1.07	0.976	1.18	0.186	1	loglinear	Glucose Metabolism	NM_008618.3:1047
Fgfr2-mRNA	-1.03	0.721	-2.45	0.379	0.488	0.183	1.3	0.189	1	lm.nb	Ectodermal Lineage, MAPK Signaling, MET & EMT Signaling, PI3K-AKT Signaling, Pluripotency Markers & Regulators	NM_010207.2:3205
Dynll2-mRNA	0.0821	0.0572	-0.0302	0.194	1.06	0.979	1.14	0.19	1	loglinear	Apoptosis, Autophagy	NM_026556.4:434
Stat3-mRNA	0.208	0.146	-0.078	0.494	1.16	0.947	1.41	0.192	1	loglinear	Apoptosis, Hypoxia Response, JAK-STAT Signaling, Pluripotency Markers & Regulators, Senescence & Quiescence	NM_213659.2:2130
Hoxb4-mRNA	-0.298	0.211	-0.712	0.116	0.813	0.61	1.08	0.196	1	lm.nb	HOX Gene Activation	NM_010459.7:877
Pim1-mRNA	-0.285	0.202	-0.681	0.112	0.821	0.624	1.08	0.197	1	lm.nb	Ectodermal Lineage, JAK-STAT Signaling	NM_008842.3:842
Thy1-mRNA	-0.259	0.185	-0.622	0.104	0.836	0.65	1.07	0.2	1	lm.nb	MET & EMT Signaling, RhoROCK Signaling	NM_009382.3:425
Hdac3-mRNA	-0.154	0.11	-0.371	0.0621	0.899	0.773	1.04	0.2	1	loglinear	Epigenetic Modification, HOX Gene Activation, Notch Signaling	NM_010411.2:1025
Fgf4-mRNA	0.217	0.157	-0.0913	0.526	1.16	0.939	1.44	0.205	1	loglinear	Endodermal Lineage, MAPK Signaling, Na.QZ.ve State, PI3K-AKT Signaling	NM_010202.6:608
Lepr-mRNA	-0.714	0.518	-1.73	0.301	0.61	0.302	1.23	0.205	1	lm.nb	Glucose Metabolism, JAK-STAT Signaling	NM_010704.2:600
Myc-mRNA	-0.311	0.226	-0.755	0.132	0.806	0.593	1.1	0.206	1	lm.nb	Cell Cycle, Pluripotency Markers & Regulators	NM_010849.4:630
Star-mRNA	-0.874	0.64	-2.13	0.379	0.545	0.229	1.3	0.209	1	lm.nb	Oxidative Stress Response	NM_011485.5:745
Mapkapk2-mRNA	-0.0924	0.0679	-0.225	0.0408	0.938	0.855	1.03	0.211	1	loglinear	MAPK Signaling, Senescence & Quiescence	NM_008551.2:1070
Ercc3-mRNA	-0.105	0.0779	-0.258	0.0476	0.93	0.836	1.03	0.214	1	loglinear	Epigenetic Modification, Oxidative Stress Response	NM_133658.1:555
Cdon-mRNA	-0.285	0.212	-0.701	0.131	0.821	0.615	1.1	0.216	1	loglinear	Ectodermal Lineage, Hedgehog Signaling	NM_021339.2:114
Ado-mRNA	0.229	0.173	-0.11	0.569	1.17	0.926	1.48	0.222	1	loglinear	Amino Acid Metabolism	NM_001005419.2:438
Oxsm-mRNA	0.144	0.111	-0.073	0.362	1.11	0.951	1.28	0.229	1	loglinear	Fatty Acid Metabolism	NM_027695.3:1556
Aldh7a1-mRNA	-0.881	0.681	-2.22	0.454	0.543	0.215	1.37	0.232	1	lm.nb	Amino Acid Metabolism, Fatty Acid Metabolism	NM_001127338.1:1130
Foxa1-mRNA	-0.478	0.369	-1.2	0.246	0.718	0.435	1.19	0.232	1	lm.nb	Endodermal Lineage, Mesodermal Lineage, MET & EMT Signaling	NM_008259.4:1221
Fzd9-mRNA	-0.547	0.431	-1.39	0.298	0.684	0.381	1.23	0.24	1	lm.nb	Hippo Signaling, mTOR Signaling, Pluripotency Markers & Regulators	NM_010246.1:745
Ccnc-mRNA	-0.112	0.0888	-0.286	0.0621	0.925	0.82	1.04	0.243	1	loglinear	Notch Signaling, TGF-beta Signaling	NM_016746.4:186
Trp53-mRNA	-0.0936	0.0747	-0.24	0.0529	0.937	0.847	1.04	0.246	1	loglinear	Apoptosis, Cell Cycle, Senescence & Quiescence	NM_011640.3:220
Ptpn6-mRNA	-0.113	0.0908	-0.291	0.065	0.925	0.817	1.05	0.249	1	loglinear	JAK-STAT Signaling	NM_013545.2:1691
Dnmt3b-mRNA	-0.2	0.161	-0.516	0.116	0.871	0.699	1.08	0.25	1	lm.nb	Epigenetic Modification, Mesodermal Lineage, Pluripotency Markers & Regulators, Primed State	NM_001003960.3:2312
Pten-mRNA	-0.136	0.11	-0.352	0.0806	0.91	0.783	1.06	0.254	1	loglinear	Autophagy, MET & EMT Signaling, mTOR Signaling, PI3K-AKT Signaling, Senescence & Quiescence	NM_008960.2:1080
Tgfbr3-mRNA	-0.271	0.221	-0.705	0.163	0.829	0.614	1.12	0.256	1	lm.nb	MET & EMT Signaling	NM_011578.2:2265
Rps6ka3-mRNA	0.143	0.117	-0.0865	0.372	1.1	0.942	1.29	0.257	1	loglinear	MAPK Signaling, mTOR Signaling, Senescence & Quiescence	NM_148945.1:1885
Bambi-mRNA	0.221	0.184	-0.139	0.581	1.17	0.908	1.5	0.263	1	loglinear	MET & EMT Signaling, TGF-beta Signaling	NM_026505.2:684
Was-mRNA	-0.108	0.0917	-0.288	0.0715	0.928	0.819	1.05	0.272	1	loglinear	Cytoskeletal Reorganization	NM_009515.2:130
Fgf7-mRNA	-0.895	0.763	-2.39	0.6	0.538	0.191	1.52	0.275	1	lm.nb	MAPK Signaling, PI3K-AKT Signaling	NM_008008.4:500
Rhoa-mRNA	-0.103	0.0887	-0.277	0.0706	0.931	0.825	1.05	0.278	1	loglinear	Cytoskeletal Reorganization, mTOR Signaling, PI3K-AKT Signaling, Pluripotency Markers & Regulators, RhoROCK Signaling, TGF-beta Signaling	NM_016802.4:514
Nrbf2-mRNA	-0.0946	0.0816	-0.255	0.0653	0.937	0.838	1.05	0.28	1	loglinear	Autophagy	NM_001036293.2:535
Id4-mRNA	-0.718	0.624	-1.94	0.504	0.608	0.26	1.42	0.283	1	lm.nb	Pluripotency Markers & Regulators, TGF-beta Signaling	NM_031166.2:306
Glud1-mRNA	0.109	0.0946	-0.0769	0.294	1.08	0.948	1.23	0.284	1	loglinear	Amino Acid Metabolism, Glutamine Metabolism	NM_008133.4:1495
Pias1-mRNA	-0.188	0.164	-0.508	0.133	0.878	0.703	1.1	0.284	1	lm.nb	JAK-STAT Signaling, Mesodermal Lineage	NM_019663.3:1290
Ywhab-mRNA	0.151	0.132	-0.107	0.409	1.11	0.928	1.33	0.285	1	loglinear	Apoptosis, Cell Cycle, Hippo Signaling, mTOR Signaling, PI3K-AKT Signaling	NM_018753.6:273
Col6a3-mRNA	1.07	0.938	-0.772	2.9	2.09	0.585	7.48	0.289	1	lm.nb	PI3K-AKT Signaling	XM_897036.2:4583
Rasip1-mRNA	-0.684	0.602	-1.86	0.496	0.623	0.275	1.41	0.289	1	lm.nb	RhoROCK Signaling	NM_028544.1:2100
Pdgfrb-mRNA	-0.435	0.383	-1.19	0.316	0.74	0.44	1.24	0.289	1	lm.nb	JAK-STAT Signaling, MAPK Signaling, MET & EMT Signaling, Oxidative Stress Response, PI3K-AKT Signaling	NM_008809.1:1185
Rac2-mRNA	0.129	0.115	-0.096	0.353	1.09	0.936	1.28	0.294	1	loglinear	Cytoskeletal Reorganization, MAPK Signaling	NM_009008.3:614
Gstz1-mRNA	-0.161	0.144	-0.444	0.121	0.894	0.735	1.09	0.296	1	loglinear	Amino Acid Metabolism	NM_010363.4:590
Mat1a-mRNA	0.935	0.841	-0.714	2.58	1.91	0.61	6	0.299	1	lm.nb	Amino Acid Metabolism	NM_133653.3:1010
Dnmt3a-mRNA	-0.193	0.174	-0.535	0.149	0.875	0.69	1.11	0.301	1	lm.nb	Epigenetic Modification, Primed State	NM_007872.4:2580
Vps29-mRNA	-0.122	0.111	-0.34	0.095	0.919	0.79	1.07	0.302	1	loglinear		NM_019780.1:452
Pparg-mRNA	-0.37	0.336	-1.03	0.289	0.774	0.49	1.22	0.303	1	lm.nb	MET & EMT Signaling	NM_011146.1:1060
Stat1-mRNA	-0.142	0.13	-0.397	0.113	0.906	0.76	1.08	0.308	1	loglinear	Endodermal Lineage, JAK-STAT Signaling, Notch Signaling	NM_009283.3:1590
Hoxb2-mRNA	0.254	0.234	-0.205	0.713	1.19	0.868	1.64	0.309	1	lm.nb	HOX Gene Activation	NM_134032.2:1035
Nudc-mRNA	-0.121	0.112	-0.34	0.0983	0.92	0.79	1.07	0.311	1	loglinear	Cytoskeletal Reorganization	NM_010948.3:196
Acad8-mRNA	-0.122	0.113	-0.344	0.101	0.919	0.788	1.07	0.315	1	loglinear	Amino Acid Metabolism	NM_025862.2:838
Cpt1a-mRNA	-0.142	0.133	-0.404	0.119	0.906	0.756	1.09	0.316	1	loglinear	Fatty Acid Metabolism, Glucose Metabolism, Na.QZ.ve State	NM_013495.2:2172
Coro1b-mRNA	-0.0508	0.048	-0.145	0.0433	0.965	0.904	1.03	0.321	1	loglinear	Cytoskeletal Reorganization	NM_011778.2:1210
Mapk11-mRNA	-0.378	0.359	-1.08	0.327	0.77	0.472	1.25	0.324	1	lm.nb	AP-1 Signaling, MAPK Signaling, Pluripotency Markers & Regulators, Senescence & Quiescence	NM_011161.5:396
Rad9a-mRNA	-0.146	0.143	-0.425	0.134	0.904	0.745	1.1	0.337	1	lm.nb	Senescence & Quiescence	NM_011237.2:490
Akr1a1-mRNA	0.0652	0.0642	-0.0606	0.191	1.05	0.959	1.14	0.339	1	loglinear	Glucose Metabolism	NM_021473.3:658
Tgif2-mRNA	-0.238	0.236	-0.701	0.224	0.848	0.615	1.17	0.342	1	lm.nb	TGF-beta Signaling	NM_173396.3:420
Lefty2-mRNA	-0.169	0.167	-0.497	0.159	0.89	0.709	1.12	0.343	1	loglinear	Mesodermal Lineage, Na.QZ.ve State, Pluripotency Markers & Regulators, TGF-beta Signaling	NM_177099.4:1151
Trf-mRNA	-0.13	0.13	-0.384	0.124	0.914	0.766	1.09	0.346	1	loglinear	Hypoxia Response	NM_133977.2:1940
Nfe2l2-mRNA	0.0684	0.0687	-0.0663	0.203	1.05	0.955	1.15	0.349	1	loglinear	AP-1 Signaling, Mesodermal Lineage, Oxidative Stress Response	NM_010902.3:1665
Klf5-mRNA	-0.13	0.131	-0.388	0.127	0.914	0.764	1.09	0.35	1	lm.nb	Mesodermal Lineage, Na.QZ.ve State	NM_009769.4:1305
Pik3r3-mRNA	-0.531	0.54	-1.59	0.527	0.692	0.333	1.44	0.354	1	lm.nb	PI3K-AKT Signaling	NM_001355585.1:540
Map3k12-mRNA	0.356	0.365	-0.359	1.07	1.28	0.78	2.1	0.357	1	lm.nb	Epigenetic Modification, MAPK Signaling	NM_001163643.1:1226
Timp3-mRNA	0.544	0.557	-0.549	1.64	1.46	0.684	3.11	0.358	1	lm.nb	MET & EMT Signaling	NM_011595.2:600
Elovl6-mRNA	-0.175	0.181	-0.531	0.181	0.886	0.692	1.13	0.363	1	lm.nb	Fatty Acid Metabolism	NM_130450.2:268
Fnta-mRNA	0.0601	0.0635	-0.0644	0.185	1.04	0.956	1.14	0.372	1	loglinear	Apoptosis	NM_008033.3:804
Mdk-mRNA	-0.251	0.267	-0.774	0.272	0.84	0.585	1.21	0.375	1	lm.nb	MET & EMT Signaling, Notch Signaling	NM_001012335.1:341
Oma1-mRNA	0.143	0.153	-0.158	0.443	1.1	0.896	1.36	0.379	1	lm.nb	Apoptosis, Glucose Metabolism	NM_025909.3:952
Fzd7-mRNA	-0.19	0.205	-0.591	0.211	0.876	0.664	1.16	0.379	1	loglinear	Ectodermal Lineage, Hippo Signaling, MET & EMT Signaling, mTOR Signaling, Pluripotency Markers & Regulators	NM_008057.3:1084
Hdac1-mRNA	0.113	0.124	-0.131	0.357	1.08	0.913	1.28	0.39	1	loglinear	Cell Cycle, Epigenetic Modification, Notch Signaling, TGF-beta Signaling	NM_008228.2:470
Itgb3-mRNA	-0.241	0.266	-0.762	0.281	0.846	0.59	1.21	0.392	1	lm.nb	Cytoskeletal Reorganization, Integrin Signaling, MET & EMT Signaling, PI3K-AKT Signaling	NM_016780.2:534
Ski-mRNA	-0.117	0.132	-0.376	0.142	0.922	0.77	1.1	0.401	1	loglinear	Epigenetic Modification, TGF-beta Signaling	NM_011385.2:1210
Nav1-mRNA	-0.132	0.154	-0.433	0.169	0.912	0.74	1.12	0.415	1	loglinear	Cytoskeletal Reorganization	NM_173437.2:5230
Dab2-mRNA	-0.404	0.471	-1.33	0.519	0.756	0.398	1.43	0.416	1	lm.nb	Endodermal Lineage, MET & EMT Signaling	NM_023118.2:415
Tomm20-mRNA	-0.0719	0.0852	-0.239	0.0951	0.951	0.847	1.07	0.423	1	loglinear	Autophagy	NM_024214.2:330
Eomes-mRNA	-0.377	0.448	-1.26	0.501	0.77	0.419	1.42	0.424	1	lm.nb	Endodermal Lineage, Mesodermal Lineage, MET & EMT Signaling	NM_010136.3:2097
Ptk2-mRNA	-0.193	0.232	-0.648	0.263	0.875	0.638	1.2	0.431	1	lm.nb	Apoptosis, Cytoskeletal Reorganization, Integrin Signaling, MET & EMT Signaling, PI3K-AKT Signaling	NM_007982.2:1060
Elovl5-mRNA	-0.0943	0.115	-0.319	0.13	0.937	0.802	1.09	0.434	1	loglinear	Fatty Acid Metabolism	NM_134255.3:398
Adh5-mRNA	0.0313	0.038	-0.0432	0.106	1.02	0.971	1.08	0.434	1	loglinear	Fatty Acid Metabolism	NM_007410.3:820
Prkag2-mRNA	0.18	0.226	-0.263	0.623	1.13	0.834	1.54	0.448	1	lm.nb	Autophagy, Ectodermal Lineage, Fatty Acid Metabolism, mTOR Signaling	NM_145401.2:822
Pik3cd-mRNA	-0.103	0.129	-0.356	0.15	0.931	0.782	1.11	0.449	1	loglinear	PI3K-AKT Signaling	NM_001029837.2:1332
Cd44-mRNA	-0.0906	0.114	-0.314	0.133	0.939	0.804	1.1	0.45	1	loglinear	MET & EMT Signaling, Partially Reprogrammed, Pluripotency Markers & Regulators	NM_009851.2:506
Ppt1-mRNA	-0.0922	0.117	-0.322	0.138	0.938	0.8	1.1	0.454	1	loglinear	Fatty Acid Metabolism	NM_008917.3:826
Ets1-mRNA	-0.105	0.136	-0.372	0.162	0.93	0.772	1.12	0.464	1	loglinear	Oxidative Stress Response, Senescence & Quiescence	NM_001038642.1:740
Ywhag-mRNA	-0.11	0.143	-0.391	0.171	0.926	0.763	1.13	0.464	1	lm.nb	Apoptosis, Cell Cycle, Hippo Signaling, PI3K-AKT Signaling	NM_018871.3:614
Polr2d-mRNA	-0.0563	0.0748	-0.203	0.0903	0.962	0.869	1.06	0.473	1	loglinear	HOX Gene Activation	NM_027002.4:85
Sfn-mRNA	-0.128	0.171	-0.462	0.207	0.915	0.726	1.15	0.476	1	lm.nb	Apoptosis, Cell Cycle	NM_018754.2:447
Ube2d3-mRNA	-0.0474	0.0656	-0.176	0.0811	0.968	0.885	1.06	0.49	1	loglinear	Hypoxia Response, TGF-beta Signaling	NM_001356594.1:252
Ifngr1-mRNA	-0.0495	0.0688	-0.184	0.0853	0.966	0.88	1.06	0.492	1	loglinear	Hypoxia Response, JAK-STAT Signaling	NM_010511.2:985
E2f5-mRNA	0.238	0.332	-0.413	0.889	1.18	0.751	1.85	0.494	1	lm.nb	Cell Cycle, Senescence & Quiescence, TGF-beta Signaling	NM_007892.2:700
Tgfb1-mRNA	0.0503	0.0701	-0.0871	0.188	1.04	0.941	1.14	0.494	1	loglinear	Cell Cycle, Endodermal Lineage, Hippo Signaling, MAPK Signaling, Senescence & Quiescence, TGF-beta Signaling	NM_011577.1:1470
Grb10-mRNA	-0.177	0.248	-0.663	0.31	0.885	0.632	1.24	0.497	1	lm.nb	Glucose Metabolism, mTOR Signaling	NM_010345.4:1915
Epcam-mRNA	0.6	0.849	-1.06	2.26	1.52	0.479	4.8	0.499	1	lm.nb	MET & EMT Signaling	NM_008532.2:1027
Ppp2r1a-mRNA	-0.0643	0.0927	-0.246	0.117	0.956	0.843	1.08	0.508	1	loglinear	Glucose Metabolism, Hippo Signaling, PI3K-AKT Signaling, Pluripotency Markers & Regulators, TGF-beta Signaling	NM_016891.3:1559
Tfpi-mRNA	0.256	0.373	-0.474	0.986	1.19	0.72	1.98	0.511	1	lm.nb	Ectodermal Lineage	NM_001177319.1:194
Ndufab1-mRNA	-0.0615	0.0899	-0.238	0.115	0.958	0.848	1.08	0.513	1	loglinear	Amino Acid Metabolism, Fatty Acid Metabolism	NM_001360743.1:254
Cdh2-mRNA	-0.314	0.468	-1.23	0.604	0.804	0.426	1.52	0.521	1	lm.nb	Endodermal Lineage, MET & EMT Signaling	NM_007664.4:2861
Heyl-mRNA	-0.494	0.747	-1.96	0.97	0.71	0.257	1.96	0.527	1	lm.nb	MET & EMT Signaling, Notch Signaling	NM_013905.3:455
Igfbp3-mRNA	0.398	0.602	-0.781	1.58	1.32	0.582	2.99	0.527	1	lm.nb	Glucose Metabolism, MET & EMT Signaling, Senescence & Quiescence	NM_008343.2:766
Pmp22-mRNA	-0.336	0.508	-1.33	0.659	0.792	0.397	1.58	0.527	1	lm.nb	MET & EMT Signaling	NM_008885.2:395
Arntl-mRNA	-0.155	0.239	-0.624	0.314	0.898	0.649	1.24	0.535	1	lm.nb	Oxidative Stress Response	NM_007489.3:1519
Rwdd1-mRNA	-0.073	0.113	-0.294	0.148	0.951	0.815	1.11	0.536	1	loglinear	Oxidative Stress Response	NM_025614.3:309
Hdac2-mRNA	0.0525	0.0813	-0.107	0.212	1.04	0.929	1.16	0.537	1	loglinear	Cell Cycle, Epigenetic Modification, Notch Signaling, Oxidative Stress Response	NM_008229.2:1010
Psmb5-mRNA	0.0316	0.0494	-0.0652	0.129	1.02	0.956	1.09	0.54	1	loglinear	Amino Acid Metabolism, Apoptosis, Hedgehog Signaling, Hypoxia Response, Notch Signaling, Oxidative Stress Response	NM_011186.1:334
Ppp3r1-mRNA	-0.0472	0.0745	-0.193	0.0989	0.968	0.875	1.07	0.544	1	loglinear	Apoptosis, MAPK Signaling, Senescence & Quiescence	NM_024459.2:335
Aldh9a1-mRNA	0.0715	0.117	-0.157	0.3	1.05	0.897	1.23	0.557	1	loglinear	Fatty Acid Metabolism	NM_019993.4:1035
Chordc1-mRNA	0.152	0.25	-0.338	0.642	1.11	0.791	1.56	0.56	1	lm.nb	Cytoskeletal Reorganization, RhoROCK Signaling	NM_025844.2:182
Smad2-mRNA	-0.1	0.167	-0.427	0.227	0.933	0.744	1.17	0.565	1	loglinear	TGF-beta Signaling	NM_010754.4:880
Fosl2-mRNA	-0.167	0.28	-0.715	0.381	0.891	0.609	1.3	0.567	1	lm.nb	AP-1 Signaling	NM_008037.4:892
Adam19-mRNA	-0.0827	0.138	-0.354	0.189	0.944	0.782	1.14	0.567	1	loglinear	Mesodermal Lineage	NM_009616.4:2238
Enah-mRNA	-0.241	0.407	-1.04	0.556	0.846	0.487	1.47	0.57	1	lm.nb	Cytoskeletal Reorganization	NM_001083120.2:2686
Bmpr2-mRNA	0.0654	0.11	-0.151	0.282	1.05	0.901	1.22	0.57	1	loglinear	Hippo Signaling, Mesodermal Lineage, Pluripotency Markers & Regulators, TGF-beta Signaling	NM_007561.3:505
Sec13-mRNA	-0.0353	0.0628	-0.158	0.0877	0.976	0.896	1.06	0.589	1	loglinear	Glucose Metabolism, mTOR Signaling	NM_024206.4:270
Lamc1-mRNA	-0.115	0.208	-0.522	0.293	0.924	0.696	1.22	0.596	1	lm.nb	Endodermal Lineage, MET & EMT Signaling, PI3K-AKT Signaling	NM_010683.2:1045
Leo1-mRNA	0.0603	0.109	-0.154	0.275	1.04	0.899	1.21	0.597	1	loglinear	Endodermal Lineage, Epigenetic Modification	NM_001039522.1:78
Pkd2-mRNA	-0.108	0.198	-0.497	0.281	0.928	0.709	1.22	0.602	1	lm.nb	Oxidative Stress Response	NM_008861.3:816
Eci1-mRNA	0.0812	0.151	-0.215	0.378	1.06	0.861	1.3	0.606	1	loglinear	Fatty Acid Metabolism	NM_010023.4:674
Bccip-mRNA	-0.0456	0.0861	-0.214	0.123	0.969	0.862	1.09	0.611	1	loglinear	Cytoskeletal Reorganization	NM_025392.2:855
Fzd4-mRNA	-0.163	0.31	-0.771	0.445	0.893	0.586	1.36	0.614	1	lm.nb	Ectodermal Lineage, Hippo Signaling, Mesodermal Lineage, mTOR Signaling, Pluripotency Markers & Regulators	NM_008055.4:1336
Hlcs-mRNA	0.0962	0.183	-0.263	0.456	1.07	0.833	1.37	0.614	1	loglinear	Epigenetic Modification	NM_139145.4:970
Snai2-mRNA	0.5	0.958	-1.38	2.38	1.41	0.385	5.2	0.616	1	lm.nb	Epigenetic Modification, Hippo Signaling, Mesodermal Lineage, MET & EMT Signaling	NM_011415.2:815
Vwf-mRNA	-0.216	0.415	-1.03	0.598	0.861	0.49	1.51	0.617	1	lm.nb	Integrin Signaling, PI3K-AKT Signaling	NM_011708.3:6354
Prkcq-mRNA	-0.122	0.241	-0.594	0.35	0.919	0.663	1.27	0.626	1	lm.nb	Apoptosis, Autophagy, Pluripotency Markers & Regulators	NM_008859.2:1210
Got2-mRNA	0.0588	0.116	-0.169	0.287	1.04	0.889	1.22	0.627	1	loglinear	Amino Acid Metabolism, Glucose Metabolism, Glutamine Metabolism	NM_010325.2:134
Il15-mRNA	0.149	0.295	-0.429	0.727	1.11	0.743	1.66	0.627	1	lm.nb	JAK-STAT Signaling, MET & EMT Signaling	NM_008357.2:854
Vdac1-mRNA	-0.0246	0.0489	-0.12	0.0712	0.983	0.92	1.05	0.628	1	loglinear	Autophagy, Senescence & Quiescence	NM_011694.4:562
Pycr1-mRNA	0.17	0.345	-0.506	0.846	1.13	0.704	1.8	0.636	1	lm.nb	Amino Acid Metabolism, Glutamine Metabolism, Oxidative Stress Response	NM_144795.3:688
Id2-mRNA	0.0483	0.0998	-0.147	0.244	1.03	0.903	1.18	0.641	1	loglinear	Hippo Signaling, MET & EMT Signaling, Pluripotency Markers & Regulators, TGF-beta Signaling	NM_010496.3:354
Col3a1-mRNA	0.304	0.629	-0.929	1.54	1.23	0.525	2.9	0.642	1	lm.nb	Partially Reprogrammed	NM_009930.1:4370
Smad4-mRNA	-0.0682	0.151	-0.364	0.228	0.954	0.777	1.17	0.664	1	loglinear	TGF-beta Signaling	NM_008540.2:852
Slc25a4-mRNA	-0.0425	0.0963	-0.231	0.146	0.971	0.852	1.11	0.67	1	loglinear	Senescence & Quiescence	NM_007450.4:854
Egln1-mRNA	0.053	0.122	-0.185	0.291	1.04	0.88	1.22	0.674	1	loglinear	Hypoxia Response, Na.QZ.ve State, Oxidative Stress Response	NM_053207.2:1302
Pgm1-mRNA	-0.0551	0.126	-0.303	0.192	0.963	0.811	1.14	0.674	1	loglinear	Ectodermal Lineage, Glucose Metabolism	NM_028132.3:925
Gata3-mRNA	0.159	0.373	-0.573	0.891	1.12	0.672	1.85	0.681	1	lm.nb	Epigenetic Modification, Mesodermal Lineage, MET & EMT Signaling	NM_008091.3:1429
G6pdx-mRNA	-0.0444	0.106	-0.252	0.163	0.97	0.84	1.12	0.686	1	loglinear	Glucose Metabolism, Oxidative Stress Response	NM_008062.3:1118
Vcp-mRNA	-0.0282	0.0691	-0.164	0.107	0.981	0.893	1.08	0.694	1	loglinear	Autophagy, Hedgehog Signaling	NM_009503.3:510
Sfpq-mRNA	-0.0428	0.106	-0.251	0.165	0.971	0.84	1.12	0.697	1	loglinear	Epigenetic Modification, Oxidative Stress Response	NM_023603.3:1092
Dusp7-mRNA	-0.0652	0.163	-0.384	0.254	0.956	0.766	1.19	0.699	1	lm.nb	MAPK Signaling	NM_153459.4:660
Acvr1-mRNA	0.0764	0.2	-0.316	0.469	1.05	0.803	1.38	0.713	1	lm.nb	Mesodermal Lineage, MET & EMT Signaling, Pluripotency Markers & Regulators, TGF-beta Signaling	NM_001110204.1:1544
Ifngr2-mRNA	0.0433	0.118	-0.188	0.275	1.03	0.878	1.21	0.724	1	loglinear	Hypoxia Response, JAK-STAT Signaling	NM_008338.3:797
Atp6v1b2-mRNA	-0.0326	0.0909	-0.211	0.146	0.978	0.864	1.11	0.729	1	loglinear	mTOR Signaling	NM_007509.3:1017
Sgcg-mRNA	-0.18	0.511	-1.18	0.822	0.883	0.441	1.77	0.735	1	lm.nb	MET & EMT Signaling	NM_011892.3:220
Nsfl1c-mRNA	-0.0208	0.0607	-0.14	0.0981	0.986	0.908	1.07	0.741	1	loglinear	Cytoskeletal Reorganization	NM_198326.2:1012
Gnmt-mRNA	-0.174	0.523	-1.2	0.852	0.886	0.435	1.8	0.748	1	lm.nb	Amino Acid Metabolism, Glucose Metabolism	NM_010321.1:345
Rgs4-mRNA	0.316	0.991	-1.63	2.26	1.24	0.324	4.79	0.758	1	lm.nb	Mesodermal Lineage, MET & EMT Signaling	NM_009062.3:544
Tyk2-mRNA	-0.0471	0.151	-0.342	0.248	0.968	0.789	1.19	0.762	1	lm.nb	JAK-STAT Signaling	NM_001205312.1:1532
Vhl-mRNA	0.0283	0.0935	-0.155	0.212	1.02	0.898	1.16	0.77	1	loglinear	Hypoxia Response	NM_009507.3:416
Postn-mRNA	0.201	0.703	-1.18	1.58	1.15	0.442	2.99	0.783	1	lm.nb	MET & EMT Signaling	NM_015784.2:759
Eif2s1-mRNA	0.0222	0.0845	-0.143	0.188	1.02	0.905	1.14	0.799	1	loglinear	Apoptosis, Autophagy, Oxidative Stress Response	NM_026114.3:665
Lamb1-mRNA	-0.163	0.631	-1.4	1.07	0.893	0.379	2.1	0.803	1	lm.nb	Endodermal Lineage, PI3K-AKT Signaling	NM_008482.2:1970
Slit3-mRNA	-0.272	1.09	-2.4	1.86	0.828	0.189	3.63	0.809	1	lm.nb	MET & EMT Signaling	NM_011412.3:1057
Bmp4-mRNA	0.212	0.853	-1.46	1.88	1.16	0.363	3.69	0.81	1	lm.nb	Ectodermal Lineage, Hippo Signaling, Mesodermal Lineage, Pluripotency Markers & Regulators, TGF-beta Signaling	NM_007554.2:1500
Bcl6-mRNA	0.0329	0.136	-0.234	0.3	1.02	0.85	1.23	0.815	1	lm.nb	Epigenetic Modification	NM_009744.3:185
Elovl1-mRNA	-0.0196	0.0814	-0.179	0.14	0.987	0.883	1.1	0.816	1	loglinear	Fatty Acid Metabolism	NM_019422.2:420
Rps6ka2-mRNA	-0.0367	0.158	-0.347	0.273	0.975	0.786	1.21	0.823	1	loglinear	MAPK Signaling, mTOR Signaling, Senescence & Quiescence	NM_011299.4:1130
Atp6v1a-mRNA	-0.0215	0.0946	-0.207	0.164	0.985	0.866	1.12	0.826	1	loglinear	mTOR Signaling	NM_007508.5:434
Col4a2-mRNA	0.0983	0.454	-0.791	0.987	1.07	0.578	1.98	0.834	1	lm.nb	Endodermal Lineage, MET & EMT Signaling, PI3K-AKT Signaling	NM_009932.4:3120
Lamp1-mRNA	-0.02	0.102	-0.22	0.18	0.986	0.859	1.13	0.85	1	loglinear	Autophagy	NM_010684.2:1248
Ndufs2-mRNA	-0.0132	0.0693	-0.149	0.123	0.991	0.902	1.09	0.854	1	loglinear	Oxidative Stress Response	NM_153064.4:402
Dusp6-mRNA	0.0303	0.163	-0.288	0.349	1.02	0.819	1.27	0.857	1	lm.nb	MAPK Signaling, Primed State	NM_026268.3:1066
Lhx1-mRNA	0.108	0.582	-1.03	1.25	1.08	0.489	2.38	0.857	1	lm.nb	Ectodermal Lineage, Endodermal Lineage, Mesodermal Lineage	NM_008498.2:1775
Gja1-mRNA	-0.0951	0.526	-1.13	0.936	0.936	0.458	1.91	0.861	1	lm.nb	Cytoskeletal Reorganization, Mesodermal Lineage, MET & EMT Signaling, Somatic Cell Type Markers	NM_010288.3:455
Wdr61-mRNA	0.02	0.111	-0.197	0.237	1.01	0.872	1.18	0.861	1	loglinear	Epigenetic Modification	NM_001025375.2:858
Phf14-mRNA	0.0231	0.128	-0.229	0.275	1.02	0.853	1.21	0.862	1	loglinear	Epigenetic Modification	NM_001168382.1:1430
Ilk-mRNA	-0.008	0.0523	-0.11	0.0945	0.994	0.926	1.07	0.882	1	loglinear	Cytoskeletal Reorganization, MET & EMT Signaling	NM_010562.2:1078
Atp6v1f-mRNA	-0.0116	0.0824	-0.173	0.15	0.992	0.887	1.11	0.892	1	loglinear	mTOR Signaling	NM_025381.2:150
Camk1-mRNA	-0.0277	0.199	-0.418	0.363	0.981	0.748	1.29	0.893	1	lm.nb	Epigenetic Modification	NM_133926.2:380
Src-mRNA	-0.0548	0.43	-0.897	0.787	0.963	0.537	1.73	0.902	1	lm.nb	Cytoskeletal Reorganization, Glucose Metabolism, Integrin Signaling, Oxidative Stress Response	NM_001025395.2:968
Trim33-mRNA	-0.0211	0.171	-0.356	0.313	0.985	0.781	1.24	0.905	1	lm.nb	Ectodermal Lineage, TGF-beta Signaling	NM_001079830.2:2612
Synpo2-mRNA	-0.0716	0.581	-1.21	1.07	0.952	0.432	2.1	0.905	1	lm.nb	Cytoskeletal Reorganization, RhoROCK Signaling	NM_001388502.1:3165
Pdgfra-mRNA	-0.0641	0.568	-1.18	1.05	0.957	0.442	2.07	0.913	1	lm.nb	JAK-STAT Signaling, MAPK Signaling, Mesodermal Lineage, Oxidative Stress Response, PI3K-AKT Signaling	NM_011058.2:240
Tert-mRNA	0.031	0.275	-0.508	0.57	1.02	0.703	1.48	0.913	1	lm.nb	Pluripotency Markers & Regulators	NM_009354.1:2162
Tead2-mRNA	0.109	1	-1.86	2.07	1.08	0.276	4.21	0.916	1	lm.nb	Hippo Signaling, Mesodermal Lineage	NM_011565.2:748
Pdcd10-mRNA	-0.00768	0.0739	-0.152	0.137	0.995	0.9	1.1	0.92	1	loglinear	Oxidative Stress Response	NM_019745.4:285
Nid2-mRNA	-0.0544	0.568	-1.17	1.06	0.963	0.445	2.08	0.926	1	lm.nb	MET & EMT Signaling	NM_008695.2:2586
Ppp2r2a-mRNA	0.0141	0.147	-0.275	0.303	1.01	0.826	1.23	0.926	1	loglinear	Hippo Signaling, PI3K-AKT Signaling, Pluripotency Markers & Regulators	NM_028032.3:1282
Lin28a-mRNA	0.0129	0.136	-0.253	0.279	1.01	0.839	1.21	0.927	1	lm.nb	Pluripotency Markers & Regulators	NM_145833.1:320
Il6st-mRNA	0.013	0.144	-0.269	0.295	1.01	0.83	1.23	0.93	1	loglinear	JAK-STAT Signaling, Mesodermal Lineage, Pluripotency Markers & Regulators	NM_010560.2:2325
Pou5f1-mRNA	-0.0283	0.326	-0.667	0.61	0.981	0.63	1.53	0.933	1	lm.nb	Pluripotency Markers & Regulators	NM_013633.2:735
Tet1-mRNA	-0.0165	0.196	-0.401	0.368	0.989	0.757	1.29	0.935	1	lm.nb	Epigenetic Modification, Mesodermal Lineage, Na.QZ.ve State	NM_027384.1:2192
Tsg101-mRNA	0.00432	0.0673	-0.128	0.136	1	0.915	1.1	0.95	1	loglinear	Autophagy	NM_021884.3:1076
Xist-mRNA	0.00535	0.0901	-0.171	0.182	1	0.888	1.13	0.954	1	loglinear	Primed State	NR_001570.2:3900
Dvl2-mRNA	-0.00554	0.109	-0.219	0.208	0.996	0.859	1.16	0.961	1	loglinear	Hippo Signaling, mTOR Signaling, Notch Signaling, Pluripotency Markers & Regulators	NM_007888.3:1695
Cpt2-mRNA	-0.00507	0.123	-0.246	0.236	0.996	0.843	1.18	0.968	1	loglinear	Fatty Acid Metabolism	NM_009949.2:1175
Psenen-mRNA	-0.00295	0.0915	-0.182	0.176	0.998	0.881	1.13	0.975	1	loglinear	Notch Signaling	NM_025498.3:325
F11r-mRNA	-0.0132	0.474	-0.941	0.915	0.991	0.521	1.89	0.978	1	lm.nb	Cytoskeletal Reorganization, TGF-beta Signaling	NM_172647.2:800
Epas1-mRNA	-0.00753	0.509	-1	0.99	0.995	0.498	1.99	0.989	1	lm.nb	Autophagy, Hypoxia Response, Oxidative Stress Response, Pluripotency Markers & Regulators	NM_010137.3:1443
Anapc10-mRNA	-0.000446	0.0656	-0.129	0.128	1	0.914	1.09	0.995	1	loglinear	Cell Cycle, Senescence & Quiescence	NM_001357234.1:154
